# Supplementary material for: Comprehensive Analysis of the Genetic and Epigenetic Mechanisms of Osteoporosis and Bone Mineral Density
Source: Front Cell Dev Biol. 2020 Mar 25;8:194. doi: 10.3389/fcell.2020.00194 (PMC7109267; doi:10.3389/fcell.2020.00194)
Supplement: TABLE S1 — The shared genetic susceptibility loci between osteoporosis (OP) and bone mineral density (BMD). [file Table_1.XLSX]

## Sheet: Sheet1
Supplementary Table 1. The shared genetic susceptibility loci between osteoporosis(OP) and bone mineral density(BMD)
Chr	Pos	Ref	Alt	RefSNP ID	bgwas for BMD	Pgwas for BMD	bgwas for BMD	Pgwas for BMD
1	22681214	C	T	rs34761529	0.00697477	1.3718e-42	-0.00162352	7.47082e-06
1	22682366	C	T	rs12742784	0.00697229	9.53559e-43	-0.00163226	6.36926e-06
1	22689273	G	A	rs12750721	0.00530992	2.68234e-20	-0.00159537	9.60283e-05
1	22691597	A	C	rs11810751	0.00807527	6.34746e-51	-0.0020015	1.6626e-07
1	22691606	G	A	rs12723796	0.00671194	1.87119e-26	-0.00206119	4.36038e-06
1	22692078	A	T	rs7537281	0.00804864	1.14549e-50	-0.00201211	1.40562e-07
1	22692315	G	C	rs12728589	0.00803029	1.88704e-50	-0.00200288	1.59859e-07
1	22697212	A	C	rs34414754	0.00811661	1.71049e-51	-0.00201944	1.25983e-07
1	22697860	G	A	rs6679981	0.00810966	1.95337e-51	-0.00201861	1.26491e-07
1	22698447	A	G	rs7524102	0.00810126	2.5483e-51	-0.002007	1.49731e-07
1	22698993	G	A	rs12748989	0.00669498	1.87426e-26	-0.00201852	6.49399e-06
1	22700351	A	G	rs34920465	0.00811837	1.81284e-51	-0.00202773	1.13635e-07
1	22701146	C	A	rs11802513	0.00813168	1.36818e-51	-0.00201435	1.38925e-07
1	22701725	C	T	rs34568051	0.00813832	1.00037e-51	-0.002012	1.41517e-07
1	22701761	T	C	rs12751610	0.00813852	9.98015e-52	-0.00201184	1.41889e-07
1	22701986	C	T	rs60905519	0.00675476	8.76923e-27	-0.00204358	5.23629e-06
1	22702077	C	A	rs12563939	0.00814005	9.44393e-52	-0.00201242	1.40517e-07
1	22702187	A	T	rs34553872	0.00814108	9.23378e-52	-0.00201159	1.423e-07
1	22702231	T	C	rs12568930	0.00813975	9.7366e-52	-0.00201067	1.44381e-07
1	22702280	G	A	rs12561997	0.00673187	1.33381e-26	-0.0020576	4.54056e-06
1	22702858	G	T	rs6696981	0.00674276	1.13168e-26	-0.00206531	4.20014e-06
1	22703035	T	C	rs10493013	0.00812855	1.34621e-51	-0.00202171	1.23624e-07
1	22703325	C	T	rs11803476	0.0067413	1.15788e-26	-0.00206095	4.399e-06
1	22704191	T	G	rs11799474	0.00812634	1.45901e-51	-0.00202122	1.2474e-07
1	22705805	A	T	rs12730673	0.00673867	1.2191e-26	-0.00205989	4.45506e-06
1	22706434	C	T	rs6684375	0.00813517	1.17376e-51	-0.00203781	9.87975e-08
1	22706534	C	T	rs6684479	0.00673615	1.26804e-26	-0.00205997	4.44539e-06
1	22707565	C	T	rs6426748	0.00673037	1.48022e-26	-0.0020498	4.9997e-06
1	22708253	T	C	rs12569102	0.00669306	3.09222e-26	-0.00204739	5.21489e-06
1	22708254	C	A	rs12564144	0.00672606	1.59753e-26	-0.00203541	5.82443e-06
1	22708873	T	G	rs33997547	0.00671984	1.78711e-26	-0.00203483	5.86943e-06
1	22709016	G	A	rs34145423	0.00672752	1.54281e-26	-0.00203645	5.75107e-06
1	22709082	A	T	rs35553251	0.00672965	1.48988e-26	-0.00203484	5.85065e-06
1	22709295	C	T	rs59016073	0.00671978	1.78134e-26	-0.00203146	6.07483e-06
1	22710602	T	C	rs6695165	0.00673766	1.25924e-26	-0.00203149	6.03511e-06
1	22710877	G	C	rs34963268	0.00810984	2.46031e-51	-0.00197676	2.3499e-07
1	22711169	G	C	rs7513562	0.00672627	1.57243e-26	-0.00201954	6.86908e-06
1	22711378	T	C	rs7550872	0.00674197	1.17334e-26	-0.00202826	6.24255e-06
1	22711473	G	C	rs6426749	0.00807531	3.90485e-51	-0.00192603	4.47084e-07
1	22718244	C	T	rs34339129	0.00654242	7.12428e-26	-0.0017585	7.08194e-05
1	22718328	G	A	rs59582960	0.0065198	7.67187e-26	-0.00176664	6.25231e-05
1	22726564	A	G	rs28552104	0.00518081	1.82794e-18	-0.00165128	8.55497e-05
1	22731392	G	A	rs7543780	0.00620842	9.67401e-36	-0.00138137	9.44561e-05
1	22731520	G	A	rs4573489	0.00648658	1.51141e-24	-0.00189082	2.75718e-05
1	22732518	T	C	rs4394609	0.00653376	6.92125e-25	-0.0018789	3.09216e-05
1	22732653	A	T	rs4579724	0.00650686	1.13007e-24	-0.00188572	2.91627e-05
1	22732749	G	A	rs4409621	0.00650607	1.17976e-24	-0.00189038	2.80164e-05
1	22733158	C	T	rs12733602	0.00650239	1.28941e-24	-0.00188288	3.02954e-05
1	22734931	C	T	rs1934481	0.00665218	1.55824e-25	-0.00196004	1.48941e-05
1	22735330	C	T	rs11810755	0.00669196	2.55877e-24	-0.00181923	9.98576e-05
1	22735335	G	A	rs11807467	0.00671783	2.13527e-24	-0.00183505	8.96743e-05
1	40097863	A	G	rs12142334	0.00200144	2.1219e-05	0.00133331	6.79147e-05
1	68590604	T	G	rs12092419	-0.00299502	5.94266e-13	0.001166	8.02862e-05
1	68593131	C	G	rs4655776	-0.00389545	2.34923e-19	0.00142258	3.74289e-06
1	68597672	T	G	rs4655576	-0.00387812	3.01947e-19	0.00140144	5.0527e-06
1	68603129	A	G	rs714282	-0.00382803	7.86848e-19	0.00138183	6.67523e-06
1	68603586	C	T	rs983034	-0.0036234	5.37593e-18	0.00140932	2.24372e-06
1	68604094	A	G	rs2566785	-0.00363739	4.0513e-18	0.00141201	2.15252e-06
1	68610908	G	A	rs2052960	-0.00319348	1.41889e-14	0.00117851	6.43647e-05
1	68611243	C	T	rs1556157	-0.00319424	1.37041e-14	0.00118513	5.83343e-05
1	68613579	C	T	rs9970306	-0.00319744	1.30388e-14	0.00117678	6.58456e-05
1	68620762	G	A	rs3762371	-0.00319541	1.4382e-14	0.00118236	6.17542e-05
1	68622994	C	A	rs12733835	-0.00319676	1.44721e-14	0.00118918	5.64915e-05
1	68631356	C	T	rs6588304	-0.00332389	1.53095e-15	0.00119975	5.15388e-05
1	68634030	C	T	rs1367447	0.00373221	2.55323e-12	-0.00199714	1.43088e-07
1	68634779	C	T	rs1367445	0.00243586	1.64256e-07	-0.00178594	6.76756e-08
1	68635075	T	C	rs1430742	0.00310124	3.59456e-10	-0.00218121	5.43733e-10
1	68635390	T	C	rs2566755	0.00311423	3.05993e-10	-0.00220773	3.38293e-10
1	68635743	C	T	rs2195682	-0.00351083	7.21301e-17	0.00159702	9.23392e-08
1	68636580	C	A	rs2772304	0.00216862	1.42937e-06	-0.00173794	5.43085e-08
1	68637322	C	A	rs2494197	0.00217001	1.3989e-06	-0.00173681	5.4944e-08
1	68637833	T	C	rs9436799	0.00242532	1.84767e-08	-0.00167587	4.58423e-08
1	68638451	G	T	rs4233320	-0.00346625	1.75346e-16	0.00162976	5.01589e-08
1	68639135	C	G	rs1346865	0.0024313	1.69959e-08	-0.00167755	4.43285e-08
1	68640101	C	T	rs6677666	0.00240393	1.144e-07	-0.00171016	1.13137e-07
1	68640286	A	G	rs878548	-0.00341677	4.47813e-16	0.00164764	3.52396e-08
1	68640353	A	G	rs891528	0.00167886	8.26606e-05	-0.00147156	1.22225e-06
1	68641160	A	T	rs891527	0.00208708	5.5129e-07	-0.00143438	1.31419e-06
1	68641238	T	G	rs2566754	0.00207752	6.21297e-07	-0.00143712	1.25503e-06
1	68643091	T	C	rs944082	0.00273074	3.37957e-11	-0.0015932	5.24321e-08
1	68647716	T	C	rs12407028	-0.00346254	1.17502e-16	0.00156781	1.29729e-07
1	68648026	G	A	rs2772300	0.00233343	3.22107e-07	-0.00170702	1.45075e-07
1	68652084	T	C	rs2772297	0.00348251	9.06004e-17	-0.00157661	1.16958e-07
1	68653489	T	G	rs2026749	-0.00362282	1.31278e-18	0.00150097	2.97568e-07
1	68656697	T	C	rs2566752	0.00416347	9.55496e-23	-0.00161203	9.2129e-08
1	68657154	G	T	rs2772296	0.00224871	2.50954e-07	-0.00155364	5.30965e-07
1	68657510	T	C	rs1430740	-0.00254895	1.7412e-09	0.00155901	2.24612e-07
1	68658267	A	C	rs5774922	-0.00338243	5.38363e-16	0.00149392	4.99672e-07
1	68658603	C	A	rs2033347	-0.0025139	2.83464e-09	0.00156058	2.1619e-07
1	68658757	A	G	rs2033345	0.00255489	5.64967e-08	-0.00180606	6.93988e-08
1	68658961	T	C	rs2820500	0.00208811	1.95645e-06	-0.00161287	2.31088e-07
1	68660205	A	C	rs1036066	0.00210237	1.66533e-06	-0.00162649	1.82672e-07
1	68660398	A	G	rs2033344	0.00257851	4.25078e-08	-0.00183103	4.56278e-08
1	68660893	G	A	rs57748040	0.00257459	4.45675e-08	-0.0018296	4.67369e-08
1	68661486	T	G	rs12568456	0.00256113	5.08907e-08	-0.00185366	3.02362e-08
1	68661751	A	G	rs2116047	0.00237325	6.0755e-08	-0.00163772	1.44723e-07
1	68662252	G	A	rs2116046	-0.00255021	1.66377e-09	0.00157274	1.72858e-07
1	68662813	G	A	rs2039154	0.00216122	8.72472e-07	-0.00160574	2.70401e-07
1	68662840	T	C	rs72670452	0.00256589	4.82197e-08	-0.00185308	3.06473e-08
1	68663143	C	T	rs919540	0.0023165	1.07102e-07	-0.00155694	5.0085e-07
1	68663847	A	G	rs17130567	0.00253836	6.43839e-08	-0.00185747	2.71302e-08
1	68664129	T	C	rs1430738	0.0027678	8.03496e-11	-0.0013885	4.49452e-06
1	68665023	T	C	rs7554551	0.00315002	2.60326e-13	-0.00151552	7.63733e-07
1	240567317	G	A	rs59643483	0.00963375	2.05089e-74	-0.00161776	1.66026e-05
1	240569327	G	A	rs72767950	0.00981142	3.84172e-75	-0.00162481	1.99306e-05
1	240569411	A	G	rs12756922	0.010403	5.6111e-72	-0.00170422	3.68096e-05
1	240574210	C	T	rs953247	0.0106526	1.97317e-93	-0.00179606	1.18752e-06
1	240581653	C	T	rs12044944	0.0109177	1.67374e-97	-0.00174053	2.66605e-06
1	240586695	C	T	rs1414660	0.0110476	1.59334e-100	-0.00176806	1.69119e-06
1	240586798	G	T	rs1414659	0.00422377	3.06999e-24	-0.00123557	2.99793e-05
1	240588768	A	G	rs9659023	0.0106936	1.81564e-95	-0.00167961	4.74515e-06
1	240592636	C	G	rs9661787	0.0105127	1.31849e-87	-0.00182133	1.35052e-06
1	240597214	G	T	rs9287237	0.010656	1.82478e-85	-0.00186208	1.46041e-06
2	42217918	C	T	rs1079386	-0.00530923	3.04594e-18	0.00181627	2.69859e-05
2	42218334	T	C	rs1078025	-0.00526607	5.38039e-18	0.0018435	2.01656e-05
2	42219599	T	C	rs12478300	-0.0052867	4.2923e-18	0.0018301	2.35188e-05
2	42222631	A	G	rs189877310	-0.00542265	6.71282e-18	0.00181331	4.90687e-05
2	42222640	C	T	rs181736270	-0.00533878	1.80387e-17	0.00177017	7.1324e-05
2	42222644	T	C	rs187332979	-0.00541315	7.69233e-18	0.0018089	5.12373e-05
2	42223241	T	G	rs3928468	-0.00518445	1.64892e-17	0.00174592	5.34627e-05
2	42225089	G	C	rs4952562	-0.00525415	7.14613e-18	0.00177712	4.06083e-05
2	42227952	T	C	rs1550430	-0.00527652	4.9892e-18	0.00179919	3.22781e-05
2	42229989	G	A	rs75422728	-0.00532225	2.95961e-18	0.00182607	2.53777e-05
2	42230458	A	G	rs12472434	-0.00532579	2.645e-18	0.00180855	2.9862e-05
2	42230711	C	T	rs58379580	-0.00531084	3.29555e-18	0.00180943	2.96218e-05
2	42230816	C	T	rs58541628	-0.00531413	3.14036e-18	0.00180942	2.96241e-05
2	42232494	T	C	rs12470984	-0.0052481	7.36345e-18	0.00181099	2.8454e-05
2	42232512	A	G	rs12474678	-0.00521145	1.196e-17	0.00180167	3.10178e-05
2	42233858	G	A	rs75186502	-0.0053023	3.77808e-18	0.00187249	1.55507e-05
2	42235295	A	T	rs74261249	-0.00525481	6.69373e-18	0.00180061	3.15889e-05
2	42235710	C	A	rs79431280	-0.00520451	1.39472e-17	0.00179797	3.25506e-05
2	42236522	G	T	rs4952393	-0.00516438	2.40479e-17	0.00177577	4.05001e-05
2	42236826	C	T	rs4952395	-0.00517417	1.96549e-17	0.00179083	3.42784e-05
2	42238369	C	T	rs12467432	-0.00517108	2.15577e-17	0.00184528	1.99161e-05
2	42241077	T	C	rs372140984	-0.00517899	3.91699e-17	0.00191281	1.20787e-05
2	42242617	C	T	rs78254601	-0.0051724	4.20583e-17	0.00188651	1.5855e-05
2	42243895	C	G	rs4952565	-0.00508479	1.52427e-16	0.00188053	1.72382e-05
2	42244910	G	A	rs140980406	-0.00507866	1.73112e-16	0.00187193	1.903e-05
2	42245345	G	A	rs2119173	-0.00506836	1.99293e-16	0.00187157	1.90955e-05
2	42247152	G	T	rs75660123	-0.00514676	7.56461e-17	0.00187129	1.97276e-05
2	42249526	T	C	rs9967887	-0.00511753	8.82988e-17	0.00182837	2.86508e-05
2	42252270	G	C	rs76755639	-0.00511037	1.06945e-16	0.00185863	2.16244e-05
2	42252703	G	C	rs971913	-0.00513581	7.73804e-17	0.00188452	1.66547e-05
2	42252876	G	C	rs971914	-0.00508446	1.82237e-16	0.00188839	1.67353e-05
2	42252938	A	G	rs971915	-0.0051278	7.81389e-17	0.00183474	2.69321e-05
2	42253458	G	C	rs4952566	-0.00512276	9.20113e-17	0.00187585	1.8183e-05
2	42254818	G	T	rs4952396	-0.00513513	1.02484e-16	0.00182502	3.28174e-05
2	42258771	T	C	rs72613883	-0.00512275	7.90504e-17	0.0018453	2.37792e-05
2	42259456	G	T	rs12479347	-0.00514394	3.21648e-17	0.00180566	3.01121e-05
2	42259706	C	A	rs12479389	-0.0051964	1.28727e-17	0.00176274	4.44038e-05
2	42259707	C	A	rs12479391	-0.00529459	3.38037e-18	0.0018166	2.64748e-05
2	42260443	G	C	rs12464469	-0.0051404	2.96349e-17	0.00177003	4.16392e-05
2	42260479	A	C	rs12472427	-0.00516868	2.01184e-17	0.00177218	4.08789e-05
2	42260495	A	G	rs12472429	-0.00514329	3.29831e-17	0.00180428	3.06814e-05
2	42261004	C	T	rs4952568	-0.00514221	3.02976e-17	0.00179976	3.12916e-05
2	42261600	G	A	rs6758105	-0.00516383	1.84147e-17	0.00177076	3.99248e-05
2	42261871	A	G	rs12473667	-0.00517184	1.90628e-17	0.00182569	2.37518e-05
2	42262064	T	C	rs10183814	-0.00516805	1.72334e-17	0.00178068	3.60828e-05
2	42262132	C	T	rs10173801	-0.00515946	1.94812e-17	0.00176642	4.16491e-05
2	42263169	A	G	rs4952569	-0.00517705	1.53374e-17	0.00177537	3.82025e-05
2	42263259	G	A	rs4952570	-0.00518046	1.45349e-17	0.00177792	3.71919e-05
2	42263392	C	G	rs4952572	-0.00517966	1.69071e-17	0.00182718	2.3344e-05
2	42263822	T	C	rs4952574	-0.00518069	1.4318e-17	0.00178184	3.56387e-05
2	42263896	T	C	rs4952575	-0.00516076	2.90875e-17	0.00181189	2.9332e-05
2	42263908	G	A	rs4952576	-0.00517025	2.65813e-17	0.00182262	2.66018e-05
2	42263922	G	A	rs4952577	-0.0051618	2.91348e-17	0.00181234	2.93302e-05
2	42264301	G	A	rs13431578	-0.00518202	1.39288e-17	0.00178942	3.29346e-05
2	42264741	C	G	rs4952579	-0.00520234	1.02579e-17	0.00179602	3.06715e-05
2	42264869	A	G	rs72613884	-0.0051994	1.0767e-17	0.00179731	3.03206e-05
2	42265011	A	G	rs72613885	-0.00519502	1.15076e-17	0.00179482	3.11232e-05
2	42265073	A	G	rs13409333	-0.00520042	1.06121e-17	0.00179475	3.11205e-05
2	42265162	T	A	rs13397360	-0.00520659	9.6946e-18	0.00179345	3.15243e-05
2	42265288	G	A	rs13384309	-0.00520108	1.07445e-17	0.00180148	2.92104e-05
2	42265408	G	A	rs13384438	-0.00520235	1.02961e-17	0.00178349	3.48857e-05
2	42265449	G	C	rs13384444	-0.00524116	5.70923e-18	0.00178439	3.43727e-05
2	42265702	A	C	rs13409978	-0.00517139	1.46735e-17	0.0017675	4.0216e-05
2	42265846	C	T	rs4468862	-0.00524314	5.36595e-18	0.00179907	2.94074e-05
2	42266513	T	A	rs4952397	-0.0052269	6.86678e-18	0.00178647	3.34974e-05
2	42266740	G	C	rs4952580	-0.00522488	7.05243e-18	0.00178926	3.25424e-05
2	42267690	A	G	rs72613886	-0.00521767	8.09874e-18	0.00178896	3.29361e-05
2	42267914	G	A	rs72613887	-0.00515748	1.8345e-17	0.00177883	3.60714e-05
2	42267941	C	T	rs72613888	-0.00515014	2.04254e-17	0.00177985	3.57197e-05
2	42267962	C	T	rs72613889	-0.00519187	1.30279e-17	0.00182848	2.2582e-05
2	42268444	T	C	rs4952581	-0.00520625	9.3028e-18	0.00177854	3.62761e-05
2	42268672	C	T	rs4952582	-0.00520742	8.72665e-18	0.00178487	3.37006e-05
2	42268688	C	T	rs4952583	-0.00520746	9.12242e-18	0.00177498	3.75762e-05
2	42268956	A	G	rs12475650	-0.00520966	8.4302e-18	0.0017797	3.55005e-05
2	42268975	A	G	rs12475676	-0.00519754	1.01796e-17	0.0017664	4.07098e-05
2	42269245	T	G	rs12472780	-0.00522502	6.77548e-18	0.00179064	3.18002e-05
2	42269287	A	G	rs4952584	-0.00522488	6.75232e-18	0.00179311	3.09692e-05
2	42269636	T	C	rs4952585	-0.0052148	7.67912e-18	0.00178868	3.22397e-05
2	42269752	A	G	rs4952586	-0.00521224	7.77572e-18	0.00179233	3.08923e-05
2	42270131	A	G	rs4952587	-0.00519961	9.03955e-18	0.00177216	3.7608e-05
2	42270727	A	G	rs79964014	-0.0052682	4.46141e-18	0.00176456	4.34598e-05
2	42270728	G	A	rs76078029	-0.00521312	7.89114e-18	0.00179015	3.17924e-05
2	42270759	A	G	rs79551951	-0.00521277	7.93603e-18	0.0017901	3.18127e-05
2	42271113	G	A	rs77997625	-0.00522698	7.40179e-18	0.00182552	2.2918e-05
2	42271261	G	A	rs12328618	-0.00520687	9.05568e-18	0.00179951	2.93344e-05
2	42271823	A	T	rs4952588	-0.005215	8.08975e-18	0.00179535	3.05382e-05
2	42272389	G	C	rs735868	-0.00523518	4.83659e-18	0.0017844	3.25006e-05
2	42272662	G	A	rs746580	-0.00522808	5.37906e-18	0.00178516	3.22773e-05
2	42272984	A	G	rs729559	-0.00520474	7.05099e-18	0.00177622	3.47047e-05
2	42273091	T	C	rs729558	-0.00522809	5.12172e-18	0.00179121	2.99353e-05
2	42277209	T	C	rs75884992	-0.0047551	8.6213e-16	0.00163969	9.4959e-05
2	42306564	T	A	rs6713409	0.00224829	3.45932e-07	-0.00142759	5.40278e-06
2	54787592	C	G	rs75475627	-0.011213	3.43273e-46	0.00218239	9.56386e-05
2	54857801	T	C	rs12624153	-0.00782632	5.34112e-32	0.00184246	9.95162e-05
2	54963264	T	C	rs58175244	-0.0103072	9.88263e-44	0.00224345	2.251e-05
2	55071493	C	T	rs11680118	-0.00733553	1.31967e-16	0.00256731	4.85225e-05
2	55073428	T	C	rs13005511	-0.00737848	5.08737e-17	0.00246006	8.72695e-05
2	55076905	G	A	rs77739453	-0.007172	2.54096e-16	0.00247278	7.37183e-05
2	55082041	C	T	rs35727501	-0.00619324	3.64521e-14	0.00227134	9.73918e-05
2	55092151	T	A	rs35579392	-0.00717567	2.09801e-16	0.00242615	9.66213e-05
2	55097756	C	G	rs56386746	-0.00711785	5.2874e-16	0.00247316	7.67013e-05
2	119305964	G	A	rs141153072	0.0388305	8.40113e-57	-0.00691026	7.37657e-05
2	119507607	C	T	rs115242848	0.0540131	1.67848e-111	-0.00730607	1.74146e-05
2	202832130	T	C	rs10931982	0.00638489	1.2894e-38	-0.00160775	4.06173e-06
3	41066130	T	C	rs764806	0.00354897	1.32967e-17	-0.00125738	2.06916e-05
3	41072355	C	T	rs4974061	0.00389805	1.15554e-19	-0.00145401	1.95857e-06
3	41072586	T	G	rs1559838	0.00388777	1.52023e-19	-0.00147131	1.50116e-06
3	41072642	G	A	rs1559837	0.00389846	1.2097e-19	-0.00146956	1.54459e-06
3	41074772	C	G	rs415039	0.00339019	8.9213e-15	-0.00140021	6.74547e-06
3	41075115	G	A	rs398638	0.00349263	2.52509e-17	-0.00121331	3.47075e-05
3	41085459	G	A	rs106871	0.00367768	3.94502e-19	-0.0012517	1.84723e-05
3	41100200	G	T	rs408277	0.00379904	2.78328e-20	-0.00130405	8.28347e-06
3	41100288	T	A	rs387157	0.00370692	3.56899e-19	-0.001204	4.30333e-05
3	41100875	G	A	rs422711	0.00385428	8.03801e-21	-0.00127618	1.29256e-05
3	41101434	G	A	rs421353	0.00387414	5.24041e-21	-0.00127527	1.3197e-05
3	41103092	G	A	rs405651	0.00392816	1.06313e-19	-0.00152989	6.71584e-07
3	41103245	T	G	rs404477	0.00392408	1.20564e-19	-0.00154544	5.22871e-07
3	41103662	T	G	rs12488693	0.00388935	2.52165e-19	-0.00154312	5.4467e-07
3	41103806	G	A	rs437763	0.00392002	1.31337e-19	-0.00154291	5.45875e-07
3	41103906	T	C	rs454556	0.00390754	1.73634e-19	-0.0015455	5.25129e-07
3	41106065	A	G	rs429988	0.00375201	2.47202e-17	-0.00163825	2.02287e-07
3	41108083	C	T	rs390910	0.00405081	6.91574e-20	-0.00164494	1.89603e-07
3	41109561	C	T	rs370243	0.00397126	2.75078e-19	-0.00169888	6.81261e-08
3	41111035	T	A	rs387329	0.00558618	1.06339e-41	-0.00177317	1.57207e-09
3	41111190	G	A	rs386723	0.00393254	7.13232e-19	-0.00168982	8.50353e-08
3	41111450	C	T	rs448359	0.00416794	1.1206e-21	-0.00177102	1.13388e-08
3	41111939	T	A	rs376362	0.00556406	2.28637e-41	-0.00177984	1.37267e-09
3	41112656	G	A	rs62259232	0.00544705	9.06338e-40	-0.00179859	8.89707e-10
3	41113076	T	C	rs416486	0.00554032	5.37132e-41	-0.00177581	1.52047e-09
3	41113201	T	C	rs416183	0.00405159	1.8809e-20	-0.00175212	1.79787e-08
3	41113327	A	G	rs11717807	0.00553493	6.40599e-41	-0.00177884	1.42677e-09
3	41113933	T	C	rs395349	0.00396603	2.90824e-19	-0.00171097	5.39081e-08
3	41114867	T	C	rs384934	0.00537716	2.06024e-38	-0.00173573	4.03635e-09
3	41115016	T	C	rs384260	0.0039298	6.59685e-19	-0.00173427	3.65703e-08
3	41115663	G	C	rs374289	0.00396417	3.08818e-19	-0.00174201	3.10334e-08
3	41115693	A	G	rs442024	0.00413223	2.67503e-21	-0.0017352	2.29065e-08
3	41116506	T	A	rs391459	0.0052865	2.14758e-37	-0.00176572	1.95311e-09
3	41116831	A	G	rs436705	0.00531039	1.60876e-37	-0.0017613	2.379e-09
3	41117745	T	C	rs107236	0.0053817	1.37339e-38	-0.00178175	1.47509e-09
3	41118450	T	G	rs442115	0.00557805	1.07142e-41	-0.00186971	1.82611e-10
3	41118898	G	C	rs419918	0.00545967	3.96852e-40	-0.00183608	3.62054e-10
3	41119680	G	C	rs412476	0.00553805	3.76506e-41	-0.00181596	5.91545e-10
3	41119907	A	G	rs431867	0.00553646	3.90846e-41	-0.00181617	5.87163e-10
3	41120307	C	G	rs431052	0.00536383	2.19468e-38	-0.00174531	3.10481e-09
3	41120417	A	G	rs430848	0.00554951	2.34778e-41	-0.00181815	5.53356e-10
3	41121251	T	C	rs436448	0.00536957	1.56908e-38	-0.00178514	1.30521e-09
3	41122345	G	A	rs383911	0.005554	1.72266e-41	-0.00181046	6.34091e-10
3	41123512	T	C	rs422623	0.00561211	2.16458e-42	-0.00184657	2.76978e-10
3	41123735	C	T	rs10490823	0.00561199	2.09001e-42	-0.00185868	2.10503e-10
3	41123984	G	A	rs370387	0.00565549	5.41978e-43	-0.00183665	3.48439e-10
3	41125313	G	T	rs406589	-0.0055849	8.57767e-42	0.00181452	6.17203e-10
3	41125962	A	G	rs417052	0.00533861	4.94078e-38	-0.00173545	3.80204e-09
3	41126731	C	T	rs384097	0.00554355	2.32529e-41	-0.00180336	7.33357e-10
3	41127046	G	C	rs447911	0.00548909	1.61643e-40	-0.00181395	5.99673e-10
3	41127094	A	T	rs401680	0.00549878	1.18761e-40	-0.00181915	5.36187e-10
3	41127215	A	C	rs401349	0.00533091	6.16201e-38	-0.0017263	4.57612e-09
3	41127511	T	C	rs385905	0.00552272	5.55957e-41	-0.00179256	9.52728e-10
3	41127606	G	C	rs444561	0.00537587	1.36972e-38	-0.00176409	2.04838e-09
3	41128564	T	C	rs430727	0.00551418	7.40788e-41	-0.00178987	1.01111e-09
3	41128594	T	C	rs430577	0.00552082	5.25744e-41	-0.0018056	7.06942e-10
3	41129297	C	A	rs415997	0.00559944	3.44574e-42	-0.00183096	3.95129e-10
3	41133421	A	G	rs367027	0.00549798	1.17123e-40	-0.00180697	6.92949e-10
3	41133610	G	A	rs450615	0.00562176	1.87209e-42	-0.00183457	3.71985e-10
3	41134727	G	A	rs447408	0.0055603	1.33785e-41	-0.0018347	3.6814e-10
3	41135363	C	G	rs411124	0.00551591	6.02295e-41	-0.00179907	8.09669e-10
3	41135633	A	G	rs380893	0.00556434	1.28313e-41	-0.00179301	9.24892e-10
3	41136055	G	T	rs440719	0.00550659	7.93845e-41	-0.0017911	9.56007e-10
3	41136285	G	A	rs55908060	0.00553484	2.91449e-41	-0.00178713	1.02764e-09
3	41136713	G	C	rs428903	0.00550756	7.58001e-41	-0.00178712	1.03682e-09
3	41137232	C	T	rs107253	0.00552959	3.37695e-41	-0.00178698	1.02515e-09
3	41137672	A	G	rs87938	0.00556022	1.36875e-41	-0.00177985	1.20845e-09
3	41137844	G	A	rs87939	0.00553045	3.35541e-41	-0.00178092	1.17041e-09
3	41138172	G	T	rs428510	0.00555364	1.74891e-41	-0.00177836	1.254e-09
3	41138550	C	T	rs399996	-0.00549396	1.21432e-40	0.00178383	1.11996e-09
3	41139102	T	C	rs378967	-0.00550136	1.05084e-40	0.00179005	1.00208e-09
3	41140284	G	A	rs62260279	0.00550819	8.99499e-41	-0.00178641	1.10287e-09
3	41140413	A	G	rs423937	-0.0055454	2.70347e-41	0.00179672	8.86542e-10
3	41141192	G	T	rs368006	-0.00554362	3.00286e-41	0.0017967	8.95093e-10
3	41142576	T	C	rs386132	-0.0055082	1.00113e-40	0.0018112	6.61774e-10
3	41143191	A	G	rs398993	-0.00528909	1.08037e-37	0.0017839	1.18353e-09
3	41145025	T	C	rs423170	-0.00536917	2.26066e-38	0.00174408	3.33785e-09
3	41146355	C	T	rs2024219	0.00551837	7.94609e-41	-0.0017777	1.38714e-09
3	41147757	G	A	rs446717	-0.00556154	2.56232e-41	0.00180704	7.81123e-10
3	41147769	G	T	rs440640	-0.00556509	2.30614e-41	0.00180729	7.78356e-10
3	41147971	C	T	rs12488439	0.00554735	3.31614e-41	-0.00178453	1.21693e-09
3	41153124	A	C	rs436792	-0.00557231	1.91029e-41	0.00180292	8.6116e-10
3	41153171	T	C	rs436767	-0.00556893	1.95389e-41	0.00178725	1.19045e-09
3	41153556	C	T	rs389264	-0.0056135	4.67275e-42	0.00179077	1.10471e-09
3	41155345	C	A	rs4973920	0.00553306	1.69877e-40	-0.0017301	4.79514e-09
3	41155615	G	A	rs108606	-0.00556895	4.63413e-41	0.00179772	1.13631e-09
3	41157267	A	G	rs6772565	0.00553937	9.68009e-41	-0.00175155	2.86614e-09
3	41157575	A	C	rs1984856	0.00547368	9.3735e-40	-0.00176171	2.39681e-09
3	41158322	T	A	rs1156916	0.00554266	9.89279e-41	-0.00175382	2.80248e-09
3	41159224	A	G	rs9820407	0.00554263	1.49147e-40	-0.00177572	1.92305e-09
3	41159226	T	C	rs9878224	0.00554843	1.24711e-40	-0.00177275	2.04784e-09
3	41160573	T	C	rs12485899	0.0054273	1.93272e-38	-0.00177466	2.55072e-09
3	41161343	C	T	rs4437116	0.00557308	4.65597e-41	-0.00175968	2.60181e-09
3	41161576	G	A	rs6762550	0.00557515	4.38695e-41	-0.00176103	2.53367e-09
3	41162974	G	A	rs11720396	0.00557372	5.13614e-41	-0.00176517	2.3848e-09
3	41164756	A	G	rs7609599	0.00545072	3.69716e-39	-0.00179387	1.413e-09
3	41164908	C	T	rs7642431	0.00554649	1.8013e-40	-0.00173717	4.5594e-09
3	41165616	A	G	rs6599143	0.00551171	5.79288e-40	-0.00177584	2.08439e-09
3	41166131	A	G	rs34695788	0.00557605	5.4938e-41	-0.00176902	2.27072e-09
3	41166291	T	C	rs35135108	0.00557437	5.80178e-41	-0.00177011	2.22038e-09
3	41167353	C	A	rs4974070	0.00558445	5.47545e-41	-0.00181701	8.66538e-10
3	41168084	C	T	rs17280306	0.00558913	3.97497e-41	-0.00181724	8.36012e-10
3	41168253	A	G	rs378422	-0.00558731	5.1347e-41	0.00181607	8.86689e-10
3	41168607	A	C	rs7621892	0.00558485	5.44827e-41	-0.00181419	9.22371e-10
3	41168852	A	C	rs417183	-0.00560993	2.55772e-41	0.00182061	8.13612e-10
3	41168955	G	C	rs7632244	0.00559348	3.48471e-41	-0.00181446	8.88988e-10
3	41171177	T	G	rs2371447	0.00555757	1.19343e-40	-0.00175108	3.41149e-09
3	41171319	A	T	rs4419359	0.00514883	1.02172e-33	-0.00158192	1.72078e-07
3	41171323	T	A	rs414272	-0.00449705	2.2528e-23	0.00170884	1.03419e-07
3	41171732	C	T	rs2109633	0.00555932	1.14831e-40	-0.00175962	2.86807e-09
3	41174299	C	T	rs369145	-0.00552152	5.52978e-40	0.00178255	1.91176e-09
3	41175092	C	A	rs374668	-0.00557914	7.77997e-41	0.00176117	2.90665e-09
3	41175322	G	T	rs58183061	0.00557843	6.53238e-41	-0.00176056	2.84852e-09
3	41177604	G	A	rs375583	-0.00551721	7.06833e-40	0.00179738	1.43727e-09
3	41179628	G	C	rs454690	-0.00557046	1.30086e-40	0.0017646	2.84037e-09
3	41180345	T	C	rs9832204	0.00556828	1.62144e-40	-0.00177443	2.39914e-09
3	41181612	T	C	rs389387	-0.00549385	1.70158e-39	0.00178693	1.83885e-09
3	41186405	T	G	rs406664	-0.00378854	2.38245e-19	0.0012711	2.16681e-05
3	41187707	A	G	rs404907	-0.0028529	5.51152e-12	0.00127551	1.45292e-05
3	41188000	A	C	rs7648547	-0.00288897	2.91445e-12	0.00126575	1.67625e-05
3	41189606	C	G	rs4973923	0.0035341	2.53854e-17	-0.00133991	6.26223e-06
3	41189617	A	C	rs1798799	-0.00285769	4.30809e-12	0.00125102	1.98416e-05
3	41191022	G	A	rs7623789	0.0035228	1.74341e-17	-0.00135379	4.16875e-06
3	41191142	C	T	rs7632211	0.00354735	9.57741e-18	-0.00132249	6.73728e-06
3	41194283	A	G	rs2114286	-0.00282126	7.49975e-12	0.00126904	1.46519e-05
3	41194292	G	A	rs2371448	-0.00284897	4.70272e-12	0.00125053	1.95041e-05
3	41194938	C	T	rs4974071	-0.0028313	6.40246e-12	0.00124606	2.09296e-05
3	41295767	T	C	rs11129896	0.00177303	1.63705e-05	-0.00128638	1.07769e-05
3	41300601	A	G	rs6781242	0.0016409	7.60864e-05	-0.00125441	2.07735e-05
3	41304008	G	A	rs60422795	0.00175668	2.01467e-05	-0.00125302	1.86773e-05
3	46187707	G	A	rs4683184	0.00187075	1.15521e-05	-0.00119148	8.62096e-05
3	46205686	C	T	rs7616215	0.00185378	1.38716e-05	-0.00118207	9.80253e-05
3	46208310	G	A	rs2087726	0.00185497	1.3695e-05	-0.00118222	9.77616e-05
3	46214670	T	C	rs2172247	0.00186523	1.24094e-05	-0.00118924	8.96251e-05
4	1003022	C	T	rs4505759	0.00729393	2.85081e-60	-0.00124419	8.54337e-05
4	1013382	G	A	rs74921869	-0.00662039	1.2004e-35	0.0017122	5.93473e-06
4	88767008	G	A	rs17013285	-0.00283725	2.39192e-07	0.00159294	4.72296e-05
4	88770998	C	T	rs1477603	-0.00279092	1.10546e-09	0.00162593	5.92609e-07
4	88772189	A	G	rs9998898	-0.00332318	1.67887e-14	0.00208836	1.23579e-11
4	88772233	A	G	rs9998975	-0.00332437	1.64322e-14	0.00208854	1.23085e-11
4	88772316	T	C	rs9990702	-0.00332582	1.59829e-14	0.00208936	1.20704e-11
4	88772535	C	T	rs10023907	-0.00333406	1.38996e-14	0.00210438	8.66611e-12
4	88772772	A	G	rs10001601	-0.00329979	2.74404e-14	0.00207721	1.67289e-11
4	88772785	T	C	rs9991133	-0.00329741	2.85706e-14	0.00207641	1.69993e-11
4	88773095	T	A	rs7683315	-0.00333305	1.41181e-14	0.00210505	8.51092e-12
4	88773734	G	T	rs6532022	-0.0033414	1.20127e-14	0.0020981	9.88708e-12
4	88773849	T	G	rs6532023	-0.00334139	1.20161e-14	0.0020981	9.88574e-12
4	88774073	A	G	rs1471399	-0.00333733	1.2919e-14	0.00209447	1.07293e-11
4	88774340	A	G	rs1471401	-0.00337966	5.68118e-15	0.0020747	1.60272e-11
4	88774498	A	G	rs72655796	-0.00328043	4.55038e-14	0.00193774	3.78142e-10
4	88775160	T	A	rs899040	-0.00333263	1.36375e-14	0.00209487	1.03816e-11
4	88775195	A	G	rs899041	-0.00333282	1.35755e-14	0.00209504	1.03321e-11
4	88775243	T	C	rs1471403	-0.0033316	1.38273e-14	0.00209465	1.03959e-11
4	88811174	T	C	rs62318300	-0.00274618	2.24737e-11	0.00127582	1.25436e-05
4	88815551	T	C	rs1824699	-0.00273531	2.40223e-11	0.00129142	9.32644e-06
4	88817116	G	A	rs4693901	-0.00271003	3.52824e-11	0.00129905	8.12706e-06
4	88817812	C	T	rs12509080	-0.00271361	3.33272e-11	0.00130003	7.99973e-06
4	88817874	A	T	rs12501353	-0.00270586	3.79945e-11	0.00129547	8.61593e-06
4	88817976	T	G	rs12513086	-0.00271457	3.2808e-11	0.0012918	9.12516e-06
4	88818075	T	A	rs12513126	-0.00245049	2.52583e-09	0.00136762	2.94806e-06
4	88818283	G	A	rs28532955	-0.00269606	4.45452e-11	0.00129724	8.37211e-06
4	88818369	C	T	rs28620206	-0.00270271	3.99757e-11	0.00129398	8.82203e-06
4	88819152	G	A	rs4693902	-0.00270211	4.08284e-11	0.00131784	6.03973e-06
4	88819180	G	A	rs4693903	-0.0026981	4.36524e-11	0.00131872	5.9568e-06
4	88819424	G	A	rs12511140	-0.00268654	5.22314e-11	0.00131125	6.68421e-06
4	88819537	A	G	rs12503426	-0.00269364	4.65696e-11	0.00133099	4.8511e-06
4	88819568	C	G	rs12511124	-0.00268886	5.04828e-11	0.00133509	4.53985e-06
4	88820527	A	G	rs10009251	-0.00270132	4.17949e-11	0.00131535	6.31588e-06
4	88820613	G	C	rs10031822	-0.00272855	3.36926e-11	0.00129502	9.73655e-06
4	88820845	T	C	rs28537561	-0.00272624	3.05766e-11	0.00131008	7.2186e-06
4	88820859	A	G	rs28758613	-0.00272481	3.15112e-11	0.00130987	7.26599e-06
4	88821490	G	A	rs4693904	-0.00269527	4.4663e-11	0.0013124	6.52016e-06
4	88822052	C	T	rs12498148	-0.0026959	4.46873e-11	0.00131107	6.70068e-06
4	88822074	A	C	rs12505719	-0.00270098	4.0936e-11	0.00130398	7.49416e-06
4	88822449	C	A	rs4693905	-0.00269766	4.27321e-11	0.0013056	7.26317e-06
4	88822503	C	T	rs4693906	-0.00269343	4.59341e-11	0.0013101	6.76224e-06
4	88822645	A	G	rs4693907	-0.0026938	4.56267e-11	0.00131005	6.76554e-06
4	88822743	T	G	rs4693908	-0.00269497	4.47074e-11	0.00130402	7.45386e-06
4	88823007	A	C	rs6845452	-0.0026954	4.48032e-11	0.00131206	6.57333e-06
4	88823058	C	T	rs6845644	-0.00269528	4.44199e-11	0.00131019	6.74247e-06
4	88823410	C	A	rs713538	-0.00268797	4.9375e-11	0.00131341	6.3568e-06
4	88823448	T	C	rs713539	-0.00268591	5.10415e-11	0.00131321	6.37524e-06
4	88823621	C	T	rs2869722	-0.00294897	1.10736e-10	0.0018688	8.81643e-09
4	88823622	A	C	rs3884665	-0.00264566	1.0402e-10	0.00133603	4.52421e-06
4	88824216	A	G	rs17783002	-0.00268839	4.87663e-11	0.00130894	6.81609e-06
4	88824496	A	C	rs2869721	-0.00268444	5.21636e-11	0.00131341	6.34735e-06
4	88824646	A	G	rs2869720	-0.00268338	5.30724e-11	0.00131314	6.37467e-06
4	88824667	C	T	rs2869719	-0.00268204	5.45806e-11	0.00131059	6.66336e-06
4	88825012	T	C	rs36060267	-0.00268398	5.25668e-11	0.00131598	6.08648e-06
4	88825088	G	A	rs17783044	-0.00268854	4.86734e-11	0.00131165	6.52369e-06
4	88826458	A	G	rs28684711	-0.00269194	4.59646e-11	0.00132063	5.63694e-06
4	88826495	T	C	rs28630038	-0.00269208	4.58619e-11	0.00132038	5.6595e-06
4	88826972	A	T	rs2009152	-0.00295056	1.08276e-10	0.00187292	8.18039e-09
4	88827443	T	C	rs12502739	-0.00270474	3.8074e-11	0.00132827	5.03e-06
4	88827466	G	A	rs12498766	-0.00270112	4.02649e-11	0.00131828	5.91161e-06
4	88827897	T	A	rs13133865	-0.00269166	4.61417e-11	0.00132082	5.61715e-06
4	88828598	T	C	rs6826633	-0.00269141	4.62308e-11	0.00132476	5.2634e-06
4	88828775	T	C	rs13140622	-0.00269265	4.52963e-11	0.00132471	5.26535e-06
4	88829118	A	G	rs10018378	-0.00265692	9.69538e-11	0.00128959	1.00945e-05
4	88829125	C	T	rs9995995	-0.00266017	9.1965e-11	0.00129031	9.97648e-06
4	88829139	T	C	rs10007881	-0.00265158	1.05587e-10	0.0012909	9.88658e-06
4	88829255	A	G	rs10018473	-0.00269427	4.3999e-11	0.00132418	5.30598e-06
4	88829383	T	C	rs34586520	-0.00269251	4.53147e-11	0.00132338	5.37772e-06
4	88830206	A	G	rs13121427	-0.00268778	4.86908e-11	0.00132676	5.07502e-06
4	88830354	C	G	rs1026662	-0.0029462	1.14008e-10	0.00188234	6.8279e-09
4	88830717	A	C	rs17715954	-0.00268993	4.6953e-11	0.00132782	4.98505e-06
4	88831249	G	A	rs11934731	-0.00353103	1.04273e-15	0.00201873	1.14548e-10
4	88831459	C	G	rs34268974	-0.00269138	4.66083e-11	0.00133138	4.74888e-06
4	88832384	G	T	rs17716041	-0.00303783	2.12571e-11	0.00194095	1.7697e-09
4	88832799	G	A	rs1381949	-0.00236442	9.81413e-09	0.00130028	9.36153e-06
4	88833126	G	A	rs2219726	-0.00207941	5.35226e-07	0.00122907	3.13714e-05
4	88833448	A	C	rs10033310	-0.00295519	1.00833e-10	0.00186793	8.93995e-09
4	88833662	C	G	rs7677919	-0.00295591	9.98518e-11	0.00186687	9.12214e-09
4	88833764	A	G	rs7677947	-0.00295328	1.03698e-10	0.00186701	9.09655e-09
4	88834364	C	T	rs4356885	-0.00292586	1.55191e-10	0.00186201	1.00226e-08
4	88834454	A	G	rs7683960	-0.00289317	2.38477e-10	0.00185587	1.08589e-08
4	88834637	A	G	rs9991993	-0.00292576	1.55453e-10	0.00186203	1.00208e-08
4	88834991	T	C	rs11097176	-0.00292377	1.59902e-10	0.00186139	1.01365e-08
4	88835097	C	T	rs2045831	-0.00292369	1.60123e-10	0.00186134	1.01478e-08
4	88835523	C	T	rs1351004	-0.00291741	1.74094e-10	0.00186273	9.84267e-09
4	88835950	T	C	rs1381948	-0.00291708	1.75062e-10	0.00186249	9.89038e-09
4	88836036	T	C	rs716203	-0.00289163	1.77184e-12	0.00147282	4.49937e-07
4	88836916	G	T	rs1463090	-0.00292065	1.66335e-10	0.00185909	1.05216e-08
4	88837004	C	T	rs11935481	-0.00292118	1.65433e-10	0.00185788	1.07702e-08
4	88839497	T	C	rs6817223	-0.00324174	3.25382e-13	0.00194814	7.51851e-10
4	88840386	C	T	rs6846509	-0.00292459	1.47143e-10	0.00183337	1.58832e-08
4	88840913	G	A	rs4693910	-0.00292469	1.47038e-10	0.00183346	1.58669e-08
4	88842430	T	C	rs4235083	-0.00292533	1.4717e-10	0.00184759	1.23815e-08
4	88842894	C	T	rs28569233	-0.00295174	1.01144e-10	0.00184957	1.1994e-08
4	88843259	C	G	rs28431773	-0.00295443	9.74161e-11	0.00185485	1.09145e-08
4	88843279	C	T	rs10023686	-0.00253043	8.73888e-10	0.00131596	7.51198e-06
4	88843970	A	G	rs4257626	-0.00304207	3.07527e-11	0.00191027	4.38645e-09
4	88844739	G	C	rs138383257	-0.00288008	2.55906e-12	0.00151517	2.29522e-07
4	88845408	C	G	rs28810109	-0.00292032	1.35913e-12	0.00150882	2.6722e-07
4	88845642	C	T	rs4693911	-0.00338967	1.19201e-15	0.00181552	1.76496e-09
4	88845692	A	C	rs4693912	-0.00288532	2.87054e-11	0.0017796	8.08246e-09
4	88845897	C	T	rs4693913	-0.00295058	1.14795e-12	0.00142185	1.46519e-06
4	88845977	A	T	rs4693914	-0.00266946	3.35989e-09	0.00134803	2.66109e-05
4	88845985	T	C	rs4693915	-0.00301928	3.27989e-11	0.00139441	1.63211e-05
4	88846075	C	T	rs4693916	-0.00311477	5.78042e-12	0.00170975	1.02302e-07
4	88846157	A	G	rs4693917	-0.00288509	1.94402e-10	0.00189701	3.81665e-09
4	88846799	C	T	rs62315877	-0.00296583	4.52183e-11	0.00135306	2.37697e-05
4	88846864	C	T	rs62315879	-0.00284797	2.73022e-10	0.00139489	1.36284e-05
4	88847495	G	A	rs11097177	-0.00291835	1.54294e-10	0.00187307	7.48412e-09
4	88847703	A	C	rs6532032	-0.00290999	7.98191e-12	0.00155889	2.64998e-07
4	88848016	G	C	rs6811514	-0.00275704	1.67451e-11	0.00138966	1.86813e-06
4	88848608	G	A	rs13130558	-0.00290211	2.78739e-12	0.00164463	2.58741e-08
4	88848625	A	G	rs10002782	-0.00292203	1.4504e-10	0.00187017	7.83039e-09
4	88849669	G	A	rs1477602	-0.002917	1.55595e-10	0.00187045	7.77956e-09
4	88852434	A	T	rs7440119	-0.00202604	2.20266e-06	0.0014167	3.24988e-06
4	88852643	T	C	rs10005067	-0.00283635	4.12539e-12	0.00148847	3.20099e-07
4	88853670	T	C	rs12504187	-0.00292951	1.29399e-10	0.00186169	9.09766e-09
4	88855003	G	T	rs9968306	-0.00291668	1.56822e-10	0.00186297	8.93392e-09
4	88855724	T	C	rs35386790	-0.00282416	5.08484e-12	0.00147001	4.46119e-07
4	88856077	A	G	rs1477601	-0.00272126	2.9592e-11	0.00139396	1.71165e-06
4	88856229	G	A	rs1477600	-0.00279017	2.06717e-11	0.00154538	1.80439e-07
4	88856264	G	A	rs1463117	-0.00272161	2.94623e-11	0.00139448	1.69773e-06
4	88856342	A	G	rs1463116	-0.00202876	2.14234e-06	0.00141465	3.36886e-06
4	88856586	T	C	rs11934026	-0.00278994	2.08838e-11	0.00154642	1.77806e-07
4	88856733	C	T	rs10516796	-0.00279059	2.0701e-11	0.001542	1.92877e-07
4	88856880	C	T	rs28706870	-0.00272618	2.76017e-11	0.00138856	1.88815e-06
4	88857199	G	A	rs7679698	-0.00273174	2.04671e-10	0.00162655	1.06058e-07
4	88857406	T	C	rs3118723	-0.00269274	5.15406e-11	0.00134537	4.03714e-06
4	88858193	A	C	rs62308609	-0.00278675	1.94985e-11	0.00155037	1.5461e-07
4	88858328	C	T	rs200472740	-0.00274067	6.07333e-11	0.00132405	8.8809e-06
4	88863231	G	C	rs10008869	-0.00263157	1.41606e-10	0.0014681	5.00284e-07
4	88863345	A	G	rs10033134	-0.0026462	1.12149e-10	0.00148229	3.88486e-07
4	88863653	A	G	rs10033411	-0.00232486	1.64354e-08	0.00141443	1.41396e-06
4	88867706	C	G	rs10007241	-0.0023137	1.85746e-08	0.0014144	1.38505e-06
4	88867961	T	C	rs6532035	-0.00212918	2.26029e-07	0.00139336	1.984e-06
4	88867996	A	T	rs10029763	-0.00211894	2.57274e-07	0.0013935	1.97261e-06
4	88868189	G	C	rs7437282	-0.00231529	1.56465e-08	0.00141269	1.27286e-06
4	88868498	G	A	rs7675978	-0.00238544	5.70737e-09	0.0014224	1.07474e-06
4	88868506	G	A	rs7675985	-0.00238137	6.05469e-09	0.0014241	1.04468e-06
4	88868585	A	G	rs62308635	-0.00234968	9.45699e-09	0.00144763	6.85065e-07
4	88868617	C	T	rs7675842	-0.00213918	1.9406e-07	0.00140847	1.50743e-06
4	88868655	G	A	rs7676233	-0.00238418	5.70797e-09	0.00142216	1.06762e-06
4	88868955	A	G	rs6532037	-0.00214076	1.9029e-07	0.00140876	1.50169e-06
4	88868967	G	A	rs1564150	-0.00239404	4.93576e-09	0.00142562	1.00369e-06
4	88869086	C	T	rs7676673	-0.00235062	9.08095e-09	0.00142787	9.49956e-07
4	88869684	C	T	rs4693921	-0.00235131	9.10445e-09	0.00143052	9.15307e-07
4	88870406	G	A	rs7688878	-0.00235036	9.95007e-09	0.00143777	8.5252e-07
4	88870576	A	T	rs1004395	-0.00210101	3.41201e-07	0.00143137	1.08186e-06
4	88871276	C	A	rs5024096	-0.00246123	3.35698e-09	0.00122416	3.53459e-05
4	88871282	C	G	rs5024097	-0.00246249	3.30121e-09	0.00122445	3.52177e-05
6	44720380	A	G	rs9717328	-0.00410885	1.58263e-22	0.00123837	3.51154e-05
6	45396297	A	C	rs2819859	0.00352216	1.19651e-17	-0.0011552	7.87318e-05
6	45396319	A	T	rs2819858	0.00352206	1.1988e-17	-0.00115512	7.88115e-05
6	45397050	C	T	rs2677102	0.00352938	1.0068e-17	-0.00114541	9.01511e-05
6	45397558	C	T	rs2819857	0.00353131	9.66178e-18	-0.00114637	8.89056e-05
6	45398157	C	T	rs2677101	0.00353142	9.6967e-18	-0.00114655	8.87938e-05
6	127414801	C	T	rs719726	0.00760128	7.64297e-74	-0.00118982	6.29611e-05
6	127435106	A	T	rs6916318	0.00739363	4.34799e-72	-0.00114701	8.84358e-05
6	127436064	C	T	rs1936800	0.00733885	2.60862e-71	-0.0011598	7.15356e-05
6	127436313	A	G	rs1936801	0.00733692	2.70605e-71	-0.00115924	7.19555e-05
6	127443092	T	C	rs9482770	0.00889393	4.27051e-103	-0.00147261	5.1834e-07
6	127446610	G	C	rs9482771	0.00775975	1.11079e-79	-0.00121317	3.2124e-05
6	127446790	T	C	rs9482772	0.00892164	1.02302e-103	-0.00147803	4.70476e-07
6	127448249	C	G	rs1936807	0.00704451	5.37161e-66	-0.00115969	7.07962e-05
6	127449246	A	G	rs1474696	0.00704996	4.06691e-66	-0.00116129	6.89779e-05
6	127449447	A	G	rs2745352	0.00704998	4.03258e-66	-0.00116144	6.87974e-05
6	127451665	C	T	rs1936806	0.00889068	3.6445e-103	-0.00147494	4.86269e-07
6	127452116	C	T	rs1936805	0.00704733	4.06577e-66	-0.00116071	6.90839e-05
6	127452426	C	G	rs1967685	0.00704709	4.08819e-66	-0.00116139	6.83838e-05
6	127452581	T	C	rs2800710	0.00704661	4.03637e-66	-0.00116118	6.84587e-05
6	127452639	C	G	rs9491696	0.00775231	1.62085e-79	-0.00122482	2.69228e-05
6	127452935	C	T	rs2745353	0.00704219	4.78508e-66	-0.00115963	6.99627e-05
6	127455029	A	G	rs2186037	0.00704544	4.31887e-66	-0.00115811	7.16814e-05
6	127455138	C	T	rs7766106	0.00774352	1.8892e-79	-0.0012478	1.87314e-05
6	127456122	A	G	rs9491697	0.00927964	1.42636e-112	-0.00128309	1.15427e-05
6	127459552	G	C	rs9482773	0.00997945	2.00639e-130	-0.00127581	1.25839e-05
6	127468274	A	C	rs7741021	0.00998581	1.40947e-130	-0.00126859	1.41009e-05
6	127471533	C	T	rs9491699	0.00986258	9.0226e-128	-0.00122537	2.66708e-05
6	127487902	G	A	rs2154168	0.0098526	1.64516e-127	-0.00122683	2.60978e-05
6	127489818	C	T	rs7763784	0.00986434	1.00722e-127	-0.00122778	2.58852e-05
6	127509139	C	G	rs7744964	0.00986625	1.59702e-127	-0.00119188	4.51183e-05
6	127519234	C	A	rs10457487	0.00971196	1.70801e-123	-0.00115387	7.93825e-05
6	151951796	T	G	rs34020664	0.00704339	9.05507e-64	-0.00116017	9.42841e-05
6	151956257	G	A	rs9478232	0.00728803	7.71275e-69	-0.00120237	4.7454e-05
6	151962202	C	T	rs852003	-0.00725353	2.38716e-68	0.00117752	6.6451e-05
6	151963697	C	T	rs865898	-0.00725758	1.87708e-68	0.00117617	6.74097e-05
6	151967175	C	T	rs1293964	-0.00740289	7.64633e-71	0.00122038	3.68215e-05
6	151969912	G	C	rs1293961	-0.00742204	5.0386e-71	0.00125854	2.14059e-05
6	151971687	G	A	rs851974	-0.00750011	9.35309e-73	0.00128583	1.36947e-05
6	151978439	T	C	rs712219	-0.00726666	3.60677e-67	0.00128583	1.64977e-05
6	151979157	C	T	rs851970	-0.00724742	2.2277e-66	0.0012244	4.32542e-05
6	151980692	A	G	rs1771351	-0.00727998	1.93816e-67	0.00128041	1.78182e-05
6	151992080	C	T	rs1293951	-0.00550589	1.12281e-40	0.00123808	2.38139e-05
6	152008780	C	T	rs3020331	0.00974042	1.99941e-121	-0.00129211	1.25836e-05
6	152008924	C	T	rs3020332	0.00955364	1.01582e-118	-0.00136607	3.24609e-06
6	152008982	G	A	rs2941741	0.00988757	1.66352e-125	-0.00132335	7.41905e-06
6	152009638	A	G	rs2941740	0.00987185	2.98887e-125	-0.00132327	7.32652e-06
6	152010254	A	G	rs3020333	0.00953921	1.71103e-118	-0.00135198	4.03879e-06
6	152010534	T	C	rs2982573	0.00989896	8.19049e-126	-0.00131054	9.05692e-06
6	152010561	C	T	rs2982572	0.00989608	9.5848e-126	-0.00130934	9.22899e-06
6	152012739	A	T	rs2982571	0.00985466	1.97483e-124	-0.00134022	5.78984e-06
6	152012956	A	G	rs3020334	0.00985741	1.73318e-124	-0.00134074	5.74925e-06
6	152012988	A	G	rs2941742	0.00986074	1.45392e-124	-0.00134181	5.65366e-06
6	152013223	G	T	rs3020335	0.00986167	1.40345e-124	-0.0013414	5.69452e-06
6	152013748	C	T	rs2982570	0.0098605	2.70248e-124	-0.00134164	5.80203e-06
6	152013760	G	T	rs3020336	0.00987189	1.34694e-124	-0.00134249	5.7172e-06
6	152014804	G	C	rs2941739	0.00917136	1.34169e-108	-0.00129559	1.10866e-05
6	152016369	A	T	rs862346	0.00810554	7.58415e-84	-0.00127504	1.75958e-05
6	152016803	C	T	rs851996	0.00810278	8.7825e-84	-0.00128038	1.62379e-05
6	152017691	T	G	rs1293936	0.00823954	8.48396e-87	-0.00131028	1.00126e-05
6	152017958	C	G	rs1293935	0.00811858	4.09414e-84	-0.00125553	2.36251e-05
6	152020390	A	C	rs851985	0.00849227	7.31791e-90	-0.00128236	1.95216e-05
6	152023191	G	A	rs851984	0.00848973	9.12626e-90	-0.0012762	2.15062e-05
6	152024415	A	G	rs851983	0.00849921	5.57104e-90	-0.00128195	1.97031e-05
6	152024985	T	C	rs851982	0.00850269	4.68103e-90	-0.00127836	2.07682e-05
6	152052311	T	C	rs2982563	0.00680137	6.94329e-60	-0.00120851	4.51077e-05
6	152052601	C	T	rs2982562	0.00700908	1.00208e-63	-0.00119974	4.94977e-05
6	152054363	C	T	rs3020343	0.00706407	1.34146e-64	-0.00115163	9.99595e-05
6	152055606	A	T	rs2982560	0.00704248	3.12461e-64	-0.00115216	9.89417e-05
6	152056050	C	A	rs11155808	0.00705232	1.09538e-63	-0.00118578	6.80319e-05
6	152056053	C	A	rs62442016	0.00705232	1.09538e-63	-0.00118578	6.80319e-05
6	152056058	A	G	rs11155809	0.00696844	7.41622e-63	-0.00115223	9.97308e-05
6	152056369	G	A	rs2982557	0.00702108	7.16909e-64	-0.00115125	9.99711e-05
6	152056962	T	G	rs3020347	0.006983	3.16844e-63	-0.00115142	9.93673e-05
7	27953981	C	A	rs10275982	-0.00421038	4.60786e-22	0.00147044	2.02728e-06
7	27961286	T	A	rs35135622	-0.00427849	7.21172e-23	0.00147578	1.73128e-06
7	27962929	T	C	rs7791093	-0.00400222	9.03147e-22	0.00117889	7.04375e-05
7	27970153	C	T	rs10239787	-0.00444989	3.11855e-24	0.0014916	1.62843e-06
7	27972593	C	T	rs4722745	-0.00441331	6.86542e-24	0.00145994	2.65417e-06
7	27974243	C	T	rs28507096	-0.00441473	6.49557e-24	0.00144912	3.13392e-06
7	27986773	G	A	rs10951188	-0.0041608	7.89677e-23	0.00137439	4.80523e-06
7	27988862	A	G	rs10244948	-0.00415294	9.4776e-23	0.00136874	5.25399e-06
7	27990722	C	G	rs10282662	-0.00415602	8.967e-23	0.00137625	4.68371e-06
7	27993311	T	G	rs10248465	-0.00415296	9.62674e-23	0.00137171	5.03278e-06
7	27994847	T	C	rs1557780	-0.00414193	1.47409e-22	0.00137743	4.76394e-06
7	30955117	A	G	rs1859838	-0.00550066	4.23304e-24	0.00214509	2.69124e-08
7	30955123	G	A	rs1859839	-0.00560709	8.62858e-25	0.00209829	6.03348e-08
7	30955128	A	G	rs1859840	-0.0021801	4.44037e-07	0.00120067	9.07569e-05
7	30955317	A	G	rs1859841	-0.00293307	3.27737e-12	0.00116537	9.83951e-05
7	30955539	G	T	rs28362709	-0.0055249	1.0296e-29	0.00175077	4.47499e-07
7	30956223	A	G	rs10236571	-0.00536306	1.15532e-28	0.0017298	4.62225e-07
7	30956489	A	G	rs10276670	-0.00539429	5.4061e-29	0.00172336	5.05996e-07
7	30957148	A	G	rs62449133	-0.0054107	4.75558e-29	0.00177375	2.46905e-07
7	30957702	C	T	rs28362721	-0.00518466	1.99134e-22	0.00192903	3.38526e-07
7	30965607	C	G	rs74777717	-0.0038795	8.43689e-07	0.00301926	7.08568e-08
7	30968862	G	A	rs62449134	-0.00425964	2.95136e-20	0.00154889	2.38349e-06
7	30970989	C	T	rs13222180	-0.0031829	1.27717e-11	0.00158228	2.17127e-06
7	30971240	T	C	rs10046506	-0.0018786	7.61739e-06	0.00117533	8.20006e-05
7	30971795	T	C	rs10244884	-0.00253769	8.92904e-10	0.00120595	4.18177e-05
7	30973427	T	C	rs73082216	-0.00369664	9.22607e-16	0.00148904	5.3359e-06
7	30976064	A	G	rs881499	-0.00366221	2.74037e-16	0.00134404	2.37239e-05
7	30979506	T	C	rs62449136	-0.00365474	2.01521e-15	0.00129734	7.35929e-05
7	30981759	T	A	rs75713558	-0.00309136	3.30216e-10	0.00146984	2.62976e-05
7	30983578	T	C	rs62449137	-0.00356235	2.75547e-15	0.00130987	4.39111e-05
7	30984292	T	C	rs62449138	-0.00367394	1.63463e-15	0.00130472	6.93383e-05
7	30985431	T	A	rs56772141	-0.00365861	2.01633e-15	0.00128641	8.61923e-05
7	30990948	G	A	rs73305784	-0.00327043	9.12009e-11	0.00169623	2.24102e-06
7	30991765	A	T	rs73305788	-0.00311098	2.93263e-10	0.00149162	2.13221e-05
7	30993400	A	T	rs73305793	-0.00363648	3.23769e-15	0.0013122	6.34287e-05
7	31001082	G	A	rs76033382	-0.00372263	9.56295e-06	0.00282742	2.28976e-06
7	37932888	G	A	rs2598124	-0.00292273	1.17922e-12	0.00141147	1.43747e-06
7	37990222	G	A	rs3734953	0.00988539	3.00032e-35	-0.00255652	6.59733e-06
7	37991186	C	T	rs1047785	0.00343476	2.01414e-16	-0.00140387	2.29879e-06
7	37995383	G	C	rs62443136	0.0101327	3.06256e-60	-0.00193854	1.08007e-05
7	38000344	A	G	rs2685149	-0.00624509	4.89893e-38	0.00151563	1.03308e-05
7	38000650	C	T	rs1615377	0.0100226	2.65846e-59	-0.00191647	1.28542e-05
7	38001207	G	C	rs1717733	0.00355773	1.27362e-17	-0.00133523	6.53696e-06
7	38002289	T	C	rs2461309	0.0101503	1.03071e-60	-0.00190783	1.42417e-05
7	38003850	C	T	rs1717740	0.0101152	2.71872e-60	-0.00190153	1.52208e-05
7	38004060	C	T	rs1668359	0.0101151	2.72157e-60	-0.00190153	1.52159e-05
7	38006034	G	C	rs2598083	-0.00634267	1.63368e-40	0.0015708	3.29793e-06
7	38008643	G	A	rs2722298	-0.00633047	2.31737e-40	0.00157442	3.13139e-06
7	38009269	A	G	rs1668349	0.00386056	1.07035e-20	-0.00144156	9.79675e-07
7	38009646	C	A	rs1717745	0.0101199	2.55547e-60	-0.00190326	1.50208e-05
7	38009814	G	A	rs2598082	-0.00634435	1.39149e-40	0.0015688	3.35206e-06
7	38009949	C	G	rs2598081	-0.00629007	7.36592e-40	0.00156428	3.63067e-06
7	38009959	G	T	rs56027376	0.0101323	6.55022e-60	-0.00185682	2.62659e-05
7	38010063	C	T	rs2598080	-0.00633174	2.17649e-40	0.00156833	3.40794e-06
7	38011071	G	C	rs28446859	0.0140449	3.83772e-40	-0.0034628	4.44649e-06
7	38021767	C	T	rs939670	0.0101885	7.43147e-61	-0.0018934	1.73803e-05
7	38026928	A	G	rs1717764	0.0103493	2.03243e-73	-0.0018991	2.93219e-06
7	38029944	A	C	rs939667	0.0103972	7.97243e-74	-0.00185528	5.11511e-06
7	38034393	A	C	rs11972319	-0.0103632	1.98158e-73	0.00184249	5.8805e-06
7	38034856	A	G	rs7805892	-0.0103753	1.43991e-73	0.00184821	5.52406e-06
7	38036577	G	T	rs140959670	0.0110926	1.36235e-41	-0.00243313	3.01483e-05
7	38038678	G	A	rs7799502	-0.0103918	9.17587e-74	0.00185203	5.3022e-06
7	38040923	C	T	rs2392525	-0.0103957	8.91931e-74	0.00185756	4.99476e-06
7	38046849	T	C	rs1524050	-0.00590067	4.39121e-29	0.00150615	5.71895e-05
7	38052397	C	G	rs1717757	0.0103919	1.10291e-73	-0.00186902	4.3937e-06
7	38054014	C	T	rs1721403	0.0103808	1.43209e-73	-0.00185519	5.13817e-06
7	38054179	T	G	rs1721402	0.0103746	1.86577e-73	-0.00186546	4.57288e-06
7	38054851	G	A	rs1721401	0.0104034	8.195e-74	-0.00187476	4.12401e-06
7	38054940	T	A	rs1717759	0.0103925	1.0938e-73	-0.00186898	4.39915e-06
7	38055380	C	A	rs1617794	0.0103925	1.09378e-73	-0.00186844	4.42768e-06
7	38058590	C	T	rs1717761	0.0103929	1.08253e-73	-0.00186927	4.38556e-06
7	38059719	G	T	rs76840945	0.0149606	3.35467e-43	-0.00320874	3.33438e-05
7	38064803	C	T	rs1721399	0.0089497	4.00668e-78	-0.00142522	2.87684e-05
7	38065472	T	A	rs1620285	0.00884156	2.92961e-78	-0.00143096	2.09178e-05
7	38065480	A	G	rs1721398	0.00884006	3.09754e-78	-0.00142945	2.13386e-05
7	38065770	C	T	rs1721397	0.0103796	1.36148e-85	-0.0021671	8.91457e-09
7	38066534	C	T	rs1717739	0.0103702	1.86253e-85	-0.00216025	9.89714e-09
7	38069335	A	G	rs1618546	0.00877375	1.05357e-77	-0.00142605	2.07402e-05
7	38070111	A	G	rs59908052	0.0103717	1.55431e-85	-0.00216752	8.74705e-09
7	38071732	G	A	rs1721396	0.0103718	1.48699e-85	-0.00216743	8.7251e-09
7	38071829	C	G	rs1717729	0.0103391	6.89023e-85	-0.00216382	9.5366e-09
7	38073921	C	G	rs10278768	0.00877425	9.01601e-78	-0.00144216	1.65792e-05
7	38074373	C	T	rs11773112	-0.00679181	6.3483e-44	0.00159904	4.11958e-06
7	38074856	G	A	rs11983867	-0.00679321	6.09184e-44	0.00159899	4.12245e-06
7	38075650	C	T	rs1357656	-0.00679267	6.09345e-44	0.00159811	4.16693e-06
7	38076221	G	T	rs1721394	0.00878727	5.95257e-78	-0.00144081	1.6976e-05
7	38077402	T	G	rs1717752	0.0087819	7.02795e-78	-0.00143618	1.80249e-05
7	38077513	A	C	rs1717751	0.00878728	5.72496e-78	-0.00143673	1.78994e-05
7	38077600	C	G	rs7808757	-0.00679281	6.08974e-44	0.00159863	4.13909e-06
7	38077707	C	G	rs1717750	0.010362	1.89556e-85	-0.00217222	8.0152e-09
7	38078748	C	T	rs2222517	-0.00678015	9.24012e-44	0.00159819	4.19548e-06
7	38078816	C	A	rs73336603	-0.00679402	5.87109e-44	0.00159857	4.14166e-06
7	38080354	A	G	rs73336604	-0.00669689	7.04271e-44	0.00150847	1.06376e-05
7	38081218	A	G	rs1629482	0.0103622	1.89736e-85	-0.00217185	8.0704e-09
7	38081344	T	C	rs939669	0.0103646	1.75036e-85	-0.00217227	8.02465e-09
7	38081454	T	A	rs939668	0.0103664	1.63619e-85	-0.00217241	8.00876e-09
7	38082249	G	A	rs1357653	-0.00680158	4.83275e-44	0.00160279	3.91626e-06
7	38083293	G	A	rs11762992	-0.00679698	5.88488e-44	0.00160292	3.94402e-06
7	38083597	T	C	rs7457360	-0.00679818	5.27233e-44	0.00159916	4.11396e-06
7	38084332	C	T	rs73336609	-0.00680253	4.75848e-44	0.00159799	4.18953e-06
7	38084784	C	A	rs12533478	-0.00680537	4.39084e-44	0.00159672	4.26496e-06
7	38086806	C	T	rs78576464	-0.00680128	4.82607e-44	0.00159816	4.17429e-06
7	38087708	A	G	rs34793871	-0.00680059	4.80815e-44	0.00159766	4.19052e-06
7	38089139	G	C	rs2461306	0.0103849	6.42252e-86	-0.00218083	6.86612e-09
7	38089365	G	A	rs10238847	0.0103421	2.6495e-85	-0.00217061	7.92894e-09
7	38089417	G	A	rs7779957	0.0103738	1.01837e-85	-0.00217447	7.62483e-09
7	38090443	T	A	rs74317305	-0.00681674	3.2879e-44	0.00160892	3.62208e-06
7	38091354	T	C	rs1717736	0.0103954	3.34174e-86	-0.00215514	1.00937e-08
7	38091543	T	A	rs11979844	-0.0068257	2.22146e-44	0.00162158	2.98527e-06
7	38092529	A	G	rs1721391	0.0104004	3.46893e-86	-0.00214484	1.20842e-08
7	38093553	C	G	rs1721390	0.0104233	1.44838e-86	-0.00212481	1.6419e-08
7	38097669	A	G	rs1357652	0.0103381	9.47519e-86	-0.00212901	1.38894e-08
7	38097862	T	G	rs1357651	0.00790031	2.51793e-75	-0.00187758	8.16128e-10
7	38097903	A	G	rs1717747	0.0103509	1.24303e-85	-0.00213606	1.32039e-08
7	38098305	T	A	rs1721386	0.0103491	1.32311e-85	-0.00213639	1.31309e-08
7	38099576	T	G	rs4301358	-0.00675013	1.84878e-43	0.00159813	4.12959e-06
7	38100507	A	G	rs1721385	0.0103503	1.24551e-85	-0.00213486	1.34302e-08
7	38101288	T	C	rs10282223	0.0111561	2.07008e-44	-0.00229985	4.99434e-05
7	38101405	T	C	rs1717731	0.0103407	3.25626e-85	-0.00212332	1.69013e-08
7	38101469	C	A	rs1618737	0.00789656	2.90185e-75	-0.0018775	8.15883e-10
7	38101935	T	C	rs1717730	0.00878129	8.67217e-78	-0.00138224	3.72709e-05
7	38103877	T	A	rs1717728	0.0103459	1.45486e-85	-0.00213437	1.35235e-08
7	38104907	T	A	rs1717726	0.007889	3.97512e-75	-0.00187541	8.51015e-10
7	38104983	C	A	rs1721382	0.00789038	3.74604e-75	-0.00187429	8.70744e-10
7	38105033	T	G	rs1717725	0.00878232	8.08793e-78	-0.00138332	3.67098e-05
7	38106723	G	A	rs11761472	-0.00672092	4.06e-43	0.00158104	5.2113e-06
7	38108665	A	G	rs1568758	0.0103948	2.50772e-86	-0.00213843	1.27716e-08
7	38109936	A	G	rs1403988	0.00794039	7.46863e-76	-0.00189978	5.55374e-10
7	38110032	T	G	rs6956946	0.007935	9.58597e-76	-0.00189856	5.70334e-10
7	38110073	A	T	rs6974574	0.00793396	9.75945e-76	-0.00189719	5.85128e-10
7	38110394	C	T	rs939666	0.0100008	1.15732e-85	-0.00227178	3.86826e-10
7	38110425	A	G	rs940347	0.00793419	9.57861e-76	-0.00188988	6.7985e-10
7	38110460	G	C	rs6975644	-0.0067902	1.0843e-43	0.00163109	2.81954e-06
7	38110626	T	C	rs1524068	0.0079574	3.38065e-76	-0.00190144	5.32751e-10
7	38111340	C	T	rs1717721	0.00793858	7.66195e-76	-0.0018912	6.59502e-10
7	38111941	A	G	rs1403987	0.00794422	5.97008e-76	-0.00190132	5.339e-10
7	38112076	A	G	rs1403986	0.00999586	1.35954e-85	-0.00227021	3.9667e-10
7	38112177	T	C	rs13223066	-0.00678935	1.1052e-43	0.00162911	2.89651e-06
7	38112615	A	G	rs1717720	0.00795786	4.0174e-76	-0.0019001	5.60713e-10
7	38112622	G	A	rs1717719	0.00793877	7.61042e-76	-0.0018925	6.42072e-10
7	38112938	A	G	rs2461304	0.00998288	1.15801e-85	-0.00226236	4.2842e-10
7	38114774	G	C	rs1717766	0.00867627	2.9116e-79	-0.00155007	2.26572e-06
7	38115201	C	T	rs1717765	0.00998169	1.2072e-85	-0.00226183	4.32232e-10
7	38115382	A	C	rs12535595	-0.00678861	1.12959e-43	0.00162906	2.89881e-06
7	38115495	G	C	rs2462184	0.00794025	7.16764e-76	-0.00189184	6.51145e-10
7	38116693	T	C	rs10243688	0.00998099	1.23617e-85	-0.00226143	4.35168e-10
7	38117208	G	T	rs10231728	0.00999334	1.4846e-85	-0.00226904	4.04606e-10
7	38118313	C	T	rs10272752	0.00867285	3.35969e-79	-0.00155052	2.2512e-06
7	38118400	G	C	rs10273104	0.00867282	3.36169e-79	-0.00155051	2.25119e-06
7	38118461	C	T	rs10272907	0.00997791	1.39809e-85	-0.00226232	4.28633e-10
7	38118517	G	A	rs10273227	0.0099801	1.27625e-85	-0.00226104	4.38077e-10
7	38118646	T	C	rs10229816	0.00867467	3.09127e-79	-0.00154938	2.28857e-06
7	38119470	A	G	rs10247535	0.0099658	2.2824e-85	-0.00225845	4.59489e-10
7	38120024	A	G	rs78059488	-0.00678789	1.16705e-43	0.0016302	2.85595e-06
7	38120073	G	A	rs10280939	0.00794334	6.2122e-76	-0.00190015	5.47368e-10
7	38121319	C	T	rs76558667	-0.00678456	1.27603e-43	0.00162748	2.96579e-06
7	38121339	C	T	rs75832872	-0.00678455	1.2764e-43	0.00162744	2.96773e-06
7	38121394	G	A	rs10226728	0.0113399	5.27933e-45	-0.00238849	3.00436e-05
7	38122763	A	G	rs10260260	0.00997768	1.39065e-85	-0.00225991	4.46556e-10
7	38122969	C	A	rs1524067	0.00793861	7.67064e-76	-0.00189128	6.58739e-10
7	38123440	T	G	rs1524066	-0.00678399	1.28754e-43	0.00162921	2.89211e-06
7	38123604	T	C	rs1357650	0.00867491	3.04617e-79	-0.00154887	2.30545e-06
7	38123628	G	A	rs1357649	0.00867821	2.73047e-79	-0.00155934	1.97192e-06
7	38123667	C	T	rs10235021	0.00999779	1.27035e-85	-0.00227499	3.6451e-10
7	38125324	A	G	rs10272346	0.00865126	7.66018e-79	-0.00153648	2.76654e-06
7	38125584	A	G	rs1464712	0.00792076	1.78689e-75	-0.00188258	7.94794e-10
7	38125785	T	G	rs35291128	-0.0067608	2.73132e-43	0.00161831	3.40131e-06
7	38125857	T	G	rs12536755	-0.00676083	2.72743e-43	0.00161846	3.39395e-06
7	38126339	T	G	rs12537350	-0.00678306	1.32577e-43	0.00162879	2.90968e-06
7	38126589	C	A	rs1524065	0.00794229	6.5169e-76	-0.00189906	5.59972e-10
7	38128326	T	C	rs6959212	0.0079366	8.45171e-76	-0.00189018	6.74751e-10
7	38130628	C	T	rs953299	-0.00677946	1.5282e-43	0.00163103	2.83382e-06
7	38130659	A	G	rs1113136	0.00997585	1.6744e-85	-0.00225704	4.76051e-10
7	38132369	C	T	rs7793606	0.00793437	8.81104e-76	-0.00188291	7.80605e-10
7	38133331	G	A	rs151122395	-0.00677051	1.92645e-43	0.00162861	2.92492e-06
7	38133759	A	C	rs11760559	-0.00678051	1.42829e-43	0.00163239	2.76838e-06
7	38134231	G	T	rs11978815	0.00997207	1.72795e-85	-0.00225819	4.605e-10
7	38134282	T	A	rs11982391	0.00997617	1.51556e-85	-0.00225735	4.68682e-10
7	38134933	T	C	rs10046590	0.00997095	1.79478e-85	-0.00225779	4.6348e-10
7	38136277	T	C	rs1524058	0.00693672	1.2716e-62	-0.00200159	1.25248e-11
7	38136909	A	C	rs17408318	0.00996211	2.51344e-85	-0.00225463	4.89809e-10
7	38138492	T	C	rs10268845	0.00997299	3.12612e-85	-0.00224885	5.75477e-10
7	38141380	T	A	rs1524064	0.00792765	1.34453e-75	-0.00189549	6.10492e-10
7	38142832	G	A	rs3956749	0.00791771	2.05817e-75	-0.00189882	5.71052e-10
7	38142840	G	A	rs34102936	0.00694543	9.95335e-63	-0.00201248	9.87513e-12
7	38143358	C	T	rs12539343	-0.00674597	4.53781e-43	0.00164081	2.50808e-06
7	38144898	A	G	rs6963134	0.00789905	4.11428e-75	-0.00190162	5.33775e-10
7	38145606	T	G	rs17486922	0.00995779	8.08976e-85	-0.00227827	3.55317e-10
7	38146826	G	A	rs75548448	-0.00674908	4.6097e-43	0.00164081	2.53745e-06
7	38147346	C	G	rs11762007	-0.00676118	3.28031e-43	0.00164248	2.47925e-06
7	38147661	C	T	rs11972702	-0.00783411	9.91421e-74	0.00192571	3.38474e-10
7	38148152	C	T	rs17486985	-0.00677526	2.33171e-43	0.00164148	2.52974e-06
7	38148484	C	T	rs76905717	-0.00677823	2.2401e-43	0.00164234	2.51536e-06
7	38149932	C	A	rs10280461	0.00618089	7.89818e-51	-0.00201898	5.53263e-12
7	38150056	T	C	rs10237265	0.00616718	1.51464e-50	-0.00201932	5.66667e-12
7	38151929	T	G	rs76866628	-0.00674724	3.18125e-42	0.00172433	9.81438e-07
7	38152697	T	A	rs2177470	0.00774789	9.90533e-68	-0.00175662	2.91383e-08
7	38152863	A	G	rs6973667	0.00799296	1.37937e-74	-0.00190376	9.75769e-10
7	38152923	G	A	rs6978070	0.00801329	5.90194e-75	-0.00187948	1.58565e-09
7	38153112	T	C	rs6960258	-0.00670217	2.53916e-41	0.00173792	9.04277e-07
7	38153115	T	C	rs6960263	-0.00670313	2.51966e-41	0.00173937	8.87203e-07
7	38153390	C	T	rs4576333	0.00985299	1.40403e-81	-0.00227149	5.76812e-10
7	38153444	T	C	rs4346915	0.00588005	1.94853e-45	-0.00167514	1.45557e-08
7	38153650	C	A	rs4281029	0.00982446	3.99151e-81	-0.00224228	9.52327e-10
7	38153747	C	T	rs4576334	0.00990191	3.85095e-82	-0.00224526	9.59711e-10
7	38153760	C	T	rs4339540	0.00986532	1.40589e-81	-0.00225588	7.95805e-10
7	38153806	C	A	rs4410806	0.0100462	3.99223e-81	-0.0022628	1.55638e-09
7	38153807	A	G	rs4623318	0.0100665	1.6704e-81	-0.00225759	1.67307e-09
7	38154245	G	A	rs10238728	0.00346336	1.69098e-13	-0.00139009	3.22029e-05
7	38154542	C	T	rs9648061	0.00773396	1.28268e-62	-0.00129241	8.75876e-05
7	38156102	C	T	rs10246805	0.00823174	3.05417e-51	-0.00235699	1.31442e-09
7	38157511	T	G	rs1403980	0.00822809	7.67339e-51	-0.00238675	9.35772e-10
7	38159445	A	G	rs6944227	0.00211788	3.41587e-07	-0.00125893	1.96281e-05
7	50901491	A	G	rs1548607	-0.00189624	1.41227e-05	0.00161464	2.00419e-07
7	50917168	T	C	rs35214151	-0.00175762	6.55574e-05	0.0012569	5.95121e-05
7	50919937	T	C	rs1862947	-0.00181799	3.92398e-05	0.00126289	5.90133e-05
7	96077048	C	G	rs3094752	-0.00429882	5.22712e-19	0.00158216	4.05055e-06
7	96078564	C	T	rs3113037	-0.00441673	8.40915e-20	0.00160118	3.44537e-06
7	96080962	G	A	rs3094751	-0.00445455	2.42923e-20	0.00165869	1.31479e-06
7	96081911	G	A	rs3094750	-0.00445649	2.98877e-20	0.00161426	2.64918e-06
7	96085345	G	A	rs2394477	-0.00446664	2.46199e-20	0.00161491	2.62788e-06
7	96085717	C	T	rs3113038	-0.00446643	2.4731e-20	0.00161498	2.62573e-06
7	96089266	G	A	rs3113039	-0.00446391	2.58162e-20	0.00160979	2.82079e-06
7	96093898	G	A	rs3113040	-0.00449233	1.5868e-20	0.00159228	3.68276e-06
7	96098996	T	C	rs10953176	-0.00445145	3.63083e-20	0.00162557	2.3271e-06
7	96102069	T	A	rs3113044	-0.00445367	3.4715e-20	0.0016244	2.36421e-06
7	96104281	G	A	rs3094754	-0.00445412	3.43915e-20	0.00160414	3.15175e-06
7	96104613	A	C	rs2189466	-0.00443902	4.5862e-20	0.00161497	2.70448e-06
7	96106285	G	A	rs763884	-0.00445378	3.49191e-20	0.00162502	2.35026e-06
7	96115099	A	G	rs10281460	0.00461535	3.45397e-21	-0.00167043	1.52638e-06
7	96117918	G	C	rs4729260	0.00561875	4.38789e-38	-0.00128807	3.20981e-05
7	96120675	G	C	rs4727338	0.00560059	3.5732e-38	-0.00123079	6.56398e-05
7	96121636	T	C	rs4383904	0.00560181	3.34358e-38	-0.00123181	6.4536e-05
7	96127355	G	A	rs6465508	0.00559678	3.42837e-38	-0.00123348	6.23343e-05
7	96130553	C	T	rs10808100	0.00559272	3.78328e-38	-0.00123538	6.06112e-05
7	96131103	C	T	rs7787512	0.00532387	3.22247e-35	-0.00119916	8.8024e-05
7	96133319	A	G	rs6965122	-0.00555612	3.56419e-37	0.00127853	3.78251e-05
7	96133499	C	A	rs7798294	0.0055918	4.05536e-38	-0.00123579	6.05192e-05
7	96133531	T	C	rs7781370	0.00558796	4.52483e-38	-0.00125454	4.66898e-05
7	96133871	C	A	rs6465510	0.00532045	3.46958e-35	-0.00119287	9.56681e-05
7	96134115	C	G	rs6465511	0.00558899	4.0985e-38	-0.00122887	6.61069e-05
7	96134401	G	A	rs4370463	0.00558668	4.40355e-38	-0.00122937	6.56786e-05
7	96135274	A	G	rs4440558	0.00558245	5.06313e-38	-0.00123125	6.40752e-05
7	96136005	T	G	rs4342521	0.00559131	3.97774e-38	-0.00125173	4.83931e-05
7	96137674	A	G	rs10085588	0.0055866	4.66298e-38	-0.00125388	4.70467e-05
7	96141701	T	C	rs4427101	0.00559977	3.33833e-38	-0.0012444	5.40188e-05
7	96145105	A	G	rs4389863	0.00560989	2.91004e-38	-0.00125552	4.71086e-05
7	96146489	T	C	rs6960700	0.00563914	1.29689e-38	-0.00126363	4.23879e-05
7	96148577	T	C	rs6971293	0.0056023	3.7203e-38	-0.00124873	5.18109e-05
7	96154912	G	C	rs4448201	0.00555439	1.24163e-37	-0.00124548	5.2818e-05
7	96201273	A	T	rs62471406	-0.00366228	7.65043e-19	0.00126739	1.6117e-05
7	96230686	G	A	rs10464592	-0.00371473	2.5161e-19	0.00131228	8.02677e-06
7	96242321	T	A	rs11767158	-0.00369891	3.74313e-19	0.0013275	6.37274e-06
7	96244553	C	T	rs10247031	-0.00255297	4.76257e-09	0.00129363	2.97561e-05
7	96261472	T	A	rs12704868	-0.00368694	4.95332e-19	0.00132358	6.84425e-06
7	96313081	C	T	rs13234055	-0.00362634	1.89883e-18	0.00126272	1.78891e-05
7	96328466	G	A	rs7805658	-0.00363613	1.38223e-18	0.00126685	1.63674e-05
7	96330307	A	C	rs10499926	-0.00363678	1.36032e-18	0.00126108	1.78696e-05
7	96330682	C	T	rs55837946	-0.00363739	1.33976e-18	0.00126002	1.8154e-05
7	96331727	A	G	rs12704870	-0.00365748	8.93713e-19	0.00126126	1.79438e-05
7	96332857	C	G	rs11772629	-0.00363487	1.41249e-18	0.00126059	1.79879e-05
7	96333326	C	T	rs7794767	-0.00365419	2.35633e-18	0.00129569	1.32477e-05
7	96334274	T	C	rs12704871	-0.00361905	1.9773e-18	0.00126534	1.67087e-05
7	96334616	T	C	rs12704872	-0.00363484	1.42214e-18	0.00126918	1.57803e-05
7	96336279	G	C	rs12704873	-0.00363138	1.52979e-18	0.00126047	1.80368e-05
7	96340744	A	G	rs12704874	-0.00363019	1.58163e-18	0.00126582	1.66474e-05
7	96341168	T	A	rs11765843	-0.00363338	1.47675e-18	0.00126572	1.66746e-05
7	96341385	G	A	rs12704875	-0.00363581	1.4029e-18	0.00127144	1.52744e-05
7	96346088	T	G	rs13310130	-0.00361768	2.12338e-18	0.0012766	1.41666e-05
7	96353085	T	C	rs7789402	-0.00328397	3.64708e-15	0.0013139	9.68228e-06
7	96354770	A	G	rs7812179	-0.00328597	3.51603e-15	0.00131188	9.9955e-06
7	96356794	C	T	rs1524928	-0.00328928	3.33182e-15	0.00131068	1.02105e-05
7	96358649	T	A	rs7788744	-0.00328941	3.36375e-15	0.00131107	1.01999e-05
7	96359716	C	G	rs11769570	-0.00328887	3.39295e-15	0.00133194	7.34012e-06
7	96362894	T	C	rs1524920	-0.00329168	3.24605e-15	0.00132752	7.88547e-06
7	96364115	G	A	rs2140742	-0.00328838	3.46832e-15	0.00132567	8.12584e-06
7	96364457	T	C	rs2260	-0.00328882	3.40136e-15	0.0013227	8.48541e-06
7	96371732	T	C	rs1524927	-0.00355537	1.58361e-17	0.0012445	2.73209e-05
7	120846788	T	A	rs140197938	-0.00953127	3.14826e-07	0.00554236	3.28145e-05
7	120869464	G	T	rs17284876	0.0145819	1.27639e-164	-0.00158758	2.82989e-05
7	120927706	C	A	rs17509082	0.0176628	4.49164e-264	-0.00176813	1.06188e-06
7	120959062	T	C	rs2908008	0.0151423	3.36281e-292	-0.00115876	8.81911e-05
7	120969769	G	A	rs2908004	0.0119799	8.32323e-186	-0.00140518	1.67023e-06
7	120973621	C	G	rs2536189	0.0121055	7.83809e-190	-0.00146821	5.55562e-07
7	120979089	C	T	rs2707466	0.0120892	1.89833e-189	-0.00145835	6.563e-07
7	120984041	G	T	rs2536185	0.0121577	2.43058e-191	-0.00144646	8.21217e-07
7	120990837	C	G	rs2536182	0.0103962	7.65039e-141	-0.00130006	9.02061e-06
7	120994673	T	C	rs2536180	0.011079	2.24605e-160	-0.00132724	5.57087e-06
7	120996240	G	A	rs2244812	0.0110815	1.87306e-160	-0.00132034	6.22636e-06
7	120996595	C	T	rs2270215	0.0110791	2.21658e-160	-0.00132588	5.69512e-06
7	120997560	T	A	rs2536172	0.0111107	2.85832e-161	-0.00131732	6.54341e-06
7	121007249	T	C	rs2254595	0.0110216	8.59945e-159	-0.00134661	4.05056e-06
7	121028340	C	T	rs7807894	0.0104745	3.9674e-143	-0.00130562	8.12384e-06
7	121031879	C	T	rs4727924	0.0104419	2.56596e-142	-0.00131116	7.40679e-06
7	121033191	A	G	rs7793554	0.0104273	2.78216e-141	-0.00130526	8.54681e-06
8	8712895	A	G	rs4348501	-0.00265665	8.28111e-11	0.00113647	9.4814e-05
8	8722527	G	A	rs56367294	0.00406508	2.58869e-20	-0.00123108	8.60893e-05
8	9801243	A	T	rs10095135	0.00458577	1.00962e-22	-0.00133559	6.03736e-05
8	9803712	T	C	rs13271489	-0.00409845	2.02918e-23	0.00116647	6.74087e-05
8	9812969	C	G	rs522483	-0.00413558	1.04466e-23	0.00114379	9.7235e-05
8	9818065	C	T	rs591346	-0.00382057	9.6813e-21	0.00115996	6.82795e-05
8	10088486	G	C	rs113536795	-0.00355581	1.50557e-16	0.00123304	5.74485e-05
8	10089188	A	G	rs2952252	-0.00227834	3.37822e-08	0.00115778	8.26301e-05
8	10090149	G	A	rs2952250	-0.00232526	1.71099e-08	0.00116887	6.9925e-05
8	10108325	C	T	rs1052453	-0.00352973	1.39326e-16	0.00119203	8.75244e-05
8	10108972	C	T	rs10503406	-0.00354202	8.24537e-17	0.00120395	6.92809e-05
8	10109625	T	C	rs6988826	-0.00354507	1.00448e-16	0.00118289	9.85086e-05
8	10112593	A	C	rs4841299	-0.00350474	2.75316e-16	0.00120387	7.79707e-05
8	10112595	T	C	rs4841300	-0.00349859	3.0974e-16	0.00120223	7.97178e-05
8	10119629	A	C	rs4570161	-0.00337783	7.47381e-14	0.00133807	3.05826e-05
8	10120879	C	T	rs9650648	-0.00344545	3.77044e-14	0.00136381	2.47862e-05
8	10121022	C	T	rs9650649	-0.00342452	4.67537e-14	0.00135545	2.65833e-05
8	10121587	A	G	rs55807152	-0.0037044	3.60917e-15	0.00133244	6.82944e-05
8	10121588	A	G	rs56064712	-0.00344224	5.16788e-14	0.00138139	2.11799e-05
8	10121668	C	A	rs35524676	-0.00348968	1.54898e-14	0.0013647	2.34459e-05
8	10123493	C	G	rs35287467	-0.00346342	1.9262e-14	0.00129271	5.79042e-05
8	10125520	A	G	rs13258691	-0.00347435	1.04379e-14	0.00126268	7.6368e-05
8	10125566	C	G	rs34514972	-0.00344028	1.94388e-14	0.00128749	5.55552e-05
8	10128894	C	A	rs79727658	-0.00349679	1.10793e-14	0.00134408	2.90884e-05
8	10133574	G	A	rs17695316	-0.00345491	1.37129e-14	0.00135482	2.12786e-05
8	10135193	T	C	rs2004679	-0.00358292	9.55342e-16	0.00135447	1.90785e-05
8	10135403	A	G	rs71516564	-0.00352072	5.12851e-15	0.00129411	5.16145e-05
8	10135571	G	C	rs2004677	-0.00357114	1.18833e-15	0.00135274	1.95385e-05
8	10136710	G	C	rs11774051	-0.00353481	2.33521e-15	0.00136715	1.59594e-05
8	10137930	G	T	rs55965226	-0.00352441	5.14217e-15	0.00131763	3.83279e-05
8	10138534	T	G	rs13272537	-0.00349458	8.56656e-15	0.00132779	3.32101e-05
8	10138555	C	G	rs13264133	-0.00351717	6.15547e-15	0.00128689	5.87891e-05
8	10139470	C	G	rs11783281	-0.00348092	1.12499e-14	0.00130653	4.47254e-05
8	10140790	T	G	rs34917779	-0.00351513	5.67078e-15	0.00133918	2.79026e-05
8	10142227	C	T	rs4841308	-0.00353645	3.46838e-15	0.0013146	3.78514e-05
8	10152322	C	T	rs723609	-0.00361523	4.12368e-15	0.00130556	6.54867e-05
8	10153460	C	T	rs77205736	-0.00361795	3.5836e-15	0.00129182	7.63672e-05
8	10157202	A	G	rs7817142	-0.00359759	3.99195e-15	0.00129016	7.31627e-05
8	10159818	C	T	rs13269741	-0.00359328	5.67346e-15	0.00127363	9.70605e-05
8	10178511	T	A	rs6601436	0.00352493	1.82516e-14	-0.00127769	9.22921e-05
8	10178810	T	A	rs7838059	0.00352967	1.6739e-14	-0.00129368	7.51506e-05
8	10179230	C	A	rs4840478	-0.00356611	1.02621e-14	0.00129312	7.83456e-05
8	10179667	A	C	rs6601438	0.00355833	1.17299e-14	-0.0013104	6.27661e-05
8	10179684	T	A	rs4841315	-0.00351087	2.07553e-14	0.00132798	4.676e-05
8	10182144	T	C	rs11249990	-0.0035484	2.16892e-15	0.00136047	1.86012e-05
8	10183668	C	G	rs6983361	-0.00348077	5.28767e-17	0.00117963	6.40123e-05
8	10184094	T	G	rs11783091	-0.00355766	1.10846e-15	0.00132804	2.52622e-05
8	10184617	G	A	rs34795112	-0.00350331	3.49541e-17	0.00116368	8.13451e-05
8	10185120	G	T	rs71516568	-0.00349782	3.96488e-17	0.00115322	9.45913e-05
8	10192377	G	C	rs11774474	-0.00360793	3.45243e-17	0.00118719	9.3277e-05
8	10192466	C	T	rs11781529	-0.00320631	2.33764e-12	0.00134445	3.44167e-05
8	10200082	G	A	rs11777018	-0.00320015	2.41324e-12	0.00130987	5.31329e-05
8	10201364	G	T	rs11778030	-0.00320958	2.07198e-12	0.00129315	6.60453e-05
8	10202015	C	T	rs11785954	-0.0031989	2.6296e-12	0.00129845	6.31337e-05
8	10202033	G	A	rs11778901	-0.00319744	2.68472e-12	0.0013001	6.17473e-05
8	10204387	C	T	rs4841325	-0.00320362	2.5227e-12	0.00128461	7.64285e-05
8	10204562	C	T	rs4841326	-0.00318353	3.48648e-12	0.00129227	6.94798e-05
8	10204628	G	A	rs4840479	-0.00318958	3.19694e-12	0.00129436	6.78252e-05
8	10206154	A	G	rs71516569	-0.00315875	4.82157e-12	0.00128777	7.25182e-05
8	11335242	G	A	rs11775149	-0.00423808	8.57773e-25	0.00118858	5.11348e-05
8	11335248	G	A	rs11775150	-0.00424081	8.02079e-25	0.00118165	5.65476e-05
8	11339616	T	G	rs2199690	-0.00418064	2.96538e-24	0.00118964	4.87342e-05
8	11340494	A	G	rs17799486	-0.00423762	6.93314e-25	0.00119444	4.52759e-05
8	11343278	A	T	rs978802	-0.00417138	3.26226e-24	0.00118589	5.02855e-05
8	11343475	A	G	rs978803	-0.00419598	1.76812e-24	0.00119797	4.21408e-05
8	11343673	C	T	rs978804	-0.00418695	2.18508e-24	0.00119595	4.33167e-05
8	11344573	A	G	rs7829381	-0.00419438	1.81734e-24	0.00119411	4.4587e-05
8	11345425	A	C	rs1600250	-0.00417933	2.82125e-24	0.0012063	3.76442e-05
8	11345644	A	G	rs1600252	-0.00419178	2.03617e-24	0.00119635	4.3464e-05
8	11346592	A	C	rs11250140	-0.00419074	2.15823e-24	0.00119821	4.25245e-05
8	11347289	T	G	rs2736342	-0.0042347	8.0214e-25	0.00116068	7.49652e-05
8	11347625	T	C	rs4840567	-0.00418963	2.22579e-24	0.00118388	5.25284e-05
8	11349147	T	C	rs7822109	-0.00419574	1.95305e-24	0.00117543	5.95738e-05
8	11350899	T	C	rs1382567	-0.00424229	5.99888e-25	0.0011822	5.39346e-05
8	11352261	G	T	rs13272061	-0.00422276	9.62577e-25	0.00119753	4.29104e-05
9	96506395	G	A	rs34080823	0.00255941	8.46234e-10	-0.00128419	1.4808e-05
10	54061438	T	C	rs10128457	0.00170297	4.14051e-05	-0.00114843	9.96115e-05
10	54412493	A	C	rs1159798	-0.00857615	6.46189e-68	0.00143192	4.39534e-05
11	15848941	G	A	rs148592851	0.00645373	9.39528e-06	-0.00407994	8.26684e-05
11	27333616	C	G	rs79701513	-0.00612767	3.6694e-16	0.00210432	8.3247e-05
11	27334394	C	T	rs80312841	-0.00612953	3.61786e-16	0.00210417	8.34685e-05
11	27337750	T	C	rs74392540	-0.00611579	3.97158e-16	0.00218611	4.30361e-05
11	27461779	T	C	rs5020127	-0.00275451	1.98397e-11	0.00130458	8.03408e-06
11	27463564	A	G	rs11030009	-0.00275473	1.91304e-11	0.00129598	9.08698e-06
11	27463832	A	G	rs10835180	-0.00274429	2.27054e-11	0.00130027	8.47117e-06
11	27465591	T	C	rs4074516	-0.00178414	1.74931e-05	0.00144816	9.58652e-07
11	27467701	T	A	rs7946359	-0.00273863	2.43268e-11	0.00130301	8.01975e-06
11	27468464	G	C	rs11030011	-0.00268398	6.68859e-11	0.00128702	1.09246e-05
11	27472777	T	C	rs7945211	-0.00273775	2.50806e-11	0.00131245	6.94678e-06
11	27473981	G	A	rs4542364	-0.00193572	3.60267e-06	0.00144148	1.2305e-06
11	27502675	C	G	rs7938467	-0.00196359	2.01972e-06	0.00139369	2.14265e-06
11	27505677	C	T	rs10835187	-0.00296626	7.51765e-13	0.00131443	7.98812e-06
11	27509136	C	T	rs11030025	-0.00163997	6.86262e-05	0.00123048	2.68339e-05
11	27511724	C	T	rs11030027	-0.00286821	3.41679e-12	0.00133778	5.0217e-06
11	27514667	G	A	rs11030032	-0.00286413	3.41549e-12	0.00132445	6.0383e-06
11	27515109	T	C	rs7104230	-0.00286258	3.51372e-12	0.00132391	6.09654e-06
11	27516717	T	C	rs3209593	-0.00291387	1.50766e-12	0.0012874	1.11247e-05
11	27517409	T	C	rs1140711	-0.00296079	7.7756e-13	0.0013635	3.50811e-06
11	27520671	T	G	rs10767644	-0.0029494	7.98668e-13	0.00133838	4.89798e-06
11	27525124	A	C	rs11030036	-0.00292513	1.21749e-12	0.00132497	6.07359e-06
11	27526645	C	T	rs12362567	-0.00293181	1.11714e-12	0.00132904	5.75937e-06
11	27528987	A	T	rs3763965	-0.00293076	1.12398e-12	0.00132824	5.80779e-06
11	27541995	G	T	rs10835189	-0.00235729	9.05349e-09	0.00125828	1.62077e-05
11	27542328	G	A	rs11030042	-0.00235857	8.87684e-09	0.00126407	1.48035e-05
11	27557084	A	G	rs11030045	-0.00237332	7.12558e-09	0.00127294	1.28431e-05
11	27565446	T	G	rs4528277	-0.00238056	6.39892e-09	0.00127183	1.30465e-05
11	27567246	C	G	rs11603350	-0.00238124	6.33662e-09	0.00127628	1.217e-05
11	27570553	C	T	rs901926	-0.00235209	9.5463e-09	0.00125385	1.71498e-05
11	27571594	A	G	rs1304101	-0.00234992	9.87766e-09	0.00125212	1.76407e-05
11	27572337	C	T	rs10835193	-0.00236259	8.20405e-09	0.00125359	1.72172e-05
11	27582949	T	C	rs11030048	-0.0023616	8.187e-09	0.00127319	1.25686e-05
11	27591812	G	C	rs11030052	-0.00235913	8.50314e-09	0.00125346	1.71183e-05
11	27594530	T	A	rs11030053	-0.00236945	7.32045e-09	0.00124449	1.96614e-05
11	27600158	G	C	rs1387145	-0.00236804	7.51214e-09	0.00123641	2.22987e-05
11	27601335	G	C	rs10835196	-0.00236831	7.48181e-09	0.00123681	2.21642e-05
11	27602642	A	G	rs12786828	-0.00236944	7.36156e-09	0.00123657	2.22532e-05
11	27605728	C	T	rs2029364	-0.0023712	7.17575e-09	0.00124157	2.06103e-05
11	27606044	A	G	rs2029363	-0.00237121	7.17507e-09	0.0012416	2.06022e-05
11	27606133	C	T	rs2029362	-0.00236936	7.37189e-09	0.00124139	2.06697e-05
11	27610574	G	A	rs1948186	-0.00236977	7.33702e-09	0.00124153	2.06408e-05
11	27615812	T	G	rs10430936	-0.00237815	6.64939e-09	0.00121545	3.10532e-05
11	27616499	A	T	rs11030058	-0.00239594	5.14793e-09	0.00121437	3.16311e-05
11	27616617	C	T	rs11030059	-0.00234793	1.04244e-08	0.00123198	2.4378e-05
11	27617034	G	A	rs10835199	-0.00239751	5.04116e-09	0.00121474	3.149e-05
11	27617074	G	A	rs10835200	-0.00239722	5.06286e-09	0.00121465	3.15326e-05
11	27617566	C	T	rs11030060	-0.00240892	4.34289e-09	0.00122955	2.54362e-05
11	27617586	T	C	rs11030061	-0.00241075	4.22947e-09	0.00122993	2.5295e-05
11	27617626	G	A	rs11030062	-0.00239827	4.9942e-09	0.00121491	3.14402e-05
11	27618016	C	T	rs11030064	-0.00238168	6.35902e-09	0.00121928	2.94292e-05
11	27618108	T	C	rs11030065	-0.00239748	5.05339e-09	0.00121776	3.01257e-05
11	27618555	G	A	rs10835202	-0.00238187	6.34227e-09	0.00121921	2.94644e-05
11	27619063	G	A	rs10458861	-0.00239014	5.59494e-09	0.00124166	2.09084e-05
11	27620360	C	A	rs7937150	-0.00238701	5.89299e-09	0.00122075	2.88235e-05
11	27620473	G	A	rs7937485	-0.00238786	5.83012e-09	0.00122143	2.85528e-05
11	27621960	T	C	rs12798439	-0.00234066	1.1602e-08	0.00125471	1.72617e-05
11	27622839	T	C	rs71466529	0.00228067	2.7429e-08	-0.00125096	1.8414e-05
11	27623261	T	C	rs7935700	-0.00211022	2.7394e-07	0.00135647	3.44274e-06
11	27623421	G	C	rs7949542	-0.00211095	2.71052e-07	0.00135606	3.46306e-06
11	27623611	C	T	rs7949590	-0.00211179	2.68465e-07	0.00135684	3.4223e-06
11	27623784	G	A	rs10835204	-0.00211166	2.68944e-07	0.00135678	3.42601e-06
11	27625942	A	G	rs11030073	-0.00213115	2.0917e-07	0.00135136	3.75275e-06
11	27626267	T	C	rs11030074	-0.00211068	2.72608e-07	0.00135641	3.44934e-06
11	27627402	A	G	rs7936850	-0.00211117	2.71545e-07	0.00135717	3.41263e-06
11	27627850	C	A	rs12223664	-0.00204167	7.02924e-07	0.00138624	2.2304e-06
11	27628117	A	G	rs11030076	-0.00232483	1.46107e-08	0.00128578	1.06561e-05
11	27628607	G	A	rs10767651	-0.00165583	5.40971e-05	0.00135464	3.48404e-06
11	27628826	G	A	rs10767652	-0.00232099	1.55969e-08	0.00128982	1.00647e-05
11	27661899	A	G	rs10835209	-0.0017601	1.81015e-05	0.00114315	9.03196e-05
11	27667531	C	T	rs1519479	-0.00176878	1.63429e-05	0.00114432	8.83197e-05
11	46798631	A	G	rs6485690	-0.00423071	1.41915e-22	0.00124941	4.87901e-05
11	46812807	T	G	rs10838619	-0.00423584	1.16971e-15	0.00153137	4.60275e-05
11	46842045	C	T	rs6485696	-0.00422693	1.42617e-22	0.0012618	4.04595e-05
11	46851459	C	T	rs10838621	-0.00422963	1.34886e-22	0.00126638	3.7965e-05
11	46856536	T	C	rs10838622	-0.00427928	4.64836e-23	0.00127509	3.40638e-05
11	46897253	G	C	rs2306032	-0.00426504	6.10081e-23	0.00130998	2.04011e-05
11	46898771	T	C	rs6485702	-0.00429197	3.17556e-23	0.00130477	2.18966e-05
11	46908730	G	A	rs7118404	-0.00430793	3.24185e-23	0.00131095	2.17426e-05
11	46924665	C	G	rs12806687	-0.00424614	1.11651e-22	0.0012395	5.75515e-05
11	63938217	A	T	rs6421688	0.00188867	5.89649e-05	-0.00145871	1.25878e-05
11	64046029	G	A	rs671976	0.00195306	1.87129e-06	-0.00126883	1.34106e-05
11	64046641	C	T	rs11231740	-0.00204966	5.6999e-07	0.00135671	3.25408e-06
11	68173861	C	T	rs471966	0.00454764	2.23515e-25	-0.00151234	1.09888e-06
11	68174189	G	A	rs4988321	-0.00971137	2.5591e-25	0.00415715	3.73242e-10
11	68176803	G	A	rs56400711	-0.00534541	5.90078e-20	0.00223492	7.42832e-08
11	68177510	C	T	rs2306862	-0.00527893	7.90724e-22	0.00206469	1.27784e-07
11	68178668	G	A	rs23691	0.00454659	2.60986e-25	-0.00154605	6.49986e-07
11	68179560	C	T	rs314751	0.00454875	2.49873e-25	-0.00155133	5.96473e-07
11	68181621	A	G	rs41478448	-0.005282	7.23859e-22	0.00207412	1.10779e-07
11	68182028	G	A	rs314750	0.00454821	2.53407e-25	-0.00155184	5.91695e-07
11	68182375	T	C	rs923346	-0.00528567	6.77892e-22	0.00206541	1.25378e-07
11	68183153	C	A	rs559496234	0.00388168	1.22502e-16	-0.00139455	2.82495e-05
11	68183154	A	C	rs527400204	0.00388168	1.22502e-16	-0.00139455	2.82495e-05
11	68186669	A	T	rs603129	0.0045497	2.47922e-25	-0.00154968	6.1545e-07
11	68187136	G	A	rs144998346	-0.00529149	6.27374e-22	0.00209814	7.94315e-08
11	68189945	G	C	rs599301	-0.00461961	4.14749e-26	0.00163536	1.39015e-07
11	68191947	G	A	rs880610	-0.00532874	2.33299e-22	0.00204357	1.54866e-07
11	68192244	T	C	rs497261	-0.00461162	4.36232e-26	0.00165386	9.66758e-08
11	68192346	T	G	rs599083	-0.00460906	4.47013e-26	0.00164529	1.11344e-07
11	68192421	T	C	rs683978	-0.00460803	4.66111e-26	0.00165234	9.88147e-08
11	68192518	T	G	rs554734	-0.00460737	4.76693e-26	0.00165133	1.00752e-07
11	68192690	G	A	rs556442	0.00457136	9.05005e-26	-0.0016039	2.18603e-07
11	68194432	A	C	rs689075	-0.00457353	9.66065e-26	0.00163649	1.27237e-07
11	68194496	A	G	rs531163	-0.00458554	7.23844e-26	0.00163047	1.4165e-07
11	68194611	A	C	rs630225	-0.00458168	7.86034e-26	0.00163318	1.34665e-07
11	68195104	C	T	rs525592	-0.00459152	6.45221e-26	0.00162354	1.61076e-07
11	68196830	T	C	rs608343	-0.00457962	8.92014e-26	0.00164441	1.12762e-07
11	68196961	C	T	rs607887	-0.00459088	6.79754e-26	0.00164617	1.09501e-07
11	68198252	A	G	rs3853616	-0.00455445	1.60948e-25	0.00164232	1.16543e-07
11	68199393	C	A	rs3781586	-0.00523651	2.40218e-21	0.00203757	2.05615e-07
11	68201295	C	T	rs3736228	-0.00579442	1.92754e-24	0.00218539	6.1869e-08
11	68202580	A	G	rs638076	-0.00454598	2.08659e-25	0.00160701	2.19828e-07
11	68202903	A	G	rs7950129	-0.00451464	4.36097e-25	0.001633	1.39298e-07
11	68203307	T	C	rs7115410	-0.00455635	2.18367e-25	0.00159826	2.75068e-07
11	68203308	A	C	rs7129471	-0.00455635	2.18367e-25	0.00159826	2.75068e-07
11	68203625	T	C	rs653056	-0.00454623	2.16069e-25	0.00160422	2.33167e-07
11	68205578	T	C	rs901823	-0.00450074	6.66614e-25	0.00157928	3.60364e-07
11	68208345	C	T	rs1785493	-0.00425734	3.99381e-23	0.00154849	4.01005e-07
11	68209477	A	C	rs671494	0.00410891	1.37251e-21	-0.0014594	1.83564e-06
11	68209478	C	A	rs649772	0.00409475	1.62397e-21	-0.00146938	1.50058e-06
11	68210118	C	T	rs7106320	-0.00569679	7.35898e-24	0.00215828	7.93131e-08
11	68210421	C	T	rs75202638	-0.00569204	7.86396e-24	0.00215669	8.06503e-08
11	68211378	C	T	rs56154705	-0.00566816	1.47045e-23	0.0021408	1.05938e-07
11	68212756	T	C	rs587357	-0.00424768	6.81591e-23	0.00143399	2.89685e-06
11	68216756	C	T	rs2291467	-0.00524937	1.60768e-29	0.00195421	3.49412e-09
11	68218290	C	T	rs11228240	-0.00529059	6.54958e-31	0.00213184	5.79089e-11
11	68218731	T	C	rs510772	-0.00418743	2.44861e-22	0.00141567	3.78452e-06
11	68219415	G	A	rs56312530	-0.00557976	1.73885e-24	0.00234272	1.64623e-09
11	68220905	A	G	rs57502260	-0.00567101	4.19908e-25	0.00236434	1.2969e-09
11	68221071	T	C	rs1685688	-0.00418356	2.58114e-22	0.00140906	4.1649e-06
11	68221104	A	G	rs2375639	-0.00563228	2.01022e-23	0.0020995	1.68856e-07
11	68221173	A	T	rs2375640	-0.00559237	1.30074e-24	0.00232742	2.0596e-09
11	68222188	C	T	rs7104806	-0.00562952	2.03623e-23	0.0020887	1.93018e-07
11	68222461	C	A	rs7105218	-0.00559242	1.25637e-24	0.00231775	2.36782e-09
11	68223074	A	G	rs3867143	-0.00561192	3.20662e-23	0.00206429	2.77854e-07
11	68223871	G	T	rs7935347	-0.00556715	6.20227e-23	0.0020826	2.10555e-07
11	68224409	A	C	rs111703332	-0.00566012	1.678e-23	0.00212703	1.27119e-07
11	68226160	A	G	rs73516838	-0.00418414	3.17718e-22	0.00144619	2.44015e-06
11	68226294	G	T	rs1201557	0.00418189	2.57531e-22	-0.0013762	6.87616e-06
11	68227466	C	T	rs67446678	-0.00556544	6.41914e-23	0.00207318	2.39146e-07
11	68231240	C	T	rs624003	-0.00411859	1.19826e-21	0.00143485	2.80946e-06
11	68231705	G	A	rs10047483	-0.0052387	2.14066e-30	0.00210097	1.03523e-10
11	68231843	C	T	rs10047482	-0.00516217	1.17214e-28	0.00189615	9.62818e-09
11	68232912	T	C	rs10047412	-0.00514596	1.81481e-28	0.00188629	1.16331e-08
11	68234365	G	A	rs61391279	-0.00531085	3.47785e-29	0.00198959	3.46826e-09
11	68234571	T	C	rs10896326	-0.00411299	1.35208e-21	0.00143787	2.67309e-06
11	68235275	G	C	rs10896327	-0.00411271	1.35937e-21	0.00143771	2.67967e-06
11	68236291	A	C	rs12363722	-0.00518534	8.77809e-29	0.00192972	5.66976e-09
11	68236314	C	A	rs12360903	-0.0051902	7.81381e-29	0.00192763	5.88958e-09
11	68237110	G	A	rs143228039	-0.00961335	1.79865e-15	0.00411994	1.68038e-06
11	68238664	G	A	rs10750827	-0.00412414	9.13365e-22	0.00136164	8.50636e-06
11	68240241	C	T	rs7106339	-0.00514608	1.65967e-28	0.00190431	8.24684e-09
11	68241833	A	G	rs643609	-0.00412351	9.29757e-22	0.00136479	8.11542e-06
11	68243038	C	T	rs375578058	-0.00526241	1.03752e-28	0.00195495	6.29795e-09
11	68243145	G	T	rs71464349	0.00384618	1.08476e-18	-0.00127501	3.87036e-05
11	68243369	G	A	rs10896328	-0.00521393	4.34888e-29	0.00190452	8.86974e-09
11	68244558	G	T	rs11228251	-0.00520681	4.73329e-30	0.00209675	1.12334e-10
11	68245648	T	C	rs73516862	-0.00520651	4.75927e-30	0.00209663	1.12534e-10
11	68246255	A	G	rs7101691	-0.00513403	2.30403e-28	0.00188861	1.10153e-08
11	68249124	C	T	rs55975204	-0.00562606	4.78817e-23	0.00212255	1.53523e-07
11	68249480	C	G	rs1193699	-0.00412917	9.8868e-22	0.00144031	2.6011e-06
11	68250029	A	G	rs10896329	-0.00517771	9.20996e-29	0.00189396	1.03756e-08
11	68250419	A	G	rs12365160	-0.00526665	1.22922e-30	0.00208541	1.4911e-10
11	68251054	T	G	rs596494	-0.00412191	9.56977e-22	0.00136174	8.48689e-06
11	68251460	G	A	rs11228256	-0.00526498	1.27737e-30	0.0020835	1.54732e-10
11	68252123	T	G	rs12364620	-0.00518001	8.71043e-29	0.00189232	1.0691e-08
11	68253814	T	C	rs2472420	-0.00414279	6.34676e-22	0.00136848	7.75479e-06
11	68254328	C	A	rs11228258	-0.00524955	1.87927e-30	0.00208594	1.46908e-10
11	68254627	C	T	rs7116994	-0.00524941	1.89814e-30	0.0020859	1.47329e-10
11	68254998	A	G	rs10896330	-0.00526782	1.18062e-30	0.00208282	1.56499e-10
11	68255577	A	C	rs12274114	-0.005241	2.32592e-30	0.00208569	1.47465e-10
11	68256847	G	A	rs2186937	-0.00563311	4.22424e-23	0.00210874	1.84651e-07
11	68257059	A	C	rs12294029	-0.00524444	2.12354e-30	0.00208612	1.4585e-10
11	68257293	C	T	rs7126340	-0.00523714	2.51841e-30	0.0020873	1.42038e-10
11	68257386	C	T	rs7126451	-0.00414099	7.64787e-22	0.00144302	2.49615e-06
11	68257861	A	T	rs12226585	0.00415468	4.68359e-22	-0.00139199	5.3491e-06
11	68261293	A	G	rs7120635	-0.00525447	1.60483e-30	0.00209485	1.21127e-10
11	68261398	C	G	rs7120876	-0.00413647	8.18785e-22	0.00144177	2.52517e-06
11	68262979	G	T	rs55816191	-0.0052569	1.46913e-30	0.00210074	1.06518e-10
11	68263276	A	T	rs7129248	-0.00413629	8.23963e-22	0.00143682	2.73547e-06
11	68263370	T	C	rs12272917	-0.00518062	8.24902e-29	0.00189213	1.05989e-08
11	68268050	A	G	rs10791981	-0.00517828	8.60692e-29	0.00189117	1.07433e-08
11	68269014	T	C	rs10896331	-0.00524938	1.73495e-30	0.00209929	1.08864e-10
11	68272973	T	G	rs59056571	-0.00517744	8.69747e-29	0.00189061	1.08195e-08
11	68273626	C	T	rs66752716	-0.00517915	8.26107e-29	0.00189069	1.07716e-08
11	68274907	G	T	rs11228262	-0.00517848	8.36703e-29	0.00189039	1.08183e-08
11	68275851	A	G	rs498782	-0.00414879	5.26161e-22	0.0013668	7.86481e-06
11	68275898	G	A	rs72936524	-0.00561658	5.3326e-23	0.00211272	1.72409e-07
11	68278700	A	G	rs67101048	-0.0051768	8.64976e-29	0.0018903	1.08094e-08
11	68278829	G	A	rs55883802	-0.00517678	8.65348e-29	0.00189007	1.08543e-08
11	68281494	C	T	rs10896334	-0.00523949	2.16577e-30	0.0020688	2.00343e-10
11	68282088	T	C	rs7120557	-0.00523982	2.14238e-30	0.00206731	2.06208e-10
11	68282986	G	C	rs73518807	-0.00529277	1.47416e-30	0.00212486	8.75761e-11
11	68284236	T	C	rs10896337	-0.0052368	2.30329e-30	0.00206758	2.04808e-10
11	68287447	A	T	rs11228268	-0.00515909	1.26804e-28	0.00187461	1.41321e-08
11	68288567	A	G	rs4084149	-0.00515772	1.30922e-28	0.00187375	1.43439e-08
11	68289796	A	G	rs11228269	-0.00525193	1.55259e-30	0.00206306	2.23559e-10
11	68290234	C	G	rs12286536	-0.00557836	9.30598e-23	0.00209258	2.18635e-07
11	68290433	T	C	rs7925275	-0.00515884	1.29325e-28	0.00187271	1.46722e-08
11	68291693	G	A	rs488381	0.00414635	5.5405e-22	-0.00136012	8.69918e-06
11	68292930	T	C	rs7936582	-0.00379598	2.25819e-19	0.00167422	2.40104e-08
11	68293545	G	A	rs7950900	-0.0037927	2.60689e-19	0.00162885	5.83241e-08
11	68295903	G	T	rs57008984	-0.00738541	2.34397e-27	0.0026377	5.52925e-08
11	68296832	G	A	rs113020558	-0.0051307	2.37405e-28	0.00188769	1.1032e-08
11	68297636	A	G	rs6591340	-0.00518025	7.73515e-29	0.00189101	1.05937e-08
11	68298512	T	G	rs7106259	-0.00526012	1.27775e-30	0.00208325	1.49187e-10
11	68298633	G	T	rs7124078	-0.0052136	3.78868e-30	0.00208771	1.32695e-10
11	68299360	G	A	rs10896338	-0.00516641	1.07335e-28	0.00189101	1.05652e-08
11	68300076	G	T	rs7115374	-0.00517574	8.60139e-29	0.00189678	9.55006e-09
11	68300822	T	G	rs11822059	-0.00414474	6.34284e-22	0.00142266	3.36897e-06
11	68300955	C	T	rs67605986	-0.00516954	9.6183e-29	0.00187368	1.42856e-08
11	68302101	G	A	rs2840367	0.00415423	4.51652e-22	-0.0013718	7.24402e-06
11	68302538	A	G	rs12285993	-0.00517075	9.42789e-29	0.0018755	1.38571e-08
11	68302846	G	C	rs10896339	-0.00525145	1.50422e-30	0.00209017	1.27439e-10
11	68303629	T	C	rs12281742	-0.00525032	1.53222e-30	0.00208782	1.33246e-10
11	68303980	G	A	rs11228275	0.00415265	4.5538e-22	-0.00138117	6.22573e-06
11	68305494	C	T	rs60212556	-0.00525751	1.32579e-30	0.0020671	2.052e-10
11	68307139	A	G	rs72936570	-0.00557303	1.04125e-22	0.0020863	2.39336e-07
11	68307525	A	G	rs11228276	-0.00515073	1.50741e-28	0.00187869	1.30435e-08
11	68307758	A	C	rs67005337	-0.00516594	1.0477e-28	0.00187466	1.40317e-08
11	68308324	G	A	rs11228277	-0.00524497	1.73776e-30	0.00208138	1.51282e-10
11	68308530	G	A	rs11228278	-0.00524412	1.77697e-30	0.00208141	1.51218e-10
11	68308840	A	T	rs4316515	-0.00516435	1.08234e-28	0.00187457	1.40302e-08
11	68309108	C	G	rs7944870	-0.00524229	1.92528e-30	0.00206937	1.95126e-10
11	68309140	T	C	rs948315	-0.00524307	1.88303e-30	0.00206758	2.02072e-10
11	68309670	G	T	rs948316	-0.00516437	1.08107e-28	0.00187501	1.39179e-08
11	68309680	C	T	rs11228279	0.00413091	8.95211e-22	-0.00145987	1.86753e-06
11	68312645	A	G	rs10896340	0.00412882	9.34146e-22	-0.00146078	1.83802e-06
11	68313180	G	A	rs10896341	-0.00516552	1.04633e-28	0.00187149	1.47865e-08
11	68314980	C	T	rs67947146	-0.00515743	1.263e-28	0.00187457	1.39823e-08
11	68316401	C	T	rs10896342	-0.00515951	1.19737e-28	0.0018743	1.40347e-08
11	68316772	G	A	rs7104345	-0.00516065	1.17031e-28	0.00187423	1.40673e-08
11	68317860	G	C	rs10896343	-0.00524034	1.98876e-30	0.00206893	1.95805e-10
11	68319489	G	A	rs12284933	-0.00514403	1.72417e-28	0.00187811	1.30768e-08
11	68320405	G	A	rs72936599	-0.00558351	8.90949e-23	0.00211023	1.749e-07
11	68322767	A	T	rs11228284	-0.00516809	9.81698e-29	0.0018899	1.06451e-08
11	68326236	C	T	rs12271290	-0.00524494	1.8048e-30	0.00208553	1.40812e-10
11	68328283	C	T	rs55953412	-0.00516878	9.71716e-29	0.00188998	1.06591e-08
11	68328870	G	A	rs7102898	-0.00516738	1.00389e-28	0.00189097	1.04662e-08
11	68329474	T	C	rs2155730	-0.00524331	1.84441e-30	0.00207981	1.57011e-10
11	68331154	C	T	rs7119422	0.00411691	1.01494e-21	-0.00137819	6.50535e-06
11	68331715	C	G	rs10501398	0.00413096	7.36475e-22	-0.00139274	5.18524e-06
11	68332093	T	C	rs7109294	-0.00516945	9.46682e-29	0.00188998	1.06264e-08
11	68333200	C	T	rs2282563	-0.00516114	1.15601e-28	0.00188879	1.08486e-08
11	68335478	C	T	rs6591341	-0.00524345	1.7554e-30	0.00209719	1.08629e-10
11	68337664	T	G	rs10791982	0.00413171	7.38656e-22	-0.00136899	7.52355e-06
11	68340967	T	C	rs12277225	-0.00524464	1.74169e-30	0.00208228	1.48246e-10
11	68341722	T	G	rs3740631	-0.00516704	9.76166e-29	0.00188918	1.06985e-08
11	68341873	A	G	rs3824850	-0.00516883	9.3859e-29	0.00189043	1.04753e-08
11	68343593	C	T	rs3740629	-0.0051858	6.57329e-29	0.00188235	1.22922e-08
11	68347870	A	G	rs7108376	0.00413664	7.56466e-22	-0.00143378	2.81827e-06
11	68348354	C	T	rs73506204	-0.00518178	7.26532e-29	0.00187565	1.38476e-08
11	68348695	T	A	rs871212	-0.00525967	1.28078e-30	0.00207282	1.83634e-10
11	68349754	A	G	rs11228287	-0.00514617	1.6158e-28	0.00189302	9.98674e-09
11	68351722	C	T	rs17149179	-0.00561575	5.56742e-23	0.00210374	1.96203e-07
11	68352671	C	T	rs10896346	-0.00518058	7.45913e-29	0.00187685	1.35483e-08
11	68353127	G	A	rs10896347	-0.00518051	7.46862e-29	0.00187689	1.35385e-08
11	68353550	A	G	rs11228288	-0.00414463	6.15095e-22	0.00143352	2.8117e-06
11	68357368	T	C	rs10896348	-0.00523529	2.09687e-30	0.00209701	1.0784e-10
11	68360680	G	A	rs7118897	-0.00518325	6.77988e-29	0.00188956	1.06944e-08
11	68360873	G	A	rs6591344	-0.0051764	8.06014e-29	0.0018869	1.12405e-08
11	68360887	T	G	rs2513277	-0.00412663	8.93831e-22	0.00144329	2.3839e-06
11	68362164	C	T	rs7123564	-0.00515518	1.27287e-28	0.00189915	8.88362e-09
11	68362433	A	G	rs4340059	-0.00411512	1.16289e-21	0.00144435	2.34586e-06
11	68363062	G	A	rs7127948	-0.00515543	1.26613e-28	0.00189932	8.85758e-09
11	68365212	C	T	rs7106010	-0.00514045	1.81184e-28	0.00189779	9.07878e-09
11	68366644	A	T	rs79262430	-0.00829193	1.76842e-14	0.00433518	1.74702e-08
11	68367193	C	T	rs3758643	-0.00518099	7.44236e-29	0.00187694	1.35323e-08
11	68367379	C	T	rs11228291	-0.00517836	9.37329e-29	0.0018683	1.64261e-08
11	68369960	G	A	rs7927592	-0.0052532	1.80932e-30	0.00207601	1.82744e-10
11	68371658	A	G	rs12283755	-0.00493649	2.59639e-27	0.00153869	2.04918e-06
11	68372186	A	T	rs7113287	-0.00527019	9.0456e-31	0.00207884	1.57927e-10
11	68374183	T	C	rs7107622	-0.00526832	9.73893e-31	0.00207107	1.86293e-10
11	68375120	C	G	rs55767696	-0.00526108	1.16678e-30	0.00207735	1.64041e-10
11	68376241	C	T	rs17603185	-0.00517278	8.74093e-29	0.00188671	1.12409e-08
11	68377602	A	C	rs7104877	-0.0052595	1.21186e-30	0.00207784	1.62343e-10
11	68378045	G	A	rs2236708	-0.0051708	9.16386e-29	0.00190066	8.76162e-09
11	68378534	C	T	rs149002425	-0.010047	8.36429e-12	0.00430038	4.17649e-05
11	68379772	G	A	rs11228292	-0.00519631	5.32638e-29	0.00189651	9.63233e-09
11	68381415	A	G	rs3740628	-0.00415852	4.46881e-22	0.00142908	3.01273e-06
11	68381607	G	A	rs4988291	-0.00519082	5.67851e-29	0.00188305	1.20242e-08
11	68382193	C	T	rs12941	-0.00519034	5.72222e-29	0.00188808	1.09921e-08
11	68384618	T	A	rs6591346	-0.0052798	7.2005e-31	0.00208291	1.46468e-10
11	68384646	T	C	rs11228293	-0.0051881	6.11362e-29	0.00188781	1.10669e-08
11	68385535	G	T	rs7116899	-0.00528379	6.85036e-31	0.00207845	1.62977e-10
11	68385579	T	C	rs7102273	-0.00528428	6.74199e-31	0.00207739	1.66315e-10
11	68386311	T	C	rs2156463	-0.00417414	3.15674e-22	0.00144796	2.22775e-06
11	68386373	A	C	rs10896350	-0.00418117	2.78934e-22	0.00142875	3.05885e-06
11	68386735	G	A	rs60538784	-0.00559017	1.12068e-22	0.00212227	1.65175e-07
11	68386896	G	A	rs10896351	-0.00417865	2.93674e-22	0.00143343	2.83267e-06
11	68387984	G	A	rs7128942	-0.00564368	7.90662e-25	0.00233106	2.29427e-09
11	68388220	G	A	rs7129320	-0.00565585	5.92421e-25	0.00231458	2.92075e-09
11	68389901	C	T	rs35989399	-0.00564855	7.37692e-25	0.00233645	2.12664e-09
11	68390986	A	G	rs3018713	-0.00419039	2.26752e-22	0.00145491	2.00654e-06
11	68391523	C	T	rs2510380	-0.00565313	6.96209e-25	0.00233663	2.14165e-09
11	68391731	G	A	rs2510382	-0.00565243	7.17009e-25	0.00233806	2.10581e-09
11	68391837	C	A	rs2510384	-0.00531006	3.73309e-31	0.00208389	1.49108e-10
11	68393015	G	A	rs11228298	-0.00416362	4.82099e-22	0.00144437	2.46551e-06
11	68393158	A	G	rs11228299	-0.00418987	2.74728e-22	0.00143594	2.84553e-06
11	68393541	C	T	rs55654976	-0.00569891	1.35613e-23	0.00213123	1.37619e-07
11	68394457	C	G	rs2510392	-0.00417879	3.27986e-22	0.00145814	1.9539e-06
11	68394613	C	T	rs12293615	-0.00568761	1.70897e-23	0.00213161	1.38208e-07
11	68395766	T	C	rs2513285	-0.00419135	2.86406e-22	0.00143052	3.15597e-06
11	68397084	A	C	rs2510377	-0.00405143	1.78314e-20	0.00122244	8.23919e-05
11	68397085	G	A	rs2510376	-0.00412621	5.82696e-21	0.0012261	8.59954e-05
11	68397316	A	G	rs2513286	-0.00565514	3.19189e-23	0.00214264	1.20751e-07
11	68400739	G	A	rs28551086	-0.00510554	1.89924e-18	0.00202693	9.92193e-07
11	68402335	C	T	rs61705449	-0.00477923	7.5563e-17	0.0016931	3.22977e-05
11	68402606	C	G	rs57813595	-0.00479386	6.48199e-17	0.00170753	2.81417e-05
11	68402629	G	T	rs55761963	-0.00479024	6.85713e-17	0.00170852	2.78704e-05
11	68403327	G	T	rs11601281	-0.00438088	3.90979e-16	0.0017089	7.9917e-06
11	68403548	C	T	rs79344361	-0.00478038	9.68797e-17	0.00166955	4.44357e-05
11	68403824	C	G	rs60734421	-0.00463915	2.52458e-24	0.00167053	2.58192e-07
11	68403872	A	C	rs12225009	-0.00465923	1.61264e-24	0.00168289	2.10098e-07
11	68403880	G	A	rs12222303	-0.00345342	1.76617e-15	0.00133175	1.60933e-05
11	68404054	C	A	rs4544002	-0.00483583	3.78881e-17	0.00167726	3.97216e-05
11	68404097	A	T	rs3018715	-0.00458135	1.27208e-23	0.00172257	1.1752e-07
11	68404123	T	C	rs4388890	-0.00482192	4.2774e-17	0.00167305	4.05856e-05
11	68404647	A	G	rs3017581	-0.00476643	6.44931e-24	0.00184374	4.15563e-08
11	68404747	C	T	rs2513290	-0.0047045	5.18836e-23	0.00153293	6.07009e-06
11	68405025	C	T	rs2513291	-0.0046046	6.02434e-24	0.00166236	3.02248e-07
11	68405047	G	A	rs2510371	-0.00460437	6.05835e-24	0.00166206	3.03764e-07
11	68406324	G	A	rs190728176	-0.00780892	1.75657e-13	0.00404544	8.39939e-08
11	68409890	G	A	rs7926413	0.00446471	1.04618e-22	-0.00163061	4.76927e-07
11	68409915	C	T	rs7926188	0.00449792	5.56906e-23	-0.00166235	2.9209e-07
11	68409963	A	G	rs7926190	0.00440904	4.6926e-22	-0.00164885	3.8606e-07
11	68410157	C	T	rs2513299	0.00469232	2.05449e-16	-0.00177532	1.21892e-05
11	68410164	A	G	rs10791986	0.00447278	1.30046e-22	-0.00174207	8.37117e-08
11	68411093	A	G	rs4930581	0.00416563	6.98128e-14	-0.00164144	3.31481e-05
11	68411104	C	T	rs4930582	0.00415253	8.20263e-14	-0.00163905	3.38282e-05
11	68411179	G	A	rs4930583	0.00416366	7.15577e-14	-0.00163894	3.40579e-05
11	68411296	T	C	rs4930584	0.0041712	6.46862e-14	-0.00164231	3.28288e-05
11	68411347	T	C	rs4930585	0.00416949	6.61522e-14	-0.00164373	3.23067e-05
11	68411472	C	T	rs35185639	0.00407151	1.67216e-13	-0.00167105	2.06957e-05
11	68411595	C	T	rs4930234	0.004086	2.63324e-13	-0.00166513	2.74813e-05
11	68411612	C	T	rs4930235	0.00407973	2.27047e-13	-0.00162446	3.99792e-05
11	68411615	G	T	rs79981339	0.00407973	2.27047e-13	-0.00162446	3.99792e-05
11	68412006	G	T	rs61889616	0.00462127	1.60605e-15	-0.00186566	5.96154e-06
11	68412798	G	A	rs7116363	0.00416974	6.59752e-14	-0.00163986	3.3715e-05
11	68412922	A	G	rs7116288	0.00470017	1.79712e-16	-0.00181555	7.65525e-06
11	68412970	T	C	rs7102019	0.00474273	1.09275e-16	-0.00180737	8.72873e-06
11	68412981	T	C	rs7102025	0.00475307	5.69367e-17	-0.00168564	2.97185e-05
11	68413003	A	G	rs7116313	0.00470078	1.93484e-16	-0.00180103	9.26314e-06
11	68413230	T	C	rs7102308	0.00457173	1.55353e-15	-0.00180744	9.16859e-06
11	68413335	T	C	rs7102438	0.00465205	3.58142e-16	-0.00178516	1.08075e-05
11	68414000	C	A	rs4930236	0.00416192	7.36214e-14	-0.00164771	3.09477e-05
11	68414038	C	G	rs4930237	0.00465151	3.61247e-16	-0.00178451	1.0891e-05
11	68414727	T	C	rs7932726	0.00465591	3.35417e-16	-0.00178107	1.12979e-05
11	68415135	T	C	rs4930587	0.00465886	3.20796e-16	-0.00178169	1.1211e-05
11	68415235	G	T	rs4930588	0.00465874	3.21417e-16	-0.00178177	1.12007e-05
11	68415257	G	A	rs4930589	0.00465874	3.21417e-16	-0.00178177	1.12007e-05
11	68415517	G	T	rs11228312	0.00457344	1.51247e-15	-0.00180477	9.44304e-06
11	68415560	T	C	rs10791987	0.00468189	2.20229e-16	-0.00176287	1.36983e-05
11	68415569	C	A	rs2513303	0.00468721	2.03665e-16	-0.00175094	1.56547e-05
11	68416051	A	T	rs10791988	0.00465502	3.38524e-16	-0.00178257	1.10937e-05
11	68416233	G	A	rs11228313	0.0046545	3.40514e-16	-0.00178223	1.11328e-05
11	68416907	C	G	rs2513280	0.00465392	3.43306e-16	-0.00178297	1.10387e-05
11	68417094	A	G	rs2513281	0.00465535	3.37991e-16	-0.00178638	1.06335e-05
11	68417652	G	C	rs2510396	0.00466542	2.97083e-16	-0.00180259	8.8842e-06
11	68418306	A	C	rs7107613	0.00468932	2.17613e-16	-0.00179302	1.00034e-05
11	68418311	A	C	rs2513282	0.00468958	2.16578e-16	-0.00179321	9.97898e-06
11	68418723	T	C	rs7948782	0.00466139	3.13326e-16	-0.0017952	9.64102e-06
11	68419559	A	G	rs2510397	0.00466486	3.00926e-16	-0.00180043	9.10603e-06
11	68419655	A	C	rs2513289	0.00466647	2.92454e-16	-0.00179969	9.16937e-06
11	68420622	C	T	rs948861	0.0046686	2.79708e-16	-0.00179248	9.91591e-06
11	68420974	G	A	rs948863	0.0046694	2.74899e-16	-0.00179323	9.81809e-06
11	68421194	C	T	rs2513294	0.00465284	3.46605e-16	-0.00179365	9.74945e-06
11	68421416	G	A	rs2510398	0.00466529	2.89707e-16	-0.00179583	9.51297e-06
11	68421458	A	G	rs2510399	0.00470562	1.65444e-16	-0.00181779	7.46698e-06
11	68421867	C	T	rs4930590	0.00345043	9.14591e-16	-0.00126714	3.2732e-05
11	68424381	A	G	rs2513305	0.0039557	3.77565e-14	-0.00160017	1.65625e-05
11	68425034	A	T	rs2510404	0.00392945	5.4972e-14	-0.00160568	1.54267e-05
11	68425095	T	G	rs2510405	0.00393022	5.43907e-14	-0.00160519	1.55242e-05
11	68425919	T	C	rs2510406	0.00393563	4.95399e-14	-0.00158962	1.86716e-05
11	68425982	A	C	rs2510408	0.00392905	5.50487e-14	-0.00159658	1.72052e-05
11	68427244	A	G	rs2156464	0.00392941	5.47843e-14	-0.00159124	1.8359e-05
11	68429373	C	T	rs2513278	0.00391199	7.13075e-14	-0.00159028	1.86201e-05
11	68433262	C	T	rs10750830	0.00322199	6.94038e-15	-0.00117291	6.71103e-05
11	68437189	T	C	rs2510379	0.00362887	4.63358e-12	-0.00148305	7.00181e-05
11	68445902	G	A	rs2510387	0.00339388	3.68571e-11	-0.00155027	2.14214e-05
11	68446144	T	C	rs2513297	0.00339051	3.83284e-11	-0.00154932	2.16223e-05
11	68446424	C	T	rs2187331	0.00334382	6.97403e-11	-0.00154488	2.27038e-05
11	68447893	C	T	rs2513295	0.00338882	4.17789e-11	-0.00157829	1.55618e-05
11	68448058	T	C	rs2510386	0.00338424	4.473e-11	-0.00157326	1.66267e-05
11	68451973	T	C	rs11228324	0.00316597	5.71746e-10	-0.00153215	2.46143e-05
11	68465815	A	C	rs4930242	0.001741	2.28126e-05	-0.00118137	5.3244e-05
11	68481490	A	G	rs4073959	0.00172112	2.73111e-05	-0.00119408	4.27107e-05
11	68482489	A	G	rs4531478	0.00172263	2.68411e-05	-0.00119431	4.25208e-05
11	68499874	C	T	rs4930243	0.00174842	2.03509e-05	-0.00119574	4.16569e-05
11	68524053	G	A	rs2278907	0.00167155	5.28204e-05	-0.00122461	3.11719e-05
11	112327279	A	G	rs10891375	0.00340296	2.52283e-15	-0.0012459	4.65597e-05
11	112337423	C	T	rs7948053	0.00326415	3.0843e-14	-0.00124649	4.57736e-05
11	112386785	G	A	rs949341	-0.00514941	1.76304e-32	0.00120923	8.93966e-05
11	112390595	A	G	rs2097139	-0.0051722	1.05466e-32	0.00122931	6.91017e-05
12	49379537	G	T	rs118115924	-0.0222751	1.23909e-31	0.00646962	1.56155e-06
12	49385679	C	T	rs10875906	0.00337909	3.24058e-13	-0.00146772	8.51456e-06
12	49470025	A	G	rs530242005	0.00203198	4.14712e-06	-0.00149868	1.77313e-06
12	49470479	G	A	rs372820555	0.00173455	4.85744e-05	-0.00136886	6.48419e-06
12	49474605	C	T	rs12821008	0.0016706	6.33301e-05	-0.00134231	6.1014e-06
12	50189807	C	A	rs2720298	0.00167963	9.75363e-05	-0.00120233	8.66202e-05
12	90325705	T	C	rs7970120	0.00492452	1.1118e-20	-0.00148215	7.78475e-05
12	90331307	T	A	rs4842695	0.00509361	8.85689e-23	-0.00143783	9.36911e-05
12	90331382	C	G	rs4240745	0.00508271	1.07266e-22	-0.0014382	9.30359e-05
12	90338518	G	A	rs4842698	0.00494621	5.12878e-21	-0.00147885	7.51649e-05
12	90340007	A	G	rs7307097	0.00508015	8.88271e-23	-0.00146181	6.84626e-05
12	90341628	G	T	rs10745519	0.00509326	6.96859e-23	-0.00146884	6.32237e-05
12	90346110	T	C	rs11608496	0.00503669	1.51292e-22	-0.00146288	6.42769e-05
12	90349061	C	T	rs4471496	0.00506596	7.50111e-23	-0.00146603	6.0572e-05
12	90351662	A	G	rs4842700	0.00513495	6.06052e-24	-0.00153307	2.20748e-05
12	90354375	G	A	rs4129656	0.0050006	2.00745e-22	-0.00145417	6.6368e-05
12	90360461	C	T	rs4584633	0.00508116	6.65966e-23	-0.00146761	6.13497e-05
12	90368079	C	T	rs4842702	0.00516923	1.22959e-23	-0.00152131	3.28592e-05
12	90368149	G	T	rs4842703	0.0051681	1.25984e-23	-0.0015226	3.23668e-05
12	90369627	T	C	rs7134374	0.00516139	1.45092e-23	-0.00152756	3.05646e-05
12	90545220	C	T	rs10858962	0.00474983	2.72442e-24	-0.00131547	7.52302e-05
12	90546388	T	C	rs10858963	0.00476944	1.78749e-24	-0.00131422	7.65663e-05
12	90546799	G	A	rs1438982	0.00476174	2.11625e-24	-0.00131148	7.92246e-05
12	90546907	G	T	rs1371079	0.00475595	2.3921e-24	-0.00131236	7.82941e-05
12	90546974	T	A	rs1371078	0.00475049	2.68946e-24	-0.00131093	7.96767e-05
12	90549215	A	G	rs7134171	0.00477889	1.50026e-24	-0.00131824	7.30844e-05
12	90549231	G	A	rs7134495	0.00477775	1.52541e-24	-0.0013179	7.32914e-05
12	90551579	A	G	rs2408224	0.00474025	3.58811e-24	-0.00131456	7.67149e-05
12	90553094	T	C	rs1347837	0.00477329	1.67694e-24	-0.00131687	7.42067e-05
12	90553201	G	T	rs1347836	0.00477625	1.57101e-24	-0.00131623	7.48011e-05
12	90554814	T	C	rs2099667	0.00476552	1.74702e-24	-0.00133943	5.43767e-05
12	90554829	A	G	rs2579092	0.00476583	1.73527e-24	-0.00133926	5.4501e-05
12	90554881	C	A	rs2731244	0.00476566	1.74172e-24	-0.00133945	5.43654e-05
12	90554983	G	A	rs2083260	0.00476569	1.74066e-24	-0.00133947	5.4351e-05
12	90555435	G	A	rs2731242	0.00476681	1.69985e-24	-0.00133856	5.50011e-05
12	90555449	A	G	rs2579091	0.00476695	1.69235e-24	-0.0013384	5.51011e-05
12	90555885	G	A	rs2579090	0.00476703	1.73532e-24	-0.00134288	5.22533e-05
12	90561155	A	G	rs2731237	0.00476256	1.83927e-24	-0.00134188	5.26012e-05
12	90561263	G	A	rs2731236	0.00476942	1.66246e-24	-0.00134016	5.42263e-05
12	90561450	T	C	rs1371076	0.00476942	1.66341e-24	-0.00134045	5.40277e-05
12	124460703	C	A	rs12311114	0.00175041	7.46087e-05	0.00129537	3.75296e-05
12	124462254	T	A	rs4765528	0.00176028	6.7642e-05	0.0013108	3.01984e-05
12	124466779	G	T	rs76283024	0.00176164	6.75648e-05	0.0012984	3.6301e-05
12	124475940	A	G	rs7311233	0.00178224	5.53997e-05	0.00129856	3.6231e-05
12	124478637	G	T	rs4765148	0.00176981	6.31757e-05	0.00131559	2.89852e-05
12	124484643	C	G	rs2130382	0.00178267	5.58783e-05	0.00130449	3.38468e-05
12	124487543	C	T	rs77112003	0.0017927	5.0908e-05	0.00130858	3.21282e-05
12	124494540	C	T	rs7307053	0.0017889	5.26768e-05	0.00128863	4.22393e-05
12	124495203	G	C	rs12824567	0.00187262	2.29167e-05	0.00128762	4.24795e-05
13	42388330	G	T	rs76287562	0.00723752	5.23289e-06	-0.00462534	4.55951e-05
13	42454184	C	T	rs77783244	0.00681319	1.08777e-05	-0.00464252	2.72001e-05
13	42924883	C	G	rs238257	0.00368714	2.92699e-19	-0.00116401	6.78516e-05
13	42932925	G	A	rs238270	0.0038822	2.72739e-19	-0.00119997	9.38602e-05
13	42936418	T	G	rs238277	0.00391558	1.70647e-19	-0.00120969	8.62729e-05
13	42937437	T	A	rs238278	0.00396252	1.50271e-19	-0.00125286	5.69524e-05
13	42941357	G	A	rs12428461	-0.00350258	2.25824e-15	0.00137391	1.21753e-05
13	42950320	C	T	rs9533087	0.00486247	2.27562e-16	-0.00175888	2.96624e-05
13	42951012	T	A	rs9533089	-0.00440589	4.81795e-26	0.00122259	3.82833e-05
13	42951449	C	T	rs9533090	-0.00678992	3.48166e-61	0.00197452	1.48096e-11
13	42952145	C	T	rs9594738	-0.00688842	1.9842e-63	0.00203518	2.81942e-12
13	42953077	C	A	rs1359201	0.00587142	6.81416e-34	-0.00207152	1.70837e-09
13	42956463	A	G	rs11840862	-0.00669194	5.99338e-50	0.00188751	3.79642e-09
13	42956875	A	G	rs1408222	0.00587064	6.2282e-34	-0.00205755	2.13915e-09
13	42959133	A	T	rs58973023	-0.00683737	2.0115e-62	0.00200575	5.97336e-12
13	42959293	G	A	rs7328773	0.00588899	5.00571e-34	-0.00205191	2.50463e-09
13	42961597	T	C	rs9533093	0.00586557	7.13403e-34	-0.00205995	2.0525e-09
13	42964203	G	A	rs17457561	-0.00513149	4.4548e-27	0.0016192	1.76162e-06
13	42965694	C	T	rs8001611	0.00683344	2.11462e-62	-0.00201031	5.25722e-12
13	42965837	A	G	rs9533094	-0.00680945	5.4239e-62	0.00198091	1.06075e-11
13	42969049	G	T	rs9533095	-0.00681622	4.13876e-62	0.00197508	1.21917e-11
13	42970025	A	G	rs61960926	-0.00511388	6.61275e-27	0.00160368	2.20749e-06
13	42970446	T	C	rs7321341	0.00587398	5.73127e-34	-0.00205251	2.33574e-09
13	42971491	A	G	rs7326365	0.00588159	5.0002e-34	-0.00205416	2.30102e-09
13	42974209	C	T	rs1324004	0.005874	6.4753e-34	-0.00205386	2.34561e-09
13	42977439	C	T	rs7994531	0.00556477	5.46437e-31	-0.0017331	3.9759e-07
13	42979252	C	T	rs4942113	0.00595346	5.56473e-34	-0.0018948	5.32238e-08
13	42982302	A	C	rs2147161	-0.00655407	9.44623e-49	0.00180264	1.36637e-08
13	42985568	C	G	rs7330441	0.00556381	5.80759e-31	-0.00174197	3.49813e-07
13	42986541	T	C	rs9566973	0.00599491	1.45618e-34	-0.00198999	1.03592e-08
13	42986731	T	C	rs4942114	0.0059821	1.96546e-34	-0.00199873	8.87771e-09
13	42987357	C	T	rs9533099	0.00599273	1.54624e-34	-0.00200691	7.76497e-09
13	42987494	A	G	rs11147871	0.00598606	1.86235e-34	-0.00200315	8.30642e-09
13	42988546	T	G	rs7328203	0.00545448	9.25829e-40	-0.00182467	5.21003e-10
13	42988924	A	G	rs7327510	0.00510268	2.9074e-35	-0.00169039	7.5743e-09
13	42989660	T	C	rs9594746	-0.00511552	2.01479e-35	0.00169612	6.73961e-09
13	42990400	G	A	rs9562401	0.00592576	1.69177e-33	-0.00204288	5.01014e-09
13	42991456	G	C	rs67190063	-0.0048307	8.04315e-32	0.00161276	3.46291e-08
13	42992135	C	T	rs9525619	-0.00483766	6.53163e-32	0.00161009	3.64121e-08
13	42996548	G	T	rs9533100	-0.00483734	6.51072e-32	0.00160145	4.29261e-08
13	42996632	A	G	rs9525620	0.00585613	3.89602e-32	-0.00198256	1.93627e-08
13	42996797	T	C	rs9533101	0.00585356	4.13106e-32	-0.00198964	1.72256e-08
13	42999096	T	G	rs2181783	-0.00480245	8.05182e-31	0.00157185	1.06806e-07
13	43017895	G	C	rs9533104	-0.00468302	3.87689e-30	0.00154058	1.29731e-07
13	43018030	T	C	rs9525625	-0.00471267	1.82614e-30	0.00154111	1.3016e-07
13	43024710	C	T	rs9533108	-0.00469162	2.95733e-30	0.00154538	1.1788e-07
13	43026661	G	A	rs1830790	-0.00470853	1.96955e-30	0.00154594	1.17991e-07
13	43032027	T	C	rs12430303	-0.00472719	1.25656e-30	0.00157076	7.50885e-08
13	43032039	A	C	rs77503567	-0.00470729	4.75065e-28	0.00150131	8.3015e-07
13	43032407	G	A	rs4942127	0.00568125	1.48433e-30	-0.00193477	3.76202e-08
13	43032593	C	T	rs9594759	-0.00509271	4.22633e-35	0.00168483	8.77592e-09
13	43033102	A	C	rs1974021	0.00542265	1.3908e-24	-0.0018363	1.11493e-06
13	43033187	G	A	rs9533109	0.00568053	1.51683e-30	-0.00193244	3.91148e-08
13	43034968	G	C	rs1853573	-0.00490414	8.33567e-33	0.00154634	1.21833e-07
13	43037178	T	C	rs9594763	-0.00506574	9.56561e-35	0.00167606	1.04641e-08
13	43037180	T	C	rs9594764	-0.00507174	7.71475e-35	0.0016771	1.01788e-08
13	43037240	A	C	rs9533110	-0.00508148	5.66993e-35	0.00167433	1.07241e-08
13	43038304	A	T	rs55868328	-0.00508126	5.71027e-35	0.00167439	1.07108e-08
13	43038826	C	T	rs7333517	0.00567961	1.5433e-30	-0.00193483	3.75889e-08
13	43039093	G	A	rs7334307	0.00567947	1.54843e-30	-0.00193478	3.76161e-08
13	43039518	G	A	rs4942128	0.00567949	1.54779e-30	-0.00193477	3.76221e-08
13	43039673	A	C	rs4512994	-0.0047275	1.07915e-30	0.00154557	1.17118e-07
13	43040043	G	A	rs9594766	-0.00472319	1.22466e-30	0.00154624	1.15735e-07
13	43040438	C	T	rs1886211	0.00567978	1.53958e-30	-0.00193483	3.76015e-08
13	43041061	A	G	rs7490225	0.00567754	1.64509e-30	-0.00193317	3.87278e-08
13	43042276	G	A	rs7331068	-0.00507993	5.9668e-35	0.00167483	1.06222e-08
13	43043246	A	G	rs12428853	-0.00472567	1.13568e-30	0.0015458	1.16586e-07
13	43043326	G	C	rs9525629	0.0056825	1.44895e-30	-0.00193414	3.8051e-08
13	43043595	A	G	rs12428878	-0.0047293	1.0203e-30	0.00154426	1.19896e-07
13	43044946	A	C	rs7990020	-0.00490327	8.6676e-33	0.00166976	1.09639e-08
13	43046036	C	T	rs2093816	-0.0048984	9.99094e-33	0.00167121	1.06449e-08
13	43046354	A	G	rs7322309	0.00568058	1.51304e-30	-0.00193502	3.74958e-08
13	43046397	G	A	rs7322806	0.00568088	1.50234e-30	-0.00193476	3.76528e-08
13	43047260	G	A	rs9533118	-0.00507963	6.05702e-35	0.00167103	1.14713e-08
13	43048491	C	T	rs768625	0.00568458	1.38416e-30	-0.00193346	3.84926e-08
13	43049426	G	T	rs9533119	0.00567963	1.54403e-30	-0.00192811	4.18744e-08
13	43049482	C	A	rs9594768	-0.00476215	4.93778e-31	0.00158732	5.52849e-08
13	43049763	T	C	rs57797668	0.00568104	1.49819e-30	-0.00193439	3.7884e-08
13	43050280	A	G	rs34335227	-0.00472338	1.21315e-30	0.00154575	1.16686e-07
13	43050435	A	G	rs78023934	-0.00464047	3.73351e-29	0.00147885	4.9927e-07
13	43050454	T	C	rs79344245	-0.00436052	1.431e-25	0.00143507	1.29423e-06
13	43050578	G	T	rs9533121	0.0058102	2.51164e-30	-0.00196022	5.62197e-08
13	43052880	G	A	rs2062305	-0.00472987	9.88228e-31	0.00153822	1.33955e-07
13	43052896	G	C	rs7985225	0.00568319	1.42133e-30	-0.00192832	4.17412e-08
13	43054094	C	T	rs7327904	0.00568699	1.31709e-30	-0.00192814	4.19954e-08
13	43055002	A	G	rs9533122	-0.00471743	1.53942e-30	0.00153488	1.45079e-07
13	43063646	C	T	rs2046387	0.00543071	1.91036e-24	-0.00185275	1.00138e-06
13	43065232	G	A	rs7983721	0.00568549	2.67444e-30	-0.00194189	3.94236e-08
13	43095165	T	G	rs9533138	0.00494985	1.43541e-21	-0.00166933	5.9871e-06
14	70410483	A	T	rs1007288	-0.00205878	1.14016e-05	0.00164953	7.63526e-07
14	70411346	G	T	rs12590177	-0.00218479	2.94296e-06	0.00164883	7.0131e-07
14	70416442	G	A	rs10141617	-0.00202609	3.24494e-06	0.00120471	9.95845e-05
14	70418881	G	A	rs3742909	-0.00219235	2.72726e-06	0.00166282	5.67029e-07
14	70419266	G	A	rs1040905	-0.00220919	2.26997e-06	0.00164981	6.88103e-07
14	70421831	T	C	rs6573918	-0.00211248	4.35695e-06	0.00158596	1.23981e-06
14	70422682	G	A	rs6573919	-0.00174207	9.59824e-05	0.00141422	8.43279e-06
14	70423257	G	A	rs984036	-0.00216064	3.54879e-06	0.00163195	8.48798e-07
14	70423751	A	C	rs1380431	-0.00174461	9.36494e-05	0.00141213	8.68312e-06
14	70423763	C	G	rs12889706	-0.00174524	9.31234e-05	0.00141048	8.8983e-06
14	70424556	T	C	rs10139510	-0.00174131	9.65392e-05	0.0014089	9.10238e-06
14	70424648	C	T	rs34833758	-0.00174072	9.71178e-05	0.00139759	1.07576e-05
14	70424717	G	A	rs12590730	-0.00174822	9.06126e-05	0.00139698	1.08518e-05
14	70425005	A	G	rs12586293	-0.00174272	9.53003e-05	0.00140913	9.07418e-06
14	70426819	A	G	rs8011726	-0.00174923	8.96657e-05	0.00140873	9.12321e-06
14	70428100	G	T	rs10140088	-0.00174842	9.14531e-05	0.00139052	1.20924e-05
14	70428207	C	T	rs67295508	-0.00215315	3.83552e-06	0.00162581	9.33041e-07
14	70428830	T	C	rs8004069	-0.00173975	9.78674e-05	0.00140518	9.60025e-06
14	70429070	T	C	rs1585375	-0.00173975	9.78642e-05	0.00140518	9.60027e-06
14	70429086	C	T	rs1585374	-0.00174072	9.71754e-05	0.00139682	1.08797e-05
14	70429390	C	A	rs11849125	-0.00173923	9.85138e-05	0.00139727	1.0808e-05
14	70429516	A	T	rs11849133	-0.00174525	9.30758e-05	0.00139361	1.13845e-05
14	70429819	A	C	rs10143792	-0.0017455	9.28601e-05	0.00139363	1.13804e-05
14	70429999	G	A	rs8003166	-0.00174774	9.09338e-05	0.00138882	1.2194e-05
14	70431455	T	C	rs12885374	-0.00210361	4.78087e-06	0.00158158	1.32669e-06
14	70436246	C	T	rs1037801	-0.002132	4.69509e-06	0.00157618	1.94945e-06
14	70438149	T	C	rs12589352	-0.00210312	6.10994e-06	0.00163947	7.14358e-07
14	70438450	A	C	rs12883649	-0.00190868	1.11906e-05	0.00135117	1.21948e-05
14	70439039	C	A	rs17107501	-0.00211369	5.5023e-06	0.00162244	9.34046e-07
14	70439856	C	G	rs227447	-0.00200293	4.34884e-06	0.00135451	1.23501e-05
14	70446421	A	G	rs12878947	-0.00265787	6.91027e-08	0.00160849	4.52009e-06
14	70448266	C	T	rs8015491	-0.00267676	5.96545e-08	0.00158709	6.33492e-06
14	70453679	G	A	rs17107547	-0.00242696	3.88121e-06	0.00153847	3.88962e-05
14	70454272	G	A	rs227437	-0.00243545	3.56414e-06	0.00154855	3.43997e-05
14	70455488	A	G	rs67294558	-0.00241905	4.11918e-06	0.00155717	3.09834e-05
14	70463688	T	C	rs12101270	-0.00240527	4.83862e-06	0.00153559	4.09321e-05
14	70465383	T	C	rs12887943	-0.00241473	4.51481e-06	0.0015466	3.65351e-05
14	70467290	C	G	rs56031625	-0.00241164	3.32873e-06	0.00150196	4.6733e-05
14	70467365	A	T	rs17107592	-0.00241151	3.33497e-06	0.00150215	4.6658e-05
14	70467658	C	A	rs12050076	-0.00240023	3.71518e-06	0.00150344	4.6055e-05
14	70467947	G	A	rs7141378	-0.00183197	9.81105e-06	0.00119288	5.14803e-05
14	70468536	C	T	rs56242824	-0.00242504	4.17779e-06	0.00153267	4.32787e-05
14	70472812	C	G	rs7160726	-0.00188555	5.35572e-06	0.00118562	5.72128e-05
14	70474207	G	A	rs8012912	-0.00188722	5.25791e-06	0.00118491	5.78297e-05
14	70475047	T	G	rs7157226	-0.00187568	6.01446e-06	0.00118371	5.8912e-05
14	70477508	C	T	rs3825739	-0.00241106	4.74276e-06	0.00152368	4.7953e-05
14	70477695	C	T	rs34311408	-0.00241037	4.77238e-06	0.00152502	4.72139e-05
14	70477786	A	G	rs12885068	-0.00238755	5.8034e-06	0.0015221	4.85076e-05
14	70481932	C	T	rs12890357	-0.00239099	5.3042e-06	0.00149401	6.34175e-05
16	410178	G	A	rs71378512	-0.0123772	2.28169e-31	0.00336667	8.29476e-06
17	41344970	A	G	rs112693602	0.00468448	2.83817e-07	-0.00259494	6.55188e-05
17	41791049	C	T	rs76449013	0.0100332	3.00318e-30	-0.00316579	3.94115e-07
17	41798194	G	A	rs188810925	0.00967374	3.39734e-36	-0.00291181	1.08707e-07
17	41798621	G	A	rs66838809	0.00981361	7.73588e-38	-0.00281846	2.12639e-07
17	41807508	C	T	rs76410205	0.00943672	7.43214e-37	-0.00287321	6.01908e-08
17	41808374	C	T	rs80107551	0.0094457	6.418e-37	-0.00287029	6.22013e-08
17	41819562	A	G	rs144691710	0.00943756	6.2611e-37	-0.00281497	1.06797e-07
17	41825112	G	A	rs75013658	0.00944103	4.66528e-37	-0.00280205	1.16584e-07
17	41826839	G	C	rs2741856	0.00943832	4.45174e-37	-0.00283834	7.78864e-08
17	41858623	G	A	rs71382995	0.00927779	9.14733e-34	-0.00241092	9.85802e-06
17	41862277	G	A	rs34814687	0.00929124	7.54765e-34	-0.00242769	8.56973e-06
17	41904372	T	C	rs12950756	0.00951335	1.27e-33	-0.00249796	8.30939e-06
17	43783340	T	C	rs1526123	-0.00176376	2.23435e-05	0.0011576	9.27607e-05
17	63211615	G	T	rs9889740	-0.00211723	7.64988e-05	0.00148698	9.48634e-05
18	77182877	A	G	rs61583665	0.00196827	1.57178e-05	-0.00127179	8.82675e-05
18	77189387	A	G	rs7231498	0.00231353	2.0615e-06	-0.0013732	7.44539e-05
18	77190142	T	C	rs8095551	0.00226166	2.92087e-06	-0.0014079	4.26411e-05
18	77192116	A	G	rs11664725	0.00233229	1.68981e-06	-0.00135817	8.86667e-05
18	77194097	A	G	rs3786183	0.00232707	1.78148e-06	-0.00135341	9.38583e-05
18	77195553	C	T	rs8090536	0.00235346	1.3551e-06	-0.00136207	8.44835e-05
18	77195885	A	C	rs3786184	0.0023551	1.33108e-06	-0.00136337	8.31116e-05
18	77197571	T	C	rs11663659	0.00231777	1.5308e-06	-0.00138905	5.09713e-05
18	77197795	A	G	rs28505636	0.00228039	2.238e-06	-0.00136726	6.63895e-05
18	77198331	G	A	rs7230704	0.00246476	6.39928e-07	-0.00153371	1.32576e-05
18	77205416	T	C	rs9946069	0.0023381	1.45519e-06	-0.00139406	5.38411e-05
18	77205536	G	C	rs8095166	0.00238021	1.20952e-06	-0.00147587	2.3265e-05
18	77238078	C	T	rs111354805	0.00405664	1.78486e-08	-0.00205798	5.97073e-05
20	10629129	A	C	rs34325313	-0.00503103	3.29773e-15	0.00219804	1.28777e-06
20	10631561	C	T	rs73898803	-0.00504936	5.99789e-10	0.00231019	7.12689e-05
20	10634675	C	T	rs78438678	-0.00813755	1.95067e-26	0.00244185	7.35147e-06
20	10636324	C	T	rs75809680	-0.00784706	3.77179e-25	0.00225319	2.96078e-05
20	10636759	A	G	rs76730346	-0.00800503	9.67774e-26	0.00226644	3.04362e-05
20	10637057	T	C	rs10485741	-0.0080226	8.45922e-26	0.0022792	2.7913e-05
20	10637337	T	G	rs55649270	-0.00804124	6.92758e-26	0.00225234	3.50599e-05
20	10640042	T	C	rs17457340	-0.00811581	3.25275e-26	0.00226822	3.22257e-05
20	10644705	G	A	rs17536052	-0.00809992	8.8986e-26	0.00232073	2.41797e-05
20	10660063	G	T	rs6040079	-0.00302698	1.33871e-12	0.0012307	5.02951e-05
21	40337613	T	C	rs62222385	-0.00278626	4.34638e-11	0.00122058	4.85933e-05
21	40338817	A	G	rs9980072	-0.00548877	7.88422e-33	0.00128692	8.35675e-05
21	40338995	C	T	rs2836789	-0.00548539	8.60695e-33	0.00128856	8.18109e-05
21	40339420	C	T	rs8130983	-0.00548299	9.12128e-33	0.00129077	7.9494e-05
21	40339519	G	A	rs10211935	-0.005483	9.12373e-33	0.00129068	7.95829e-05
21	40343087	T	C	rs9982895	-0.00557337	1.0156e-33	0.00136224	3.20016e-05
21	40349906	G	A	rs11700915	-0.00291279	4.0196e-12	0.00122751	3.91918e-05
21	40350120	A	G	rs11088458	-0.00567589	2.05765e-35	0.00137811	2.22179e-05
21	43522295	C	G	rs568547982	135.501	5.38319e-05	82.8933	5.35208e-06
Header	Annotation
Chr	Chromosome of the variant
Pos	Position of the variant in GRCh37 coordinates.
Ref	Reference allele
Alt	Alternate allele
RefSNP ID	The rsid of SNP
bgwas	The effect size of SNP(Alt allete) on trait from the GWAS
Pgwas	P-value of the SNP on trait from GWAS
