# Supplementary material for: Comprehensive Analysis of the Genetic and Epigenetic Mechanisms of Osteoporosis and Bone Mineral Density
Source: Front Cell Dev Biol. 2020 Mar 25;8:194. doi: 10.3389/fcell.2020.00194 (PMC7109267; doi:10.3389/fcell.2020.00194)
Supplement: TABLE S2 — (A) The results of KEGG pathways enrichment analysis for BMD susceptibility genes. (B) The results of GO pathways enrichment analysis for BMD susceptibility genes. (C) The results of GO pathways enrichment analysis for Osteoporosis susceptibility genes. [file Table_2.XLSX]

## Sheet: KEGG enrichment for BMD
Supplementary Table 2A The results of KEGG pathways enrichment analysis for BMD susceptibility genes.
pathway	source	external id	members input overlap	members input overlap geneids	p-value	q-value
Basal cell carcinoma - Homo sapiens (human)	KEGG	path:hsa05217	WNT2B; BMP4; FZD4; BMP2; AXIN1; FZD7; WNT1; PTCH1; TCF7L2; WNT4; AXIN2; DDB2; WNT16; WNT7B; WNT10B; HHIP	8324; 650; 652; 8322; 64399; 6934; 7471; 7477; 7480; 7482; 51384; 54361; 5727; 1643; 8312; 8313	1.32916e-09	2.92415e-07
Cushing syndrome - Homo sapiens (human)	KEGG	path:hsa04934	WNT2B; ADCY6; WNT10B; FZD4; AXIN2; AXIN1; FZD7; E2F1; WNT1; CACNA1C; MEN1; ADCY9; TCF7L2; WNT4; CREB3L1; CREB5; CDK6; WNT16; GNAI2; PDE8A; WNT7B	5151; 54361; 112; 115; 8312; 8313; 4221; 8322; 8324; 51384; 2771; 775; 6934; 7471; 7477; 7480; 7482; 1869; 90993; 9586; 1021	4.78045e-07	5.2585e-05
Hippo signaling pathway - Homo sapiens (human)	KEGG	path:hsa04390	WNT2B; TGFBR2; BMP5; BMP4; FZD4; BMP2; AXIN1; FZD7; WNT1; SMAD7; PPP1CB; TCF7L2; WNT4; SMAD3; BMPR2; MPP5; WNT16; WNT7B; WNT10B; AXIN2	54361; 8312; 8313; 8324; 650; 652; 653; 659; 51384; 8322; 6934; 7471; 7477; 7480; 7482; 5500; 7048; 64398; 4088; 4092	1.76216e-06	0.000129225
Breast cancer - Homo sapiens (human)	KEGG	path:hsa05224	WNT2B; TNFSF11; LRP5; FZD4; AXIN2; AXIN1; FZD7; E2F1; WNT1; ESR1; TCF7L2; WNT4; CDK6; DDB2; WNT16; JAG1; WNT10B; WNT7B	2099; 54361; 1643; 8312; 8324; 182; 51384; 8313; 8322; 6934; 7471; 7477; 7480; 7482; 1869; 8600; 4041; 1021	1.45157e-05	0.000701622
Wnt signaling pathway - Homo sapiens (human)	KEGG	path:hsa04310	WNT2B; NFATC1; SOST; FZD4; AXIN2; AXIN1; FZD7; WNT1; SFRP4; TCF7L2; WNT4; LRP5; CTBP1; WNT16; RHOA; SMAD3; WNT10B; WNT7B	54361; 8312; 8322; 8324; 4772; 51384; 8313; 1487; 50964; 6424; 7471; 7477; 7480; 7482; 6934; 387; 4041; 4088	1.5946e-05	0.000701622
Signaling pathways regulating pluripotency of stem cells - Homo sapiens (human)	KEGG	path:hsa04550	WNT2B; PCGF3; BMP4; FZD4; AXIN2; AXIN1; FZD7; ISL1; WNT1; WNT4; BMPR2; DLX5; SMARCAD1; WNT16; SMAD3; WNT10B; WNT7B	56916; 3670; 54361; 10336; 8312; 8313; 8322; 652; 659; 51384; 1749; 8324; 7471; 7477; 7480; 7482; 4088	2.53971e-05	0.000931227
Melanogenesis - Homo sapiens (human)	KEGG	path:hsa04916	WNT2B; ADCY6; FZD4; FZD7; WNT1; ADCY9; TCF7L2; WNT4; CREB3L1; WNT16; ASIP; GNAI2; WNT10B; WNT7B	54361; 112; 115; 8322; 8324; 51384; 2771; 6934; 7471; 7477; 7480; 7482; 90993; 434	3.22496e-05	0.00101356
Gastric cancer - Homo sapiens (human)	KEGG	path:hsa05226	WNT2B; TGFBR2; RARB; FZD4; AXIN2; AXIN1; FZD7; E2F1; WNT1; LRP5; TCF7L2; WNT4; DDB2; WNT16; SMAD3; WNT10B; WNT7B	54361; 1643; 8312; 8313; 8322; 8324; 51384; 6934; 5915; 7471; 7477; 7480; 7482; 1869; 7048; 4041; 4088	6.22315e-05	0.00171137
Hepatocellular carcinoma - Homo sapiens (human)	KEGG	path:hsa05225	WNT2B; TGFBR2; FZD4; AXIN2; AXIN1; FZD7; E2F1; WNT1; LRP5; TCF7L2; WNT4; PLCG1; CDK6; DDB2; WNT16; SMAD3; WNT10B; WNT7B	54361; 1643; 8312; 8313; 8322; 8324; 51384; 5335; 6934; 7471; 7477; 7480; 7482; 1869; 7048; 4041; 4088; 1021	8.73938e-05	0.00213629
Viral carcinogenesis - Homo sapiens (human)	KEGG	path:hsa05203	RHOA; HDAC5; HLA-C; HLA-B; HLA-A; HLA-F; TRADD; HIST1H4L; GTF2B; HIST1H4K; CREB3L1; CREB5; CDK6; HIST1H4J; HIST1H2BL; HIST1H2BM; HIST1H2BN; HIST1H2BO; RELA; CDC42	8717; 8368; 3106; 3107; 3134; 8340; 8341; 8342; 8348; 90993; 8363; 3105; 10014; 5970; 9586; 387; 2959; 998; 1021; 8362	0.000102097	0.00224613
Human papillomavirus infection - Homo sapiens (human)	KEGG	path:hsa05165	HDAC5; HLA-C; HLA-B; HLA-A; HLA-F; MPP5; IBSP; FZD4; AXIN2; AXIN1; FZD7; WNT10B; TRADD; RELA; JAG1; WNT2B; CREB5; E2F1; WNT1; TCF7L2; WNT4; CREB3L1; CDK6; COL1A1; WNT16; COL6A3; CDC42; WNT7B	8717; 3106; 3107; 3134; 3105; 54361; 8312; 8313; 8322; 8324; 3381; 51384; 1277; 1293; 6934; 10014; 7471; 7477; 7480; 7482; 1869; 5970; 182; 90993; 9586; 64398; 998; 1021	0.000129733	0.00259466
Pathways in cancer - Homo sapiens (human)	KEGG	path:hsa05200	WNT7B; PTCH1; PLCG1; GNAI2; RARB; FZD4; AXIN2; AXIN1; FZD7; WNT10B; CTBP1; DDB2; RELA; JAG1; WNT2B; TGFBR2; WNT16; ZBTB17; RHOA; SMAD3; RPS6KA5; ADCY6; BMP4; BMP2; E2F1; ESR1; WNT1; LRP5; ADCY9; TCF7L2; WNT4; GNG7; CDK6; LPAR3; HHIP; MMP2; CDC42	2099; 112; 115; 8312; 8313; 8322; 8324; 182; 51384; 4313; 387; 650; 652; 2771; 2788; 6934; 7048; 64399; 998; 1021; 23566; 54361; 5335; 7471; 7477; 7480; 7482; 9252; 1487; 7709; 5727; 1643; 5915; 1869; 5970; 4041; 4088	0.000315312	0.00578072
Alcoholism - Homo sapiens (human)	KEGG	path:hsa05034	HIST1H3I; HDAC5; GNG7; HIST1H4K; HIST1H4J; CREB5; PPP1CB; HIST1H4L; HIST1H2AL; CREB3L1; HIST1H3J; HIST1H2AJ; HIST1H2BL; HIST1H2BM; HIST1H2BN; HIST1H2BO; GNAI2	90993; 8331; 8332; 8340; 8341; 8342; 8348; 8354; 8356; 8362; 8363; 8368; 2771; 10014; 9586; 5500; 2788	0.000609195	0.0103095
Transcriptional misregulation in cancer - Homo sapiens (human)	KEGG	path:hsa05202	TGFBR2; DOT1L; ZBTB17; MEN1; HOXA11; SUPT3H; RUNX2; DDX5; ERG; HIST1H3J; AFF1; DDB2; WNT16; RELA; HIST1H3I; EYA1; HOXA9	2078; 2138; 1643; 1655; 4221; 3205; 3207; 8354; 8356; 7709; 51384; 4299; 8464; 7048; 5970; 860; 84444	0.000830981	0.0130583
Proteoglycans in cancer - Homo sapiens (human)	KEGG	path:hsa05205	WNT2B; WNT10B; FZD4; FZD7; WNT1; ESR1; PPP1CB; WNT4; DDX5; PLCG1; CDC42; WNT16; RHOA; PTCH1; MMP2; IQGAP1; WNT7B	54361; 5727; 1655; 8826; 8322; 8324; 51384; 5335; 4313; 7471; 2099; 7477; 7480; 7482; 5500; 387; 998	0.00205743	0.0301756
Parathyroid hormone synthesis, secretion and action - Homo sapiens (human)	KEGG	path:hsa04928	MMP14; ADCY6; SOST; TNFSF11; LRP5; CREB5; ADCY9; RUNX2; CREB3L1; RHOA; GNAI2	115; 90993; 2771; 4323; 50964; 112; 860; 9586; 387; 8600; 4041	0.00259891	0.035735
Cellular senescence - Homo sapiens (human)	KEGG	path:hsa04218	RELA; NFATC1; E2F4; PPP1CB; E2F1; TGFBR2; HLA-C; HLA-B; HLA-A; HLA-F; SMAD3; CDK6; GATA4; CDC25A	3105; 3106; 3107; 3134; 2626; 4772; 1869; 1874; 5500; 7048; 993; 5970; 1021; 4088	0.00364293	0.0471438

## Sheet: GO enrichment for BMD
Supplementary Table 2B The results of GO pathways enrichment analysis for BMD susceptibility genes.
term name	term goid	term category	term level	members input overlap	members input overlap geneids	p-value	q-value
ossification	GO:0001503	b	2	182; 249; 387; 652; 653; 659; 860; 865; 1021; 1277; 1655; 1749; 2201; 3381; 650; 4038; 4041; 4088; 4221; 4313; 4323; 5727; 6546; 7477; 7480; 8313; 8600; 8792; 83999; 90993; 50964; 23051; 55366; 23314; 58476; 91461; 54361; 64093; 22904	MMP14; LGR4; TNFSF11; SOST; MEN1; SMAD3; PKDCC; SATB2; KREMEN1; IBSP; SMOC1; AXIN2; ZHX3; WNT10B; WNT7B; CBFB; SLC8A1; DLX5; JAG1; FBN2; TNFRSF11A; TP53INP2; RHOA; SBNO2; BMP5; BMP4; BMP2; LRP4; LRP5; WNT4; RUNX2; DDX5; CREB3L1; BMPR2; CDK6; COL1A1; PTCH1; MMP2; ALPL	3.858e-09	6.28855e-07
anatomical structure morphogenesis	GO:0009653	b	2	29; 182; 249; 358; 387; 389; 473; 558; 585; 652; 653; 659; 775; 832; 860; 998; 1277; 1293; 1295; 54870; 1601; 1749; 1874; 2019; 2070; 2099; 2138; 2139; 2147; 2195; 2201; 2626; 3204; 3205; 3207; 3225; 3237; 3238; 3606; 3670; 650; 4035; 4038; 4041; 4088; 4092; 4153; 135228; 4222; 4223; 4313; 4323; 4343; 4627; 4649; 4684; 4693; 4726; 4782; 4982; 5310; 5335; 5396; 5727; 5803; 5909; 5915; 5970; 6405; …	LIN7C; MOV10; SLC6A4; ISL1; TSPAN12; POLG2; FGFRL1; PKDCC; ALPL; DAB2; AKIP1; AXL; RREB1; ZNF141; PLET1; RARB; FMNL2; WNT10B; CACNA1C; MPP5; ARHGAP24; RELA; WLS; NGEF; AQP1; SOX7; BMP4; SSH2; GATA4; RSPO3; TREH; BMP5; JAG1; BMP2; LRP5; RUNX2; FAT1; BMPR2; PRRX1; CD109; RNF213; WNT7B; HOXC9; CAPZB; TNFSF11; DNM3; PLXNB2; PKD1; NCAM1; EN1; SOBP; FAM129B; DLX5; HOXC10; INSIG2; RHOC; ZBTB17; RHOA; RP…	1.43957e-07	1.17325e-05
protein binding	GO:0005515	m	2	29; 98; 112; 182; 191; 221; 249; 327; 358; 387; 389; 392; 434; 473; 558; 566; 585; 640; 652; 653; 659; 667; 696; 753; 775; 784; 829; 832; 860; 865; 993; 998; 1021; 11093; 1107; 1119; 1152; 132228; 1277; 1295; 26231; 1374; 1487; 54870; 1601; 1609; 1643; 1655; 1656; 1749; 1780; 1795; 1801; 1822; 1845; 1869; 1874; 58986; 2012; 2023; 2037; 2058; 2070; 2078; 2099; 2138; 2139; 2147; 2195; 2201; 2222; 2…	MOV10; HSPA4; HIST1H4K; HIST1H4J; POLG2; CENPS-CORT; MEN1; HIST1H4L; SMG6; SLC6A4; SV2A; MAEA; WLS; NSRP1; FAM129B; CAPZA1; CAMKV; CEP89; L3MBTL3; RMND1; GATA4; AKAP7; LRP4; LITAF; ERI1; COLEC10; SPIN2A; CTBP1; ZNF774; HHIP; MMP14; CAPZB; TNFSF11; GABBR1; CHKA; HSCB; PAGE3; KCNMA1; GTF2B; GMDS; SOBP; MAP1LC3A; GRM2; NR1H3; DST; OTUD7B; INSIG2; BLK; CBY1; ING3; RPS6KA5; ZNRF3; TOP1; ATAD2; MPP2; T…	4.17561e-07	2.21307e-05
multicellular organism development	GO:0007275	b	2	29; 53; 112; 182; 249; 358; 387; 473; 558; 566; 585; 652; 653; 659; 686; 753; 775; 860; 865; 998; 1021; 1152; 1277; 1293; 1295; 1588; 1601; 1655; 1656; 1749; 1822; 1869; 1874; 2012; 2019; 2070; 2078; 2099; 2128; 2138; 2139; 2147; 2195; 2201; 2275; 84687; 2580; 2626; 2692; 2937; 23092; 3090; 3204; 3205; 3207; 3209; 3225; 3237; 3238; 3299; 3381; 3606; 3633; 3670; 650; 4035; 4038; 4041; 4088; 4092; …	GSS; ZSCAN26; MOV10; HSF4; ITCH; CKB; HIST1H4K; ISL1; TSPAN12; POLG2; MEN1; MFHAS1; HIST1H4L; HHAT; LDLRAD4; RREB1; DAB2; BICC1; AXL; TIMP2; ZNF141; RARB; SFRP4; CEP120; WNT10B; CACNA1C; MPP5; CBFA2T2; KMT5B; CBFB; ARHGAP26; HIST1H4J; RELA; RP1L1; FLCN; FAM3C; NGEF; SLC38A3; AQP1; SOX7; CTSB; EVX1; ADCY6; RBBP8; SSH2; L3MBTL3; NMT1; MGMT; FAT3; GATA4; RSPO3; TREH; BMP5; BMP4; BMP2; SEMA3F; NME8; …	4.80544e-07	2.50774e-05
anatomical structure development	GO:0048856	b	2	29; 53; 112; 182; 249; 358; 387; 389; 473; 558; 566; 585; 652; 653; 659; 686; 753; 775; 832; 860; 865; 998; 1021; 1152; 1277; 1293; 1295; 1374; 54870; 1588; 1601; 1655; 1656; 1749; 1822; 1869; 1874; 2012; 2019; 2070; 2078; 2099; 2128; 2138; 2139; 2147; 2195; 2201; 2275; 84687; 2580; 2626; 2692; 2937; 23092; 3090; 3189; 3204; 3205; 3207; 3209; 3225; 3237; 3238; 3299; 3381; 3606; 3633; 3670; 650; 4…	BAG5; GSS; ZSCAN26; MOV10; HSF4; ITCH; CKB; HIST1H4K; ISL1; TSPAN12; POLG2; MEN1; MFHAS1; MST1; HHAT; LDLRAD4; RREB1; DAB2; BICC1; AKIP1; AXL; TIMP2; ZNF141; PLET1; RARB; SFRP4; FMNL2; CEP120; WNT10B; CACNA1C; MPP5; CBFA2T2; KMT5B; CBFB; ARHGAP26; HIST1H4J; PTBP1; RP1L1; FLCN; FAM3C; NGEF; SLC38A3; AQP1; SOX7; CTSB; EVX1; ADCY6; ICA1L; RBBP8; SSH2; L3MBTL3; NMT1; MGMT; CACNA2D2; FAT3; GATA4; HIST…	6.15396e-07	2.50774e-05
cell-cell signaling	GO:0007267	b	2	29; 387; 434; 558; 640; 652; 775; 784; 865; 998; 1132; 1277; 1374; 1456; 1588; 1601; 1749; 2099; 2195; 84687; 2626; 2692; 2771; 3090; 3269; 3606; 3670; 3751; 650; 4035; 4038; 4041; 4088; 4343; 4355; 4486; 4693; 4772; 5310; 5335; 5581; 5970; 6424; 6507; 6532; 7471; 7477; 7480; 8312; 8313; 8322; 8324; 8600; 8658; 8792; 8927; 9254; 9590; 9727; 9900; 10082; 10815; 6934; 7482; 9465; 83999; 84133; 7997…	LIN7C; MOV10; SLC6A4; ISL1; TSPAN12; WLS; DAB2; AXL; MPP2; WNT10B; CACNA1C; CBFB; SV2A; RELA; IL18; WNK2; FAM129B; CEP89; CSNK1G3; BMP4; CACNA2D2; GATA4; RSPO3; AKAP7; BMP2; MST1R; TCF7L2; FAT1; WNT1; RNF213; WNT7B; TNKS; NFATC1; GHRHR; EXOC3L1; KREMEN1; BICC1; HRH1; DLX5; PPP1R9B; GRM2; BLK; RHOA; CBY1; ZNRF3; ESR1; CYP19A1; CDC42; SOST; LGR4; TNFSF11; SMAD3; AKAP12; GNAI2; FZD4; HIC1; FZD7; CAC…	4.31662e-06	0.000124857
cellular response to stimulus	GO:0051716	b	2	29; 112; 115; 182; 221; 249; 358; 387; 389; 392; 434; 558; 566; 585; 640; 652; 653; 659; 667; 696; 753; 775; 784; 829; 860; 865; 993; 998; 1021; 11093; 1132; 1277; 1374; 1456; 1588; 1601; 1609; 1643; 1655; 1749; 1795; 1845; 1869; 1874; 2023; 2058; 2070; 2078; 2099; 2138; 2139; 2147; 2201; 2206; 84687; 2550; 2626; 2690; 2692; 2762; 2771; 2788; 23092; 3090; 3105; 3106; 3107; 3134; 3136; 3269; 3299;…	BAG5; TSPAN12; UBTF; MOV10; HSF4; GHR; SLC6A4; HIST1H4K; ISL1; SPAG9; POLG2; CENPS-CORT; MEN1; MFHAS1; HIST1H4L; HHAT; LDLRAD4; PKD2L1; RREB1; DAB2; UBQLN2; MS4A2; TMEM101; AXL; TIMP2; ITCH; RARB; ADCY6; OR12D3; COPS3; BTN1A1; WNT10B; CACNA1C; MPP7; FAM129B; MAP1LC3A; CBFA2T2; EDEM2; KDM6B; CBFB; ARHGAP27; ARHGAP26; BTN3A2; HIST1H4J; HEBP1; PTBP1; RP1L1; FMN2; AKAP7; WLS; DMC1; FLCN; FAM3C; NGEF;…	4.59597e-06	0.000124857
regulation of biological process	GO:0050789	b	2	29; 112; 115; 182; 358; 387; 389; 392; 434; 473; 558; 566; 585; 640; 652; 653; 659; 667; 696; 735; 753; 775; 784; 829; 832; 860; 865; 993; 998; 1021; 11093; 1107; 1132; 1277; 1293; 1295; 1374; 1456; 1487; 54870; 1588; 1601; 1609; 1643; 1655; 1656; 1749; 1795; 1801; 1822; 1845; 1869; 1874; 2019; 2023; 2037; 2058; 2070; 2078; 2099; 2128; 2138; 2139; 2147; 2201; 2206; 2222; 84687; 2550; 2580; 2626; …	MOV10; HIST1H4K; HIST1H4J; WLS; CENPS-CORT; MEN1; HIST1H4L; SMG6; OR12D3; SV2A; HEBP1; MAEA; NSRP1; SLC38A3; CAPZA1; CAMKV; GATA4; AKAP7; LRP4; LITAF; ERI1; COLEC10; SPIN2A; CTBP1; ZNF774; HHIP; MMP14; CAPZB; TNFSF11; GABBR1; MST1; GTF2B; GMDS; LSS; HRH1; CCDC71; GRM2; NR1H3; DST; HOXC10; OTUD7B; INSIG2; BLK; CBY1; FTO; ING3; RPS6KA5; ZNRF3; TOP1; ATAD2; MPP2; SMAD7; SMAD3; AKAP12; AKAP11; GPRC5D…	7.96189e-06	0.000165529
cellular metabolic process	GO:0044237	b	2	28; 53; 98; 112; 115; 182; 191; 221; 249; 327; 358; 387; 434; 473; 558; 566; 640; 652; 653; 659; 686; 753; 860; 865; 993; 998; 1021; 11093; 1107; 1119; 1152; 1277; 1293; 26231; 1374; 1456; 1487; 54870; 1588; 1601; 1609; 1643; 1655; 1656; 1749; 1795; 1801; 1822; 1845; 1869; 1874; 54947; 2019; 2023; 2058; 2070; 2078; 2099; 2128; 2138; 2139; 2147; 55720; 2222; 2346; 84687; 2580; 2626; 2686; 2690; 27…	MOV10; HIST1H4K; HIST1H4J; POLG2; CENPS-CORT; MEN1; HIST1H4L; TULP4; SMG6; SLC6A4; MRPL52; HMGCLL1; MAEA; NSRP1; SLC38A3; FAM129B; CAMKV; RMND1; GATA4; LRP4; LITAF; ERI1; CTBP1; ZNF774; MMP14; LGR4; TNFSF11; CHKA; HSCB; PLPPR3; MST1; GTF2B; GMDS; HRH1; MAP1LC3A; CCDC71; NR1H3; HOXC10; OTUD7B; INSIG2; BLK; CBY1; FTO; ING3; RPS6KA5; ZNRF3; TOP1; ATAD2; TRPC4AP; ECHDC1; SLC28A1; ACP2; RBM6; SMAD7; S…	8.12415e-06	0.000165529
morphogenesis of a branching structure	GO:0001763	b	2	473; 652; 2099; 2138; 3207; 3237; 650; 4041; 4323; 5310; 5727; 7048; 7471; 7482; 84870; 55366; 57142; 6299; 54361; 64399	RERE; MMP14; BMP4; BMP2; ESR1; LGR4; RSPO3; PKD1; LRP5; HOXA11; HOXD11; RTN4; WNT4; WNT2B; SALL1; PTCH1; EYA1; WNT1; TGFBR2; HHIP	3.59377e-05	0.000650871
primary metabolic process	GO:0044238	b	2	28; 112; 115; 182; 191; 221; 327; 358; 387; 434; 473; 558; 566; 585; 640; 652; 653; 659; 735; 753; 860; 865; 993; 998; 1021; 11093; 1107; 1119; 1152; 1277; 1293; 26231; 1374; 1456; 1487; 54870; 1588; 1601; 1609; 1643; 1655; 1656; 1749; 1795; 1801; 1822; 1845; 1869; 1874; 54947; 2019; 2023; 2058; 2070; 2078; 2099; 2128; 2138; 2139; 2147; 55720; 2222; 2346; 84687; 2580; 2626; 2686; 2690; 2692; 2762…	MOV10; HIST1H4K; HIST1H4J; POLG2; CENPS-CORT; MEN1; HIST1H4L; TULP4; SMG6; SLC28A1; MRPL52; HMGCLL1; MAEA; NSRP1; SLC38A3; FAM129B; CAMKV; RMND1; GATA4; LRP4; LITAF; ERI1; COLEC10; CTBP1; ZNF774; MMP14; LGR4; TNFSF11; CHKA; HSCB; PLPPR3; MST1; GTF2B; GMDS; LSS; HRH1; CCDC71; NR1H3; PRSS55; HOXC10; OTUD7B; INSIG2; BLK; CBY1; FTO; ING3; RPS6KA5; ZNRF3; TOP1; ATAD2; TRPC4AP; ECHDC1; RBM6; SMAD7; SMA…	4.34254e-05	0.000676045
cellular component organization	GO:0016043	b	2	29; 53; 112; 327; 358; 387; 389; 434; 473; 558; 566; 585; 652; 653; 659; 667; 735; 753; 784; 829; 832; 865; 998; 1107; 1277; 1293; 1295; 1374; 1487; 54870; 1601; 1609; 1643; 1656; 1749; 1845; 1869; 1874; 54947; 2012; 2023; 2037; 2058; 2070; 2099; 2138; 2139; 2147; 2195; 2201; 2275; 84687; 2580; 2959; 3009; 23092; 3299; 3308; 3381; 3670; 3751; 3778; 3831; 3834; 4035; 4038; 4041; 4088; 4092; 4140; …	FGFRL1; UBTF; MOV10; HSF4; HSPA4; HIST1H4K; ISL1; SPAG9; POLG2; CENPS-CORT; MEN1; HIST1H4L; ATXN10; LDLRAD4; PKD2L1; RREB1; DAB2; TMEM175; AKIP1; AXL; TIMP2; SMG6; FMNL2; MPP2; WNT10B; SLC6A4; MPP7; FAM129B; MPP5; CBFA2T2; KMT5B; TPPP3; CBFB; ARHGAP26; MRPL52; HIST1H4J; APEH; LPCAT2; RELA; RP1L1; DMC1; FLCN; PLXNB2; TPCN2; AQP1; MRPS6; CKAP5; ADCY6; CAMKV; BAZ1A; MAP1LC3A; TRPS1; SSH2; L3MBTL3; N…	4.56227e-05	0.000676045
DNA-binding transcription factor activity	GO:0003700	m	2	473; 860; 865; 1487; 54870; 1749; 1869; 1874; 2019; 2023; 2078; 2099; 2128; 2626; 3090; 3204; 3205; 3207; 3209; 3225; 3237; 3238; 3299; 3607; 3670; 4008; 4088; 4092; 4222; 4223; 4299; 4772; 4782; 5017; 5396; 5915; 5970; 6913; 170960; 7227; 7343; 7494; 7700; 7709; 7718; 7746; 7789; 139628; 8939; 9139; 9516; 9586; 10153; 10336; 1788; 11279; 6934; 346171; 90993; 7741; 7745; 79797; 79800; 57659; 1148…	HSF4; ISL1; ZXDB; ZNF165; ZXDA; RREB1; ZNF141; RARB; ZNF800; CBFA2T2; CBFB; RELA; ZSCAN23; CREB5; EVX1; GATA4; PCGF3; LITAF; TCF7L2; RUNX2; L3MBTL3; ZKSCAN4; PRRX1; ZKSCAN8; ZNF774; HOXC9; NFATC1; FOXK2; ZBTB2; FUBP3; ZSCAN9; NKX1-1; AFF1; EN1; DLX5; NR1H3; HOXC10; DDN; CTBP1; ZNF589; PRDM12; ESR1; HOXD12; HOXD11; LCORL; FOXR2; SMAD7; JAZF1; SMAD3; MEOX1; MEOX2; ZBTB17; HIC1; PGBD1; ZHX3; HOXA13;…	2.81825e-05	0.000746835
cellular developmental process	GO:0048869	b	2	112; 182; 249; 387; 389; 473; 558; 566; 585; 640; 652; 653; 659; 753; 832; 860; 865; 998; 1021; 1277; 1293; 1295; 1374; 1487; 54870; 1601; 1655; 1656; 1749; 1869; 1874; 2019; 2078; 2099; 2128; 2138; 2139; 2147; 2195; 2201; 84687; 2580; 2626; 2692; 3189; 3204; 3205; 3207; 3299; 3381; 3606; 3670; 650; 4035; 4038; 4041; 4054; 4088; 4092; 4153; 135228; 4192; 4221; 4222; 4255; 4313; 4323; 4343; 201163…	FGFRL1; MOV10; HSF4; SLC6A4; HIST1H4K; ISL1; POLG2; MEN1; MFHAS1; HIST1H4L; PKDCC; LDLRAD4; RREB1; DAB2; AKIP1; AXL; TIMP2; PLET1; RARB; FMNL2; CEP120; WNT10B; BAG5; MPP5; CBFA2T2; KDM6B; CBFB; HIST1H4J; PTBP1; RP1L1; FLCN; NGEF; SPAG9; SOX7; CTSB; EVX1; ADCY6; TRPS1; SSH2; L3MBTL3; MGMT; CACNA2D2; GATA4; TESMIN; BMP2; BMP5; BMP4; SFRP4; LRP5; NME8; TCF7L2; AZU1; RUNX2; DDX5; FAT1; BMPR2; PRRX1; …	6.83265e-05	0.000895227
pattern specification process	GO:0007389	b	2	585; 652; 653; 659; 2019; 2128; 2138; 2626; 3204; 3205; 3207; 3225; 3237; 3238; 3670; 650; 4038; 4041; 4088; 4222; 4223; 5727; 6405; 7048; 7471; 7477; 8313; 7482; 79971; 80114; 23314; 3226; 64399	HOXC9; ISL1; WLS; SMAD3; MEOX1; MEOX2; AXIN2; HHIP; HOXA11; BICC1; EN1; EYA1; WNT2B; TGFBR2; EVX1; HOXC10; SATB2; GATA4; BMP5; BMP4; BMP2; LRP4; LRP5; WNT1; SEMA3F; HOXD12; BBS4; HOXD11; HOXA7; BMPR2; PTCH1; HOXA9; WNT7B	7.13984e-05	0.000895227
gene silencing	GO:0016458	b	2	652; 1487; 1655; 2099; 3009; 4088; 4343; 5253; 5435; 8354; 8356; 8362; 8363; 8368; 10014; 10521; 1788; 131405; 84444; 55553; 90459; 29028	MOV10; TRIM71; HIST1H4K; HIST1H4J; HIST1H4L; HDAC5; ATAD2; SOX6; DDX17; HIST1H3I; DOT1L; DNMT3A; POLR2F; HIST1H3J; SMAD3; HIST1H1B; BMP4; ESR1; ERI1; DDX5; CTBP1; PHF2	8.66223e-05	0.00100853
cell communication	GO:0007154	b	2	29; 112; 115; 182; 358; 387; 389; 392; 434; 558; 566; 585; 640; 652; 653; 659; 667; 696; 753; 775; 784; 829; 860; 865; 998; 1021; 11093; 1132; 1277; 1374; 1456; 1588; 1601; 1609; 1655; 1749; 1795; 1845; 1869; 1874; 2023; 2070; 2078; 2099; 2138; 2139; 2147; 2195; 2201; 2206; 84687; 2550; 2626; 2690; 2692; 2762; 2771; 2788; 23092; 3090; 3105; 3106; 3107; 3134; 3136; 3269; 3606; 3632; 3633; 3670; 37…	BAG5; LIN7C; UBTF; MOV10; TIMP2; GHR; SLC6A4; ISL1; SPAG9; FAM3C; MEN1; MFHAS1; HHAT; LDLRAD4; PKD2L1; RREB1; DAB2; MS4A2; TMEM101; AXL; BTN3A3; ITCH; RARB; ADCY6; OR12D3; COPS3; BTN1A1; WNT10B; CACNA1C; MPP7; FAM129B; CBFA2T2; CBFB; ARHGAP27; ARHGAP26; ARHGAP24; SV2A; HEBP1; PTBP1; RP1L1; FMN2; TSPAN12; MAS1L; FLCN; WLS; NGEF; TPCN2; SLC38A3; AQP1; SOX7; SFRP4; BMP5; BTN2A3P; CEP89; CSNK1G3; LIT…	0.000110488	0.00120064
signal transduction	GO:0007165	b	2	29; 112; 115; 182; 358; 387; 389; 392; 434; 558; 566; 585; 640; 652; 653; 659; 667; 696; 753; 775; 784; 829; 860; 865; 998; 1021; 11093; 1132; 1277; 1456; 1601; 1609; 1655; 1749; 1795; 1845; 1869; 1874; 2023; 2070; 2078; 2099; 2138; 2139; 2147; 2201; 2206; 84687; 2550; 2626; 2690; 2692; 2762; 2771; 2788; 23092; 3090; 3105; 3106; 3107; 3134; 3136; 3269; 3606; 3632; 3633; 3670; 650; 4035; 4038; 404…	BAG5; FGFRL1; UBTF; MOV10; TIMP2; GHR; ISL1; SPAG9; FAM3C; MEN1; MFHAS1; HHAT; LDLRAD4; PKD2L1; RREB1; DAB2; MS4A2; TMEM101; AXL; BTN3A3; ITCH; RARB; SFRP4; OR12D3; COPS3; BTN1A1; WNT10B; CACNA1C; MPP7; CBFA2T2; CBFB; ARHGAP27; ARHGAP26; ARHGAP24; HEBP1; PTBP1; RP1L1; FMN2; TSPAN12; MAS1L; FLCN; WLS; NGEF; TPCN2; AQP1; SOX7; FAM129B; ADCY6; BTN2A3P; CSNK1G3; LITAF; NMT1; GATA4; TSPAN9; PDE8A; IP6…	0.000143399	0.00146088
developmental induction	GO:0031128	b	2	652; 3207; 650; 7471; 7482; 6299; 54361	WNT2B; BMP4; BMP2; WNT1; HOXA11; WNT4; SALL1	0.000159069	0.00152519
response to endogenous stimulus	GO:0009719	b	2	112; 115; 249; 358; 387; 434; 585; 652; 653; 659; 753; 860; 865; 1132; 1277; 1601; 1655; 1749; 1845; 1869; 2058; 2099; 2201; 84687; 2626; 2690; 2692; 2771; 3269; 3670; 650; 4035; 4038; 4088; 4092; 135228; 4192; 4221; 4250; 4313; 4323; 201163; 5151; 5335; 5435; 5576; 5581; 5725; 5727; 5915; 5932; 5970; 6424; 6532; 6546; 7048; 7077; 7471; 7477; 7480; 7494; 8312; 8611; 8787; 8826; 10014; 10325; 1052…	FGFRL1; TIMP2; GHR; SLC6A4; ISL1; MEN1; LDLRAD4; DAB2; RARB; WNT10B; CBFB; PTBP1; FLCN; AQP1; CTSB; ADCY6; BMP4; GATA4; PDE8A; BMP2; BMP5; RBBP8; LRP4; SCGB2A2; ADCY9; RUNX2; DDX5; BMPR2; WNT1; WNT7B; MMP14; LGR4; GHRHR; KAT5; HRH1; DLX5; PPP1R9B; NR1H3; FBN2; POLR2F; INSIG2; RHOA; ESR1; HHIP; SOST; HDAC5; SMAD7; SMAD3; PRKAR2A; GNAI2; MDK; NCOA6; SLC8A1; DUSP3; PLPP1; TGFBR2; RELA; LRP1; SFRP4; …	0.000190156	0.00172197
establishment or maintenance of cell polarity	GO:0007163	b	2	358; 387; 389; 667; 998; 2195; 3834; 4140; 4627; 4649; 5310; 7477; 9793; 143098; 55327; 54828; 9750; 27289; 64398	CKAP5; LIN7C; AQP1; KIF25; RIPOR2; DST; MYH9; MPP7; MPP5; BCAS3; RND1; FAT1; MYO9A; MARK3; RHOC; RHOA; WNT7B; PKD1; CDC42	0.000241884	0.00204137
response to stress	GO:0006950	b	2	29; 191; 221; 358; 387; 389; 558; 566; 659; 667; 735; 829; 832; 998; 1021; 11093; 1277; 1588; 1609; 1643; 1655; 1845; 1869; 1874; 2023; 2058; 2070; 2099; 2138; 2139; 2147; 2206; 2626; 2686; 2788; 2937; 3090; 3105; 3106; 3107; 3134; 3136; 3269; 3299; 3308; 3606; 3670; 3751; 3778; 650; 4035; 4088; 4092; 4153; 135228; 4192; 4221; 4255; 4296; 4313; 4323; 4482; 4486; 4627; 4684; 5151; 5310; 5396; 5435…	GSS; GFRAL; HSF4; HSPA4; HIST1H4K; ISL1; SPAG9; POLG2; CENPS-CORT; MEN1; MFHAS1; HIST1H4L; MS4A2; AXL; RREB1; PLET1; WNT10B; SLC6A4; IP6K2; HIST1H4J; DEFB134; DEFB135; RELA; DMC1; OTUD4; SLC38A3; AQP1; CAPZA1; MAP1LC3A; BAZ1B; EDEM2; MGMT; GATA4; TEX12; PDE8A; RBBP8; BMP2; FAAP24; MST1R; KAT5; MSRA; GNG7; BMPR2; COLEC10; PRRX1; KDELR3; NR1H3; CD109; WNT7B; MMP14; CAPZB; TNFSF11; HLA-H; HLA-C; HLA…	0.000250475	0.00204137
cell proliferation involved in heart morphogenesis	GO:0061323	b	2	652; 659; 2138; 3670; 7048	EYA1; BMP4; BMPR2; TGFBR2; ISL1	0.000491542	0.0038153
nitrogen compound metabolic process	GO:0006807	b	2	28; 112; 115; 182; 191; 221; 327; 358; 387; 434; 473; 558; 566; 640; 652; 653; 659; 686; 735; 753; 860; 865; 993; 998; 1021; 11093; 1107; 1119; 1152; 1277; 1293; 26231; 1374; 1456; 1487; 54870; 1601; 1609; 1643; 1655; 1656; 1749; 1795; 1801; 1822; 1845; 1869; 1874; 54947; 2019; 2023; 2058; 2070; 2078; 2099; 2128; 2138; 2139; 2147; 55720; 2346; 84687; 2580; 2626; 2686; 2690; 2692; 2762; 2771; 2937…	MOV10; HIST1H4K; HIST1H4J; POLG2; CENPS-CORT; MEN1; HIST1H4L; TULP4; SMG6; SLC28A1; MRPL52; HMGCLL1; MAEA; NSRP1; SLC38A3; FAM129B; CAMKV; RMND1; GATA4; LRP4; LITAF; ERI1; COLEC10; CTBP1; ZNF774; FBXW12; LGR4; TNFSF11; CHKA; HSCB; MST1; GTF2B; GMDS; NR1H3; PRSS55; HOXC10; OTUD7B; INSIG2; BLK; CBY1; FTO; ING3; RPS6KA5; ZNRF3; TOP1; ATAD2; TRPC4AP; RBM6; OTUD4; SMAD3; GPRC5D; GPRC5A; HIST1H2BN; MDK…	0.000538623	0.00384313
tissue remodeling	GO:0048771	b	2	29; 182; 558; 659; 3606; 4041; 4323; 4982; 8600; 8792; 8996; 9842; 51384; 84870; 55366	IL18; MMP14; TNFSF11; LRP5; LGR4; RSPO3; NOL3; PLEKHM1; ABR; BMPR2; TNFRSF11A; TNFRSF11B; WNT16; JAG1; AXL	0.000542282	0.00384313
organic substance metabolic process	GO:0071704	b	2	28; 112; 115; 182; 191; 221; 327; 358; 387; 434; 473; 558; 566; 585; 640; 652; 653; 659; 686; 735; 753; 860; 865; 993; 998; 1021; 11093; 1107; 1119; 1152; 1277; 1293; 26231; 1374; 1456; 1487; 54870; 1588; 1601; 1609; 1643; 1655; 1656; 1749; 1795; 1801; 1822; 1845; 1869; 1874; 54947; 2019; 2023; 2058; 2070; 2078; 2099; 2128; 2138; 2139; 2147; 55720; 2222; 2346; 84687; 2580; 2626; 2686; 2690; 2692;…	MOV10; HIST1H4K; HIST1H4J; POLG2; CENPS-CORT; MEN1; HIST1H4L; TULP4; SMG6; SLC6A4; MRPL52; HMGCLL1; MAEA; NSRP1; SLC38A3; FAM129B; CAMKV; RMND1; GATA4; LRP4; LITAF; ERI1; COLEC10; CTBP1; ZNF774; MMP14; LGR4; TNFSF11; CHKA; HSCB; PLPPR3; MST1; GTF2B; GMDS; LSS; HRH1; CCDC71; NR1H3; PRSS55; HOXC10; OTUD7B; INSIG2; BLK; CBY1; FTO; ING3; RPS6KA5; ZNRF3; TOP1; ATAD2; TRPC4AP; ECHDC1; SLC28A1; RBM6; SM…	0.000639126	0.00434073
immune system development	GO:0002520	b	2	182; 387; 558; 652; 775; 860; 865; 998; 1021; 3204; 3205; 3606; 4041; 4088; 4092; 135228; 4222; 4323; 4343; 201163; 4627; 5795; 5803; 7048; 7471; 7480; 7494; 8324; 8354; 8356; 8362; 8363; 8368; 8600; 8792; 8943; 10014; 10385; 10425; 7482; 83737; 84456; 54681; 9258; 55553; 23054; 23215; 9730; 25976; 10296; 54361; 22904; 11035	MMP14; P4HTM; TNFSF11; CACNA1C; MOV10; ITCH; TGFBR2; HIST1H4K; HIST1H4J; SMAD7; MFHAS1; SMAD3; MAEA; RIPK3; BTN2A2; HDAC5; SOX6; MEOX1; AXL; XBP1; RUNX2; HIST1H3I; NCOA6; FZD7; WNT10B; MYH9; DCAF1; PRRC2C; CBFB; AP3D1; JAG1; WNT2B; FLCN; ARIH2; HIST1H4L; TIPARP; TNFRSF11A; HIST1H3J; RHOA; PTPRZ1; WNT1; IL18; SBNO2; BMP4; LRP5; CD109; WNT4; HOXA7; L3MBTL3; CDK6; PTPRJ; HOXA9; CDC42	0.000852184	0.00555624
organelle lumen	GO:0043233	c	2	53; 327; 473; 566; 652; 659; 686; 753; 860; 865; 993; 1021; 11093; 1107; 1277; 1293; 1295; 1487; 54870; 1601; 1609; 1643; 1655; 1656; 1749; 1801; 1822; 1845; 1869; 1874; 2037; 2099; 2128; 2138; 2139; 2147; 55720; 84687; 2626; 2692; 2771; 2959; 3009; 3090; 3189; 3204; 3207; 3225; 3237; 3299; 3425; 3607; 3670; 169981; 4088; 4092; 4221; 4223; 4255; 4299; 4323; 4482; 201176; 4772; 4782; 5253; 5396; 5…	UBTF; HSF4; HIST1H4K; ISL1; HOXC10; POLG2; TRMT61A; MEN1; HIST1H4L; LDLRAD4; HIBADH; DAB2; RREB1; AKIP1; TIMP2; SCNN1G; RARB; ATXN7L3; MPP7; CCDC91; IDUA; KMT5B; CBFB; ARHGAP27; NOL3; MRPL52; HIST1H4J; APEH; PTBP1; SPIN3; DMC1; MAEA; FAM3C; NSRP1; CENPS-CORT; CTSB; FAM129B; EVX1; BAZ1A; BMP4; EDEM2; MGMT; GATA4; TEX12; IP6K2; IP6K1; SMG6; PCGF3; RBBP8; CEP89; FAAP24; LITAF; KAT5; TCF7L2; AZU1; RU…	7.67313e-05	0.00752107
protein-DNA complex	GO:0032993	c	2	2099; 2138; 2959; 3009; 3207; 7150; 7709; 8331; 8332; 8340; 8341; 8348; 8354; 8356; 8362; 8363; 8368; 6934; 8342	HIST1H3I; ZBTB17; ESR1; HIST1H4K; HIST1H4J; TCF7L2; TOP1; HIST1H4L; GTF2B; HIST1H2AL; HIST1H3J; HOXA11; HIST1H2AJ; HIST1H2BL; HIST1H2BM; HIST1H2BN; HIST1H2BO; EYA1; HIST1H1B	0.000188345	0.00752107
cell division site	GO:0032153	c	2	387; 389; 4221; 4627; 5586; 9727; 84440; 113026; 27289; 10296	RAB11FIP3; MAEA; PKN2; RAB11FIP4; MYH9; MEN1; RND1; PLCD3; RHOC; RHOA	0.000221208	0.00752107
cell surface	GO:0009986	c	2	558; 659; 696; 11093; 2023; 2147; 2206; 2346; 2690; 2692; 3105; 3106; 3107; 3134; 3136; 650; 4008; 4038; 4153; 135228; 4340; 4486; 4684; 4693; 54718; 5310; 5795; 6340; 6424; 6507; 7048; 7077; 7471; 8322; 8792; 8927; 9033; 10347; 10384; 10385; 10544; 11118; 11119; 100507436; 146760; 150696; 349633; 23654; 221806; 389400; 259249; 54361; 64399	GHRHR; HLA-H; BTN3A2; TIMP2; GHR; BTN3A1; HLA-C; HLA-B; HLA-A; HLA-F; PROM2; ADAMTS13; PKD2L1; BTN2A2; WNT4; MS4A2; NCAM1; AXL; MBL2; PLXNB2; PLET1; FZD4; SFRP4; BTN1A1; HHIP; SCNN1G; BSN; MRGPRX1; MICA; GFRAL; FOLH1; TGFBR2; BTN2A3P; ENO1; BTN3A3; TNFRSF11A; NDP; WNT1; F2; BMP2; LRP4; RTN4RL1; CD109; PTPRJ; MST1R; LMO7; VWDE; ABCA7; BMPR2; PROCR; MOG; PKD1; SLC1A3	0.00029691	0.0075712
non-membrane-bounded organelle	GO:0043228	c	2	29; 387; 585; 667; 775; 829; 832; 860; 998; 1021; 1107; 1601; 1609; 1655; 1656; 1749; 1780; 1869; 1874; 54947; 2023; 2037; 2099; 55720; 2275; 84687; 2690; 2771; 2959; 3009; 23092; 3090; 3831; 3834; 4047; 4088; 4092; 4221; 4296; 4313; 4323; 4343; 4355; 4482; 4486; 4627; 4649; 4772; 4782; 5253; 5435; 5500; 5576; 5581; 5586; 5725; 5932; 5970; 6206; 6389; 6442; 6521; 6546; 6711; 7150; 7227; 7343; 751…	DGKQ; MOV10; GHR; HIST1H4K; HIST1H4J; POLG2; CENPS-CORT; MEN1; MFHAS1; HIST1H4L; FAAH2; RREB1; DAB2; TRAIP; SMG6; MPP2; CACNA1C; EML6; TUBB1; KMT5B; TPPP3; ARHGAP26; MRPL52; ARHGAP24; PTBP1; RP1L1; ATG7; CCDC77; SPAG9; MRPS6; CTSB; BAZ1A; MAP1LC3A; BAZ1B; SSH2; TEX12; IP6K2; IP6K1; PCGF3; RBBP8; KIF25; MST1R; KAT5; TCF7L2; MSRA; RUNX2; DDX5; DDX6; PLEKHA7; KLC1; NR1H3; RNF213; RNF212; MMP14; CAPZ…	0.000380214	0.00775637
cell division site part	GO:0032155	c	2	387; 389; 4221; 4627; 5586; 9727; 84440; 113026; 10296	RAB11FIP3; MAEA; PKN2; RAB11FIP4; MYH9; MEN1; PLCD3; RHOC; RHOA	0.00057328	0.00974577
ion binding	GO:0043167	m	2	28; 112; 115; 182; 249; 387; 389; 473; 558; 566; 640; 652; 659; 667; 775; 860; 998; 1021; 11093; 1107; 1119; 1152; 1277; 1456; 1588; 1609; 1655; 1656; 54947; 2023; 2058; 2070; 2099; 2138; 2139; 2147; 55720; 2195; 2201; 2275; 2346; 2580; 2626; 2762; 2771; 2937; 2959; 23092; 3090; 3308; 3607; 3633; 3670; 3751; 3778; 3834; 4008; 4035; 4038; 4054; 4088; 4092; 4140; 4153; 4192; 49855; 4255; 4296; 4313…	GSS; MOV10; TIMP2; CKB; ISL1; FGFRL1; SLC1A3; NAGS; PKDCC; SOST; ZXDB; TULP4; PKD2L1; ZXDA; SLC25A13; USP32; AXL; TRAIP; ZNF141; ABCA11P; RARB; HSPA4; SMOC1; CBFA2T2; PDE7B; ARHGAP26; HMGCLL1; LPCAT2; RELA; NECAB3; ZSCAN23; IP6K2; MAEA; ZBTB2; DGKZ; WNK2; CREB5; INPP5B; CAMKV; BAZ1A; CSNK1G3; TRPS1; EDEM2; L3MBTL3; MGMT; CACNA2D2; GATA4; MAP1LC3A; PDE8A; IP6K1; RSPO3; ADCY6; BMP4; KIF25; LITAF; M…	0.000606074	0.0107073
heterocyclic compound binding	GO:1901363	m	2	28; 112; 115; 191; 327; 387; 389; 473; 558; 640; 659; 860; 865; 998; 1021; 1107; 1119; 1152; 1456; 1487; 1588; 1609; 1643; 1655; 1656; 1749; 1822; 1869; 1874; 2019; 2023; 2058; 2078; 2099; 2128; 2138; 55720; 2580; 2626; 2762; 2771; 2937; 2959; 3009; 3090; 3105; 3189; 3204; 3205; 3207; 3209; 3225; 3237; 3238; 3299; 3308; 3607; 3670; 3834; 4035; 4088; 4092; 4140; 49855; 4221; 4222; 4223; 4255; 4296…	BAG5; GSS; UBTF; MOV10; HSF4; HSPA4; HIST1H4K; ISL1; HOXC10; POLG2; CENPS-CORT; MEN1; MFHAS1; HIST1H4L; HHAT; ZXDB; ZNF165; ZXDA; HIBADH; CDK15; AXL; RREB1; ZNF141; ABCA11P; RARB; ZNF800; CKB; IP6K2; CBFB; NOL3; HIST1H4J; APEH; HEBP1; PTBP1; ZSCAN23; EP400; ZBTB2; DGKZ; NSRP1; PRRC2C; MRPS6; CREB5; EVX1; NME6; CAMKV; CSNK1G3; TRPS1; MGMT; NKX1-1; GATA4; SCYL1; ZNF644; IP6K1; GPATCH1; SMG6; ADCY6;…	0.00104044	0.0120155
organic cyclic compound binding	GO:0097159	m	2	28; 112; 115; 191; 327; 387; 389; 473; 558; 640; 659; 860; 865; 998; 1021; 1107; 1119; 1152; 1456; 1487; 1588; 1609; 1643; 1655; 1656; 1749; 1822; 1869; 1874; 2019; 2023; 2058; 2078; 2099; 2128; 2138; 55720; 2580; 2626; 2762; 2771; 2937; 2959; 3009; 3090; 3105; 3189; 3204; 3205; 3207; 3209; 3225; 3237; 3238; 3299; 3308; 3607; 3670; 3834; 4035; 4088; 4092; 4140; 49855; 4221; 4222; 4223; 4255; 4296…	BAG5; GSS; UBTF; MOV10; HSF4; HSPA4; HIST1H4K; ISL1; HOXC10; POLG2; CENPS-CORT; MEN1; MFHAS1; HIST1H4L; HHAT; ZXDB; ZNF165; ZXDA; HIBADH; CDK15; AXL; RREB1; ZNF141; ABCA11P; RARB; ZNF800; CKB; STARD3NL; CBFB; NOL3; HIST1H4J; APEH; HEBP1; PTBP1; ZSCAN23; EP400; ZBTB2; DGKZ; NSRP1; PRRC2C; MRPS6; CREB5; EVX1; NME6; CAMKV; CSNK1G3; TRPS1; PROM2; MGMT; NKX1-1; GATA4; SCYL1; ZNF644; IP6K1; GPATCH1; SM…	0.00113354	0.0120155
leukocyte mediated cytotoxicity	GO:0001909	b	2	566; 2147; 3105; 3106; 3107; 3134; 3136; 3606; 100507436; 23705; 11035	IL18; F2; HLA-H; HLA-C; HLA-B; HLA-A; HLA-F; AZU1; RIPK3; MICA; CADM1	0.00217061	0.013608
cellular component biogenesis	GO:0044085	b	2	387; 389; 585; 667; 735; 753; 829; 832; 865; 998; 1277; 1374; 1609; 1643; 1656; 1845; 1874; 2012; 2058; 2099; 55720; 84687; 2580; 2959; 3009; 3299; 3308; 3751; 3834; 4035; 4038; 4088; 4092; 4221; 4323; 4355; 201163; 4649; 4726; 5310; 5581; 5586; 5795; 5909; 6532; 6711; 7227; 7343; 7471; 7480; 7517; 94137; 23187; 8312; 8313; 8340; 8341; 8348; 8354; 8356; 8362; 8363; 8368; 8600; 8658; 8717; 8826; 8…	FGFRL1; DGKQ; HSF4; HSPA4; HIST1H4K; HIST1H4J; CENPS-CORT; MEN1; HIST1H4L; LDLRAD4; PKD2L1; TMEM175; MPP2; WNT10B; SLC6A4; MPP7; MPP5; TPPP3; CBFB; HIST1H1B; SV2A; RP1L1; DMC1; FLCN; SPAG9; CEP89; MAP1LC3A; TRPS1; SSH2; TEX12; KIF25; KCTD19; NME8; KAT5; TCF7L2; ERI1; DDX6; CADPS2; PKD1; RNF213; RNF212; MMP14; CAPZB; TNFSF11; SLC7A9; RRP9; FMN2; CRTC3; SEPT9; DNM3; XRCC3; HSCB; WDR12; AHNAK; BCAS3…	0.00245906	0.0145964
stem cell proliferation	GO:0072089	b	2	4054; 5017; 7471; 7477; 7480; 10425; 7482; 84133; 131405; 23654; 64399	WNT2B; PLXNB2; LTBP3; ARIH2; ZNRF3; TRIM71; WNT1; OVOL1; HHIP; WNT10B; WNT7B	0.00250736	0.0145964
DNA packaging complex	GO:0044815	c	2	3009; 8331; 8332; 8340; 8341; 8348; 8354; 8356; 8362; 8363; 8368; 8342	HIST1H3I; HIST1H4K; HIST1H4J; HIST1H4L; HIST1H2AL; HIST1H3J; HIST1H2AJ; HIST1H2BL; HIST1H2BM; HIST1H2BN; HIST1H2BO; HIST1H1B	0.00120911	0.0173897
intracellular part	GO:0044424	c	2	28; 29; 53; 191; 221; 327; 358; 387; 389; 392; 473; 566; 585; 640; 652; 659; 667; 686; 735; 753; 775; 784; 788; 829; 832; 860; 865; 993; 998; 1021; 11093; 1107; 1119; 1152; 1277; 1293; 1295; 26231; 1374; 1456; 1487; 54870; 1588; 1601; 1609; 1643; 1655; 1656; 1749; 1780; 1795; 1801; 1822; 1845; 1869; 1874; 58986; 54947; 2019; 2023; 2037; 2058; 2070; 2078; 2099; 2128; 2138; 2139; 2147; 55720; 2195;…	MOV10; HSPA4; HIST1H4K; HIST1H4J; POLG2; CENPS-CORT; MEN1; HIST1H4L; TULP4; SMG6; SLC6A4; MRPL52; HMGCLL1; SV2A; HEBP1; MAEA; WLS; NSRP1; TSPYL6; FAM129B; F2; CAMKV; CEP89; TDH; L3MBTL3; RMND1; GATA4; AKAP7; LITAF; ERI1; COLEC10; SPIN2A; CTBP1; ZNF774; HHIP; MMP14; CAPZB; TNFSF11; GABBR1; CHKA; HSCB; GTF2B; GMDS; SOBP; LSS; HRH1; MAP1LC3A; NR1H3; PRSS55; IDUA; DST; HOXC10; OTUD7B; INSIG2; BLK; CB…	0.0013639	0.0173897
anatomical structure formation involved in morphogenesis	GO:0048646	b	2	182; 358; 387; 585; 652; 653; 659; 1277; 1295; 1749; 2138; 2139; 2201; 2626; 3204; 3207; 3606; 3670; 4088; 135228; 4222; 4223; 4313; 4323; 4627; 5335; 5727; 7045; 7048; 7471; 7480; 7494; 23187; 8313; 8324; 10014; 7482; 90993; 131405; 79971; 83478; 83595; 51384; 84870; 54828; 113026; 23135; 23554; 23654; 57674; 9750; 57142; 6299; 54361; 22904; 64398; 64855	MMP14; HDAC5; TRIM71; ISL1; TSPAN12; WLS; FAM129B; SMAD3; PLCG1; MPP5; SALL1; MEOX1; MEOX2; XBP1; PLXNB2; AXIN2; FZD7; RSPO3; WNT10B; MYH9; HOXA11; SOX7; ARHGAP24; DLX5; BCAS3; JAG1; EYA1; EYA2; WNT2B; TGFBR2; COL8A1; AQP1; RTN4; KDM6B; FBN2; GATA4; PLCD3; WNT16; PHLDB1; RHOA; RIPOR2; IL18; SBNO2; BMP5; BMP4; CD109; BBS4; WNT4; HOXA7; CREB3L1; BMPR2; COL1A1; TGFBI; PTCH1; MMP2; WNT1; RNF213	0.00319803	0.0175945
epithelial cell proliferation	GO:0050673	b	2	652; 653; 659; 1021; 1295; 1749; 2099; 2138; 3670; 650; 4088; 135228; 4221; 4323; 4485; 5335; 5727; 7480; 7494; 8324; 8600; 51384; 55366; 57142; 6239	MMP14; LGR4; TNFSF11; ISL1; MEN1; SMAD3; PLCG1; XBP1; FZD7; WNT10B; MST1; DLX5; RREB1; EYA1; COL8A1; RTN4; BMP5; BMP4; BMP2; ESR1; CD109; BMPR2; CDK6; WNT16; PTCH1	0.00323825	0.0175945
developmental growth	GO:0048589	b	2	585; 652; 659; 1293; 1588; 2019; 2099; 2626; 2690; 2692; 3207; 4035; 4038; 4088; 4153; 4726; 5727; 5915; 6405; 6442; 6532; 7048; 7477; 7480; 8324; 8826; 9254; 9423; 10425; 10500; 79068; 51083; 54796; 23566; 91461; 57142; 6299	GHRHR; CYP19A1; GHR; SLC6A4; SMAD3; PKDCC; SGCA; IQGAP1; MBL2; RARB; FZD7; WNT10B; HOXA11; SEMA6C; EN1; GAL; BNC2; TGFBR2; ARIH2; RTN4; LRP1; SALL1; CACNA2D2; GATA4; FTO; BMP4; LRP4; SEMA3F; NTN1; ESR1; BBS4; BMPR2; NDUFS6; LPAR3; COL6A3; PTCH1; WNT7B	0.00340897	0.0179246
cell adhesion	GO:0007155	b	2	182; 387; 558; 566; 652; 653; 667; 865; 998; 1021; 11093; 1277; 1293; 1295; 1845; 2195; 3204; 3381; 3606; 650; 4008; 4035; 4088; 4092; 4221; 4323; 4340; 201163; 4627; 4684; 5310; 5500; 5581; 5586; 5795; 5970; 7045; 7048; 7471; 7477; 7494; 389118; 8322; 8324; 8600; 8826; 8943; 9423; 9780; 10385; 10417; 144100; 342035; 90187; 83737; 137075; 349633; 54749; 54828; 23654; 23705; 56672; 9750; 27289; 53…	MMP14; TNFSF11; ITCH; TGFBR2; RIPOR2; SMAD7; SPON2; MEN1; SMAD3; ADAMTS13; RREB1; BTN2A2; AZU1; IBSP; NCAM1; AXL; XBP1; PLXNB2; PLET1; FGFRL1; FZD4; FZD7; MYH9; IQGAP1; MAEA; CBFB; SIPA1; AKIP1; RELA; JAG1; PIEZO1; DUSP3; CADM1; FLCN; COL8A1; WNT4; FAT3; CLDN23; DST; PKN2; PRKCE; LRP1; BCAS3; EPDR1; EMILIN3; RHOA; AP3D1; WNT1; IL18; BMP5; BMP4; PPP1CB; BMP2; NTN1; PKD1; GLDN; CDHR4; LMO7; HOXA7; …	0.00384299	0.0195753
intracellular	GO:0005622	c	2	28; 29; 53; 191; 221; 327; 358; 387; 389; 392; 473; 566; 585; 640; 652; 659; 667; 686; 735; 753; 775; 784; 788; 829; 832; 860; 865; 993; 998; 1021; 11093; 1107; 1119; 1152; 1277; 1293; 1295; 26231; 1374; 1456; 1487; 54870; 1588; 1601; 1609; 1643; 1655; 1656; 1749; 1780; 1795; 1801; 1822; 1845; 1869; 1874; 58986; 54947; 2019; 2023; 2037; 2058; 2070; 2078; 2099; 2128; 2138; 2139; 2147; 55720; 2195;…	MOV10; HSPA4; HIST1H4K; HIST1H4J; POLG2; CENPS-CORT; MEN1; HIST1H4L; TULP4; SMG6; SLC6A4; MRPL52; HMGCLL1; SV2A; HEBP1; MAEA; WLS; NSRP1; TSPYL6; FAM129B; F2; CAMKV; CEP89; TDH; L3MBTL3; RMND1; GATA4; AKAP7; LITAF; ERI1; COLEC10; SPIN2A; CTBP1; ZNF774; HHIP; MMP14; CAPZB; TNFSF11; GABBR1; CHKA; HSCB; GTF2B; GMDS; SOBP; LSS; HRH1; MAP1LC3A; NR1H3; PRSS55; IDUA; DST; HOXC10; OTUD7B; INSIG2; BLK; CB…	0.00178231	0.0201995
response to estrogen	GO:0043627	b	2	2099; 2692; 4323; 4982; 7048; 51083; 54828; 285464	MMP14; TGFBR2; GHRHR; CRIPAK; ESR1; GAL; TNFRSF11B; BCAS3	0.004711	0.0232695
anchoring junction	GO:0070161	c	2	182; 387; 659; 667; 998; 1601; 1656; 2037; 2195; 2275; 84687; 2580; 23092; 4008; 4035; 4092; 4323; 4627; 5500; 5576; 8826; 9590; 10544; 10867; 143098; 144100; 79026; 79038; 55327; 83478; 157285; 27289; 64398; 64855	MMP14; LIN7C; SMAD7; PRKAR2A; AKAP12; DAB2; IQGAP1; AHNAK; MYH9; MPP7; DDX6; MPP5; FHL3; GAK; ARHGAP26; ARHGAP24; PPP1R9B; PROCR; EPB41L2; DST; FAM129B; PRAG1; RHOA; TSPAN9; ZFYVE21; LRP1; PPP1CB; LMO7; RND1; FAT1; PLEKHA7; BMPR2; JAG1; CDC42	0.00254451	0.0257175
plasma membrane part	GO:0044459	c	2	112; 115; 182; 358; 387; 389; 558; 585; 640; 659; 667; 696; 735; 775; 784; 1132; 1845; 58986; 2147; 2195; 2206; 2346; 84687; 2550; 2690; 2771; 2788; 3105; 3106; 3107; 3134; 3136; 3269; 3751; 3778; 650; 4008; 4035; 4038; 4041; 4092; 4221; 4323; 4340; 4355; 4486; 4627; 4684; 54718; 5310; 5576; 5586; 5727; 5795; 5803; 6340; 6389; 6405; 6442; 6507; 6521; 6532; 6546; 6711; 7048; 389118; 139378; 8312; …	LIN7C; GHR; SLC6A4; GFRAL; TSPAN12; WLS; BTN2A3P; PKD2L1; MS4A2; AXL; PLET1; BTN1A1; SLC28A1; MPP7; MAEA; SLC38A3; AQP1; MEN1; LITAF; PROM2; CACNA2D2; TSPAN9; TREH; ADCY6; BMP2; SLC2A6; SEMA3F; MST1R; ADCY9; GNG7; FAT1; ADGRG4; BMPR2; HHIP; MMP14; LGR4; TNFSF11; HLA-H; SLC7A9; HLA-C; HLA-B; HLA-A; HLA-F; DNM3; GABBR1; PLXNB2; MARCO; GPRC5A; AHNAK; KCNMA1; SCNN1G; MICA; HRH1; PPP1R9B; GRM2; PROCR;…	0.00277345	0.0257175
cell proliferation involved in kidney development	GO:0072111	b	2	652; 650; 201163; 5727	FLCN; BMP4; BMP2; PTCH1	0.00540342	0.0259046
biosynthetic process	GO:0009058	b	2	28; 112; 115; 182; 221; 327; 387; 434; 473; 566; 652; 653; 659; 860; 865; 1021; 1107; 1119; 1277; 1487; 54870; 1588; 1601; 1609; 1655; 1749; 1801; 1822; 1869; 1874; 54947; 2019; 2023; 2058; 2078; 2099; 2128; 2138; 2147; 2222; 2346; 2626; 2686; 2762; 2937; 2959; 3009; 3090; 3204; 3205; 3207; 3209; 3225; 3237; 3238; 3269; 3299; 3606; 3607; 3670; 650; 4008; 4038; 4041; 4047; 4088; 4092; 4192; 4221; …	GSS; UBTF; MOV10; HSF4; ITCH; SLC6A4; HIST1H4K; ISL1; HOXC10; POLG2; CENPS-CORT; MEN1; HIST1H4L; HHAT; TP53INP2; ZNF165; ZXDA; DAB2; SLC25A13; TRAIP; ZNF141; RARB; SFRP4; ZNF800; WNT10B; CBFA2T2; CBFB; RNMT; MRPL52; HIST1H4J; APEH; RELA; NECAB3; ZSCAN23; IP6K2; FLCN; DGKZ; SLC38A3; MRPS6; CREB5; FAM129B; EVX1; ADCY6; BAZ1A; RBBP8; NMT1; FIP1L1; NKX1-1; GATA4; TEX12; PDE8A; IP6K1; SMG6; BMP5; BMP4…	0.0059233	0.0275856
chromatin binding	GO:0003682	m	2	473; 860; 1655; 1874; 2099; 2959; 3009; 3670; 4088; 4221; 4222; 4772; 5970; 7150; 7343; 8354; 8356; 10014; 1788; 6934; 90993; 148479; 54828; 23054; 23135; 23314; 91442; 57597; 57634; 59335; 100526739; 158880; 29028	NFATC1; HDAC5; PHF13; ISL1; CENPS-CORT; MEN1; SMAD3; EP400; TCF7L2; ATAD2; MEOX1; RERE; NCOA6; UBTF; BCAS3; GTF2B; KDM6B; RELA; FAAP24; DNMT3A; BAHCC1; SATB2; HIST1H3J; HIST1H3I; HIST1H1B; E2F4; PRDM12; ESR1; TOP1; USP51; RUNX2; DDX5; CREB3L1	0.00330662	0.0292084
developmental maturation	GO:0021700	b	2	387; 473; 558; 860; 865; 2692; 650; 4313; 7471; 7480; 7494; 8943; 11144; 342035; 51083; 84456; 26133; 27289; 10296	RERE; MAEA; GHRHR; BMP2; GLDN; WNT1; GAL; TRPC4AP; RUNX2; RND1; L3MBTL3; CBFB; DMC1; RHOA; AP3D1; MMP2; WNT10B; AXL; XBP1	0.00648834	0.0293778
apolipoprotein receptor activity	GO:0030226	m	2	4035; 10347	ABCA7; LRP1	0.00391766	0.0296623
transcription factor complex	GO:0005667	c	2	860; 865; 1487; 1869; 1874; 2626; 2959; 3205; 3207; 3238; 4088; 4092; 4772; 5915; 5970; 8464; 10524; 6934; 83595; 23054; 23314; 56676; 10062; 390598	NFATC1; SMAD7; SMAD3; SOX7; RARB; NCOA6; HOXA11; SUPT3H; GTF2B; CBFB; RELA; NR1H3; ASCL3; SATB2; GATA4; E2F4; E2F1; HOXD12; KAT5; TCF7L2; RUNX2; CTBP1; HOXA9; SKOR1	0.00362084	0.0307772
structural molecule activity conferring elasticity	GO:0097493	m	2	2201; 79026; 90187	EMILIN3; AHNAK; FBN2	0.00483489	0.0320312
extracellular matrix-cell signaling	GO:0035426	b	2	4693; 8322	NDP; FZD4	0.0076452	0.0336802
glutamatergic synapse	GO:0098978	c	2	29; 387; 1487; 1609; 3751; 5335; 5970; 6405; 6711; 8322; 8525; 8787; 8927; 8943; 9722; 9900; 10082; 10815; 79012; 55327; 93664; 26052; 26059	LIN7C; ERC2; PLCG1; DNM3; SPTBN1; DGKZ; FZD4; DGKQ; BSN; SV2A; AP3D1; NOS1AP; RGS9; KCND2; CAMKV; ABR; CPLX1; GPC6; RHOA; RELA; SEMA3F; CADPS2; CTBP1	0.00533384	0.0418501

## Sheet: Go enrichment for Osteoporosis
Supplementary Table 2C The results of GO pathways enrichment analysis for Osteoporosis susceptibility genes.
term name	term goid	term category	term level	members input overlap	members input overlap geneids	p-value	q-value
ion binding	GO:0043167	m	2	19; 88; 111; 114; 156; 10919; 444; 490; 26205; 590; 593; 635; 197358; 1075; 1147; 1289; 1360; 1373; 1387; 1429; 1548; 54620; 1950; 1956; 2038; 2073; 2074; 2155; 2195; 2241; 2444; 2494; 257101; 2633; 2736; 2950; 3068; 6787; 3697; 3987; 4016; 4171; 4194; 4293; 4313; 4598; 4723; 4735; 55811; 5091; 5152; 5407; 5424; 5727; 6049; 6261; 6610; 6712; 137902; 7011; 7056; 7128; 7142; 7187; 7204; 7692; 7726;…	TRIM11; ZFP64; STK19; DNAH11; TRIM17; ABCA13; MAN1B1; PDZRN4; DNAH17; CYP2W1; PCDHGB6; PCDHGB4; EGF; RFWD3; PXK; ADAMTS7; MAP3K9; IARS2; RYR1; CYP4F11; GRK2; PDE7B; RNF208; PHC2; HDGF; ZSCAN22; SEPT12; TEP1; TRHDE; ZMYM5; ZNF683; TRIM26; CTSC; ZNF365; HAGHL; PASK; COQ8B; ATP2B1; MDM4; UGT1A1; ADCY5; CALN1; TUBB4B; SYT3; ADCY8; CPB1; FAT1; PPIP5K1; RNF6; MARCH1; CPS1; PDXK; RHOT2; HR; ZNF844; DUOX…	4.05078e-05	0.00194438
extracellular organelle	GO:0043230	c	2	88; 143; 358; 490; 635; 683; 731; 1075; 1378; 1429; 1464; 1471; 1499; 1950; 2195; 2444; 2548; 2923; 2950; 55755; 3697; 3910; 4585; 4586; 4669; 4703; 4735; 5005; 5783; 6261; 6509; 6582; 6696; 7128; 7266; 7290; 7477; 51534; 7916; 8290; 8355; 8566; 9416; 9687; 10383; 10447; 10840; 11021; 11043; 11059; 100499483; 11253; 56670; 80210; 80347; 7094; 8342; 57535; 50506; 84171; 51599; 3339; 30846; 54827; …	PDXK; EHD2; WWP1; FAM3C; NEB; KRT78; SUSD2; CTNNB1; C8A; MUC16; ITIH1; CCDC180; SCRN2; COASY; MID2; EGF; GALM; SEPT2; GREB1; LOXL4; BHMT; RYR1; SPP1; GSTP1; TLN1; MUC5AC; FRK; LSR; HIRA; MAN1B1; CST3; VTA1; PRRC2A; GAA; DPP7; KRT28; DUOX2; LAMA4; P3H1; CRYZ; AQP1; PARP4; NAGLU; CTSC; PDIA3; RAB35; MUC4; SLC1A4; CUX2; HIST1H3G; ARMC9; ATP2B1; HIST1H2BM; TRMT10A; PCLO; NAGK; HSPG2; DDX23; ACTN2; KI…	0.000444002	0.0448442
