# Supplementary material for: Comprehensive Analysis of the Genetic and Epigenetic Mechanisms of Osteoporosis and Bone Mineral Density
Source: Front Cell Dev Biol. 2020 Mar 25;8:194. doi: 10.3389/fcell.2020.00194 (PMC7109267; doi:10.3389/fcell.2020.00194)
Supplement: TABLE S3 — (A) The results of regulatory element enrichment analysis for BMD susceptibility loci. (B) The results of regulatory element enrichment analysis for Osteoporosis susceptibility loci. [file Table_3.XLSX]

## Sheet: Functional enrichment for BMD
Table S3A. The results of regulatory element enrichment analysis for BMD susceptibility loci.
ID	PThresh	OR	Pvalue	Beta	SE	CI95_lower	CI95_upper	NAnnotThesh	NAnnot	NThresh	N	linkID	Annotation	Celltype	Tissue	Type	Category
1	0.1	0.738004	0.0783752	-0.303805	0.172598	-0.642097	0.0344864	56	256	5654	26190	0	AG10803_footprints.txt	AG10803	skin	footprints	Footprints
	0.01	1.27019	0.388925	0.239169	0.277597	-0.304922	0.783261	17	256	951	26190	0	AG10803_footprints.txt	AG10803	skin	footprints	Footprints
	0.001	2.56439	0.0213133	0.941721	0.409019	0.140044	1.7434	7	256	190	26190	0	AG10803_footprints.txt	AG10803	skin	footprints	Footprints
	0.0001	4.06694	0.0116457	1.40289	0.556106	0.312923	2.49286	4	256	56	26190	0	AG10803_footprints.txt	AG10803	skin	footprints	Footprints
	1e-05	2.03782	0.499221	0.71188	1.05352	-1.35302	2.77678	1	256	26	26190	0	AG10803_footprints.txt	AG10803	skin	footprints	Footprints
	1e-06	3.97955	0.206411	1.38117	1.09313	-0.761369	3.52371	1	256	13	26190	0	AG10803_footprints.txt	AG10803	skin	footprints	Footprints
	1e-07	2.85812e-08	0.998133	-17.3705	7421.81	-14564.1	14529.4	0	256	10	26190	0	AG10803_footprints.txt	AG10803	skin	footprints	Footprints
	5e-08	1.29406e-08	0.998788	-18.1629	11956.9	-23453.7	23417.4	0	256	8	26190	0	AG10803_footprints.txt	AG10803	skin	footprints	Footprints
2	0.1	1.05831	0.6671	0.0566763	0.131765	-0.201583	0.314936	94	362	5654	26190	1	AoAF_footprints.txt	AoAF	blood_vessel	footprints	Footprints
2	0.01	1.48848	0.0663214	0.397759	0.216615	-0.0268071	0.822325	27	362	951	26190	1	AoAF_footprints.txt	AoAF	blood_vessel	footprints	Footprints
2	0.001	1.78198	0.132288	0.577724	0.383833	-0.17459	1.33004	8	362	190	26190	1	AoAF_footprints.txt	AoAF	blood_vessel	footprints	Footprints
2	0.0001	2.35211	0.121728	0.855314	0.552685	-0.227948	1.93858	4	362	56	26190	1	AoAF_footprints.txt	AoAF	blood_vessel	footprints	Footprints
2	1e-05	2.75425e-08	0.996415	-17.4075	3874.33	-7611.09	7576.28	0	362	26	26190	1	AoAF_footprints.txt	AoAF	blood_vessel	footprints	Footprints
2	1e-06	1.90104e-08	0.997741	-17.7783	6279.13	-12324.9	12289.3	0	362	13	26190	1	AoAF_footprints.txt	AoAF	blood_vessel	footprints	Footprints
2	1e-07	2.54043e-08	0.997757	-17.4883	6220.27	-12209.2	12174.2	0	362	10	26190	1	AoAF_footprints.txt	AoAF	blood_vessel	footprints	Footprints
2	5e-08	1.04279e-08	0.998539	-18.3788	10036.5	-19689.8	19653.1	0	362	8	26190	1	AoAF_footprints.txt	AoAF	blood_vessel	footprints	Footprints
3	0.1	1.12507	0.574839	0.117845	0.210085	-0.293922	0.529611	34	135	5654	26190	2	CD20+_footprints.txt	CD20+	blood	footprints	Footprints
3	0.01	1.21085	0.611577	0.191324	0.376752	-0.54711	0.929757	8	135	951	26190	2	CD20+_footprints.txt	CD20+	blood	footprints	Footprints
3	0.001	4.32762	0.00118288	1.46502	0.451751	0.579585	2.35045	6	135	190	26190	2	CD20+_footprints.txt	CD20+	blood	footprints	Footprints
3	0.0001	3.54479	0.097783	1.26548	0.764318	-0.232584	2.76354	2	135	56	26190	2	CD20+_footprints.txt	CD20+	blood	footprints	Footprints
3	1e-05	4.23493	0.178388	1.44337	1.07255	-0.658827	3.54556	1	135	26	26190	2	CD20+_footprints.txt	CD20+	blood	footprints	Footprints
3	1e-06	11.487	0.0334561	2.44122	1.14796	0.191212	4.69123	1	135	13	26190	2	CD20+_footprints.txt	CD20+	blood	footprints	Footprints
3	1e-07	3.92756e-08	0.998612	-17.0527	9800.97	-19227	19192.8	0	135	10	26190	2	CD20+_footprints.txt	CD20+	blood	footprints	Footprints
3	5e-08	2.02934e-08	0.999095	-17.713	15623	-30638.8	30603.4	0	135	8	26190	2	CD20+_footprints.txt	CD20+	blood	footprints	Footprints
4	0.1	1.19408	0.242799	0.177379	0.151863	-0.120272	0.47503	78	260	5654	26190	3	CD34+_Mobilized_footprints.txt	CD34+	blood	footprints	Footprints
4	0.01	1.96219	0.00378991	0.67406	0.232825	0.217723	1.1304	26	260	951	26190	3	CD34+_Mobilized_footprints.txt	CD34+	blood	footprints	Footprints
4	0.001	3.60954	0.0003077	1.28358	0.355688	0.586433	1.98073	10	260	190	26190	3	CD34+_Mobilized_footprints.txt	CD34+	blood	footprints	Footprints
4	0.0001	2.51926	0.143412	0.923964	0.631467	-0.313713	2.16164	3	260	56	26190	3	CD34+_Mobilized_footprints.txt	CD34+	blood	footprints	Footprints
4	1e-05	1.732	0.60462	0.549278	1.06086	-1.53	2.62856	1	260	26	26190	3	CD34+_Mobilized_footprints.txt	CD34+	blood	footprints	Footprints
4	1e-06	3.76916	0.232913	1.32685	1.1123	-0.853257	3.50696	1	260	13	26190	3	CD34+_Mobilized_footprints.txt	CD34+	blood	footprints	Footprints
4	1e-07	2.57985e-08	0.998076	-17.473	7246.99	-14221.6	14186.6	0	260	10	26190	3	CD34+_Mobilized_footprints.txt	CD34+	blood	footprints	Footprints
4	5e-08	1.24876e-08	0.998742	-18.1985	11546.6	-22649.5	22613.1	0	260	8	26190	3	CD34+_Mobilized_footprints.txt	CD34+	blood	footprints	Footprints
5	0.1	0.907054	0.55178	-0.0975531	0.163929	-0.418853	0.223747	65	258	5654	26190	4	fBrain_footprints.txt	fBrain	fetal_brain	footprints	Footprints
5	0.01	1.35737	0.258253	0.305552	0.270273	-0.224183	0.835287	19	258	951	26190	4	fBrain_footprints.txt	fBrain	fetal_brain	footprints	Footprints
5	0.001	1.7936	0.218951	0.584226	0.475241	-0.347248	1.5157	6	258	190	26190	4	fBrain_footprints.txt	fBrain	fetal_brain	footprints	Footprints
5	0.0001	1.80302	0.431581	0.589464	0.749489	-0.879533	2.05846	3	258	56	26190	4	fBrain_footprints.txt	fBrain	fetal_brain	footprints	Footprints
5	1e-05	2.18523	0.458065	0.781723	1.05348	-1.2831	2.84655	2	258	26	26190	4	fBrain_footprints.txt	fBrain	fetal_brain	footprints	Footprints
5	1e-06	4.14489	0.197051	1.42188	1.10223	-0.738493	3.58224	1	258	13	26190	4	fBrain_footprints.txt	fBrain	fetal_brain	footprints	Footprints
5	1e-07	5.9198	0.113903	1.7783	1.12487	-0.426448	3.98305	1	258	10	26190	4	fBrain_footprints.txt	fBrain	fetal_brain	footprints	Footprints
5	5e-08	5.97572	0.122983	1.7877	1.15906	-0.484058	4.05947	1	258	8	26190	4	fBrain_footprints.txt	fBrain	fetal_brain	footprints	Footprints
6	0.1	1.00923	0.955089	0.00918478	0.16309	-0.310472	0.328841	60	241	5654	26190	5	fHeart_footprints.txt	fHeart	fetal_heart	footprints	Footprints
6	0.01	1.67125	0.0424261	0.513571	0.253076	0.0175422	1.0096	19	241	951	26190	5	fHeart_footprints.txt	fHeart	fetal_heart	footprints	Footprints
6	0.001	2.05895	0.101523	0.722197	0.441032	-0.142226	1.58662	6	241	190	26190	5	fHeart_footprints.txt	fHeart	fetal_heart	footprints	Footprints
6	0.0001	1.62402	0.518239	0.484902	0.75055	-0.986177	1.95598	2	241	56	26190	5	fHeart_footprints.txt	fHeart	fetal_heart	footprints	Footprints
6	1e-05	2.84884e-08	0.997058	-17.3738	4711.1	-9251.12	9216.37	0	241	26	26190	5	fHeart_footprints.txt	fHeart	fetal_heart	footprints	Footprints
6	1e-06	1.82915e-08	0.99813	-17.8168	7601.7	-14917.2	14881.5	0	241	13	26190	5	fHeart_footprints.txt	fHeart	fetal_heart	footprints	Footprints
6	1e-07	2.44792e-08	0.998154	-17.5254	7575.37	-14865.3	14830.2	0	241	10	26190	5	fHeart_footprints.txt	fHeart	fetal_heart	footprints	Footprints
6	5e-08	9.83212e-09	0.998789	-18.4376	12152.8	-23838	23801.1	0	241	8	26190	5	fHeart_footprints.txt	fHeart	fetal_heart	footprints	Footprints
7	0.1	0.932044	0.641171	-0.0703753	0.151	-0.366335	0.225584	71	304	5654	26190	6	fLung_footprints.txt	fLung	fetal_lung	footprints	Footprints
7	0.01	1.17394	0.549262	0.160362	0.267775	-0.364478	0.685202	19	304	951	26190	6	fLung_footprints.txt	fLung	fetal_lung	footprints	Footprints
7	0.001	1.52291	0.372523	0.420621	0.471676	-0.503864	1.34511	5	304	190	26190	6	fLung_footprints.txt	fLung	fetal_lung	footprints	Footprints
7	0.0001	1.63962	0.506335	0.494462	0.744049	-0.963875	1.9528	2	304	56	26190	6	fLung_footprints.txt	fLung	fetal_lung	footprints	Footprints
7	1e-05	3.50046e-08	0.996776	-17.1678	4249.04	-8345.29	8310.95	0	304	26	26190	6	fLung_footprints.txt	fLung	fetal_lung	footprints	Footprints
7	1e-06	2.45771e-08	0.997971	-17.5215	6889.76	-13521.4	13486.4	0	304	13	26190	6	fLung_footprints.txt	fLung	fetal_lung	footprints	Footprints
7	1e-07	3.43198e-08	0.997992	-17.1875	6828.87	-13401.8	13367.4	0	304	10	26190	6	fLung_footprints.txt	fLung	fetal_lung	footprints	Footprints
7	5e-08	1.40827e-08	0.998684	-18.0783	10963.2	-21506	21469.8	0	304	8	26190	6	fLung_footprints.txt	fLung	fetal_lung	footprints	Footprints
8	0.1	1.02935	0.898787	0.0289275	0.227428	-0.416832	0.474687	30	119	5654	26190	7	GM06990_footprints.txt	GM06990	blood	footprints	Footprints
8	0.01	0.781984	0.599635	-0.24592	0.468486	-1.16415	0.672313	5	119	951	26190	7	GM06990_footprints.txt	GM06990	blood	footprints	Footprints
8	0.001	2.78814	0.0574763	1.02537	0.539764	-0.0325633	2.08331	4	119	190	26190	7	GM06990_footprints.txt	GM06990	blood	footprints	Footprints
8	0.0001	3.50345	0.103317	1.25375	0.769651	-0.254767	2.76226	2	119	56	26190	7	GM06990_footprints.txt	GM06990	blood	footprints	Footprints
8	1e-05	3.2037e-08	0.997889	-17.2564	6521.19	-12798.8	12764.3	0	119	26	26190	7	GM06990_footprints.txt	GM06990	blood	footprints	Footprints
8	1e-06	2.40699e-08	0.998667	-17.5423	10497.8	-20593.2	20558.1	0	119	13	26190	7	GM06990_footprints.txt	GM06990	blood	footprints	Footprints
8	1e-07	3.17294e-08	0.998682	-17.266	10451.9	-20502.9	20468.4	0	119	10	26190	7	GM06990_footprints.txt	GM06990	blood	footprints	Footprints
8	5e-08	1.11496e-08	0.999127	-18.3119	16733.8	-32816.5	32779.8	0	119	8	26190	7	GM06990_footprints.txt	GM06990	blood	footprints	Footprints
9	0.1	1.27123	0.114841	0.239984	0.152197	-0.0583217	0.53829	76	246	5654	26190	8	GM12865_footprints.txt	GM12865	blood	footprints	Footprints
9	0.01	1.15949	0.595306	0.147982	0.2786	-0.398074	0.694038	17	246	951	26190	8	GM12865_footprints.txt	GM12865	blood	footprints	Footprints
9	0.001	2.63037	0.0129485	0.967123	0.389155	0.204378	1.72987	8	246	190	26190	8	GM12865_footprints.txt	GM12865	blood	footprints	Footprints
9	0.0001	2.42714	0.158333	0.886714	0.628563	-0.345269	2.1187	3	246	56	26190	8	GM12865_footprints.txt	GM12865	blood	footprints	Footprints
9	1e-05	1.80042	0.57804	0.588021	1.05712	-1.48393	2.65997	1	246	26	26190	8	GM12865_footprints.txt	GM12865	blood	footprints	Footprints
9	1e-06	3.73484	0.233794	1.3177	1.10672	-0.851459	3.48687	1	246	13	26190	8	GM12865_footprints.txt	GM12865	blood	footprints	Footprints
9	1e-07	5.05412	0.154234	1.6202	1.1372	-0.608701	3.84911	1	246	10	26190	8	GM12865_footprints.txt	GM12865	blood	footprints	Footprints
9	5e-08	5.71863	0.132089	1.74373	1.15792	-0.525791	4.01325	1	246	8	26190	8	GM12865_footprints.txt	GM12865	blood	footprints	Footprints
10	0.1	1.15028	0.304199	0.140009	0.136266	-0.127072	0.407091	102	339	5654	26190	9	H7-hESC_footprints.txt	H7-hESC	es_cell	footprints	Footprints
10	0.01	1.26013	0.340647	0.231217	0.242649	-0.244374	0.706808	26	339	951	26190	9	H7-hESC_footprints.txt	H7-hESC	es_cell	footprints	Footprints
10	0.001	2.43605	0.0150107	0.890376	0.366091	0.172839	1.60791	10	339	190	26190	9	H7-hESC_footprints.txt	H7-hESC	es_cell	footprints	Footprints
10	0.0001	1.95688	0.281424	0.67135	0.623279	-0.550277	1.89298	3	339	56	26190	9	H7-hESC_footprints.txt	H7-hESC	es_cell	footprints	Footprints
10	1e-05	2.98333e-08	0.996574	-17.3276	4035.28	-7926.48	7891.82	0	339	26	26190	9	H7-hESC_footprints.txt	H7-hESC	es_cell	footprints	Footprints
10	1e-06	2.00987e-08	0.997834	-17.7226	6528.83	-12814.2	12778.8	0	339	13	26190	9	H7-hESC_footprints.txt	H7-hESC	es_cell	footprints	Footprints
10	1e-07	2.6314e-08	0.997846	-17.4532	6463.73	-12686.4	12651.5	0	339	10	26190	9	H7-hESC_footprints.txt	H7-hESC	es_cell	footprints	Footprints
10	5e-08	1.11431e-08	0.998587	-18.3124	10341.4	-20287.5	20250.9	0	339	8	26190	9	H7-hESC_footprints.txt	H7-hESC	es_cell	footprints	Footprints
11	0.1	1.27501	0.0826725	0.242951	0.139998	-0.0314456	0.517348	89	292	5654	26190	10	HAEpiC_footprints.txt	HAEpiC	epithelium	footprints	Footprints
11	0.01	2.04295	0.000697303	0.714393	0.210696	0.301429	1.12736	30	292	951	26190	10	HAEpiC_footprints.txt	HAEpiC	epithelium	footprints	Footprints
11	0.001	2.33689	0.0213978	0.848821	0.36891	0.125758	1.57188	9	292	190	26190	10	HAEpiC_footprints.txt	HAEpiC	epithelium	footprints	Footprints
11	0.0001	4.2639	0.00239145	1.45019	0.477545	0.514196	2.38617	6	292	56	26190	10	HAEpiC_footprints.txt	HAEpiC	epithelium	footprints	Footprints
11	1e-05	1.34716	0.777324	0.298001	1.05372	-1.7673	2.3633	1	292	26	26190	10	HAEpiC_footprints.txt	HAEpiC	epithelium	footprints	Footprints
11	1e-06	2.70501	0.367562	0.995104	1.10438	-1.16949	3.15969	1	292	13	26190	10	HAEpiC_footprints.txt	HAEpiC	epithelium	footprints	Footprints
11	1e-07	3.79046	0.241261	1.33249	1.13709	-0.896208	3.56119	1	292	10	26190	10	HAEpiC_footprints.txt	HAEpiC	epithelium	footprints	Footprints
11	5e-08	8.97625e-09	0.998664	-18.5287	11063.1	-21702.1	21665.1	0	292	8	26190	10	HAEpiC_footprints.txt	HAEpiC	epithelium	footprints	Footprints
12	0.1	1.09571	0.565295	0.091401	0.15896	-0.22016	0.402962	65	241	5654	26190	11	HA-h_footprints.txt	HA-h	brain_hippocampus	footprints	Footprints
12	0.01	1.15193	0.623016	0.14144	0.287726	-0.422502	0.705382	16	241	951	26190	11	HA-h_footprints.txt	HA-h	brain_hippocampus	footprints	Footprints
12	0.001	2.02794	0.109086	0.70702	0.441249	-0.157828	1.57187	6	241	190	26190	11	HA-h_footprints.txt	HA-h	brain_hippocampus	footprints	Footprints
12	0.0001	1.66054	0.500658	0.507143	0.753047	-0.968829	1.98311	2	241	56	26190	11	HA-h_footprints.txt	HA-h	brain_hippocampus	footprints	Footprints
12	1e-05	2.94059e-08	0.997024	-17.3421	4649.3	-9129.98	9095.29	0	241	26	26190	11	HA-h_footprints.txt	HA-h	brain_hippocampus	footprints	Footprints
12	1e-06	2.11347e-08	0.998131	-17.6723	7545.1	-14806.1	14770.7	0	241	13	26190	11	HA-h_footprints.txt	HA-h	brain_hippocampus	footprints	Footprints
12	1e-07	2.70236e-08	0.998146	-17.4266	7497.64	-14712.8	14677.9	0	241	10	26190	11	HA-h_footprints.txt	HA-h	brain_hippocampus	footprints	Footprints
12	5e-08	1.2481e-08	0.998794	-18.1991	12039.2	-23615.1	23578.7	0	241	8	26190	11	HA-h_footprints.txt	HA-h	brain_hippocampus	footprints	Footprints
13	0.1	1.11251	0.488718	0.106617	0.153993	-0.195209	0.408442	70	257	5654	26190	12	HCF_footprints.txt	HCF	heart	footprints	Footprints
13	0.01	1.40142	0.190028	0.33749	0.257528	-0.167265	0.842245	21	257	951	26190	12	HCF_footprints.txt	HCF	heart	footprints	Footprints
13	0.001	2.15613	0.0614013	0.768314	0.410733	-0.0367217	1.57335	7	257	190	26190	12	HCF_footprints.txt	HCF	heart	footprints	Footprints
13	0.0001	2.24159	0.199482	0.807187	0.629126	-0.425901	2.04027	3	257	56	26190	12	HCF_footprints.txt	HCF	heart	footprints	Footprints
13	1e-05	3.61342	0.102044	1.28465	0.78571	-0.255337	2.82464	2	257	26	26190	12	HCF_footprints.txt	HCF	heart	footprints	Footprints
13	1e-06	8.10677	0.0155939	2.0927	0.865366	0.396583	3.78882	2	257	13	26190	12	HCF_footprints.txt	HCF	heart	footprints	Footprints
13	1e-07	12.2781	0.00603594	2.50782	0.91332	0.717708	4.29792	2	257	10	26190	12	HCF_footprints.txt	HCF	heart	footprints	Footprints
13	5e-08	5.15499	0.167523	1.63996	1.1882	-0.688912	3.96884	1	257	8	26190	12	HCF_footprints.txt	HCF	heart	footprints	Footprints
14	0.1	1.12469	0.416901	0.117507	0.144747	-0.166197	0.401211	79	288	5654	26190	13	HCM_footprints.txt	HCM	heart	footprints	Footprints
14	0.01	1.78459	0.0104048	0.579191	0.226063	0.136108	1.02227	26	288	951	26190	13	HCM_footprints.txt	HCM	heart	footprints	Footprints
14	0.001	2.41433	0.0223611	0.881422	0.385882	0.125094	1.63775	8	288	190	26190	13	HCM_footprints.txt	HCM	heart	footprints	Footprints
14	0.0001	3.18958	0.036904	1.15989	0.555815	0.0704908	2.24929	4	288	56	26190	13	HCM_footprints.txt	HCM	heart	footprints	Footprints
14	1e-05	3.60189	0.10143	1.28146	0.78235	-0.251948	2.81486	2	288	26	26190	13	HCM_footprints.txt	HCM	heart	footprints	Footprints
14	1e-06	8.36707	0.0138063	2.1243	0.862745	0.433325	3.81528	2	288	13	26190	13	HCM_footprints.txt	HCM	heart	footprints	Footprints
14	1e-07	12.5536	0.00509601	2.53001	0.903284	0.759573	4.30045	2	288	10	26190	13	HCM_footprints.txt	HCM	heart	footprints	Footprints
14	5e-08	5.24452	0.153298	1.65718	1.16051	-0.617417	3.93179	1	288	8	26190	13	HCM_footprints.txt	HCM	heart	footprints	Footprints
15	0.1	0.88435	0.401772	-0.122902	0.146581	-0.410201	0.164396	77	315	5654	26190	14	HCPEpiC_footprints.txt	HCPEpiC	epithelium	footprints	Footprints
15	0.01	1.11988	0.657643	0.11322	0.255477	-0.387516	0.613955	20	315	951	26190	14	HCPEpiC_footprints.txt	HCPEpiC	epithelium	footprints	Footprints
15	0.001	2.75422	0.00415151	1.01313	0.35345	0.320372	1.7059	10	315	190	26190	14	HCPEpiC_footprints.txt	HCPEpiC	epithelium	footprints	Footprints
15	0.0001	2.72374	0.0724187	1.00201	0.557761	-0.0912067	2.09522	4	315	56	26190	14	HCPEpiC_footprints.txt	HCPEpiC	epithelium	footprints	Footprints
15	1e-05	1.39186	0.753877	0.330643	1.05458	-1.73633	2.39762	1	315	26	26190	14	HCPEpiC_footprints.txt	HCPEpiC	epithelium	footprints	Footprints
15	1e-06	2.81023	0.348193	1.03327	1.10145	-1.12557	3.19211	1	315	13	26190	14	HCPEpiC_footprints.txt	HCPEpiC	epithelium	footprints	Footprints
15	1e-07	3.83311	0.234835	1.34368	1.13104	-0.873171	3.56052	1	315	10	26190	14	HCPEpiC_footprints.txt	HCPEpiC	epithelium	footprints	Footprints
15	5e-08	4.51339	0.19254	1.50705	1.15651	-0.759707	3.7738	1	315	8	26190	14	HCPEpiC_footprints.txt	HCPEpiC	epithelium	footprints	Footprints
16	0.1	1.09161	0.525167	0.0876508	0.137946	-0.182723	0.358024	92	333	5654	26190	15	HEEpiC_footprints.txt	HEEpiC	epithelium	footprints	Footprints
16	0.01	1.75267	0.00928	0.561142	0.215694	0.138382	0.983903	30	333	951	26190	15	HEEpiC_footprints.txt	HEEpiC	epithelium	footprints	Footprints
16	0.001	3.26996	0.000316542	1.18478	0.32898	0.539978	1.82958	14	333	190	26190	15	HEEpiC_footprints.txt	HEEpiC	epithelium	footprints	Footprints
16	0.0001	3.30014	0.019366	1.19396	0.510588	0.193212	2.19472	6	333	56	26190	15	HEEpiC_footprints.txt	HEEpiC	epithelium	footprints	Footprints
16	1e-05	1.2419	0.837821	0.216639	1.05842	-1.85787	2.29114	2	333	26	26190	15	HEEpiC_footprints.txt	HEEpiC	epithelium	footprints	Footprints
16	1e-06	2.47775	0.414868	0.907351	1.11283	-1.27379	3.08849	2	333	13	26190	15	HEEpiC_footprints.txt	HEEpiC	epithelium	footprints	Footprints
16	1e-07	2.29238e-08	0.997847	-17.5911	6518.21	-12793.3	12758.1	0	333	10	26190	15	HEEpiC_footprints.txt	HEEpiC	epithelium	footprints	Footprints
16	5e-08	9.96218e-09	0.998596	-18.4245	10471.8	-20543.2	20506.3	0	333	8	26190	15	HEEpiC_footprints.txt	HEEpiC	epithelium	footprints	Footprints
17	0.1	1.22849	0.324824	0.205784	0.209004	-0.203863	0.615431	34	127	5654	26190	16	HepG2_footprints.txt	HepG2	liver	footprints	Footprints
17	0.01	1.44023	0.308399	0.364803	0.358147	-0.337164	1.06677	9	127	951	26190	16	HepG2_footprints.txt	HepG2	liver	footprints	Footprints
17	0.001	3.51666	0.00977988	1.25751	0.486744	0.303493	2.21153	5	127	190	26190	16	HepG2_footprints.txt	HepG2	liver	footprints	Footprints
17	0.0001	3.58919	0.0946183	1.27793	0.764528	-0.220548	2.7764	2	127	56	26190	16	HepG2_footprints.txt	HepG2	liver	footprints	Footprints
17	1e-05	3.36035e-08	0.997766	-17.2086	6144.78	-12061	12026.6	0	127	26	26190	16	HepG2_footprints.txt	HepG2	liver	footprints	Footprints
17	1e-06	2.80338e-08	0.9986	-17.3899	9910.64	-19442.2	19407.5	0	127	13	26190	16	HepG2_footprints.txt	HepG2	liver	footprints	Footprints
17	1e-07	3.59198e-08	0.998616	-17.142	9883.33	-19388.5	19354.2	0	127	10	26190	16	HepG2_footprints.txt	HepG2	liver	footprints	Footprints
17	5e-08	1.67898e-08	0.999087	-17.9025	15639.5	-30671.3	30635.4	0	127	8	26190	16	HepG2_footprints.txt	HepG2	liver	footprints	Footprints
18	0.1	0.953958	0.818538	-0.0471357	0.205451	-0.449819	0.355548	36	143	5654	26190	17	HFF_footprints.txt	HFF	foreskin	footprints	Footprints
18	0.01	1.46068	0.245793	0.378901	0.326462	-0.260964	1.01877	11	143	951	26190	17	HFF_footprints.txt	HFF	foreskin	footprints	Footprints
18	0.001	2.07918	0.168414	0.731972	0.531447	-0.309665	1.77361	4	143	190	26190	17	HFF_footprints.txt	HFF	foreskin	footprints	Footprints
18	0.0001	2.60938	0.203941	0.959113	0.754968	-0.520624	2.43885	2	143	56	26190	17	HFF_footprints.txt	HFF	foreskin	footprints	Footprints
18	1e-05	3.14462	0.280212	1.14569	1.06098	-0.933831	3.22522	1	143	26	26190	17	HFF_footprints.txt	HFF	foreskin	footprints	Footprints
18	1e-06	6.29217	0.0969539	1.83931	1.10815	-0.332661	4.01127	1	143	13	26190	17	HFF_footprints.txt	HFF	foreskin	footprints	Footprints
18	1e-07	2.91889e-08	0.998541	-17.3495	9490.86	-18619.4	18584.7	0	143	10	26190	17	HFF_footprints.txt	HFF	foreskin	footprints	Footprints
18	5e-08	1.08977e-08	0.999048	-18.3347	15365	-30133.7	30097	0	143	8	26190	17	HFF_footprints.txt	HFF	foreskin	footprints	Footprints
19	0.1	0.993032	0.963653	-0.00699286	0.153453	-0.307761	0.293775	69	277	5654	26190	18	HIPEpiC_footprints.txt	HIPEpiC	epithelium	footprints	Footprints
19	0.01	1.40016	0.181729	0.336589	0.252041	-0.157412	0.830589	22	277	951	26190	18	HIPEpiC_footprints.txt	HIPEpiC	epithelium	footprints	Footprints
19	0.001	1.71778	0.219187	0.541032	0.440331	-0.322016	1.40408	6	277	190	26190	18	HIPEpiC_footprints.txt	HIPEpiC	epithelium	footprints	Footprints
19	0.0001	2.20753	0.209032	0.791874	0.630356	-0.443624	2.02737	3	277	56	26190	18	HIPEpiC_footprints.txt	HIPEpiC	epithelium	footprints	Footprints
19	1e-05	2.67146e-08	0.996856	-17.4381	4424.8	-8690.05	8655.18	0	277	26	26190	18	HIPEpiC_footprints.txt	HIPEpiC	epithelium	footprints	Footprints
19	1e-06	1.83621e-08	0.998022	-17.813	7186.52	-14103.4	14067.8	0	277	13	26190	18	HIPEpiC_footprints.txt	HIPEpiC	epithelium	footprints	Footprints
19	1e-07	2.4782e-08	0.998037	-17.5131	7119.84	-13972.4	13937.4	0	277	10	26190	18	HIPEpiC_footprints.txt	HIPEpiC	epithelium	footprints	Footprints
19	5e-08	1.0186e-08	0.998717	-18.4023	11439.9	-22440.6	22403.7	0	277	8	26190	18	HIPEpiC_footprints.txt	HIPEpiC	epithelium	footprints	Footprints
20	0.1	0.885583	0.380394	-0.121509	0.138523	-0.393014	0.149997	88	350	5654	26190	19	HMF_footprints.txt	HMF	breast	footprints	Footprints
20	0.01	1.57081	0.0352523	0.451591	0.214487	0.0311967	0.871985	28	350	951	26190	19	HMF_footprints.txt	HMF	breast	footprints	Footprints
20	0.001	2.66584	0.00378703	0.980518	0.338649	0.316765	1.64427	11	350	190	26190	19	HMF_footprints.txt	HMF	breast	footprints	Footprints
20	0.0001	3.97121	0.00379128	1.37907	0.476359	0.445408	2.31273	6	350	56	26190	19	HMF_footprints.txt	HMF	breast	footprints	Footprints
20	1e-05	1.21717	0.852186	0.196525	1.05472	-1.87072	2.26377	1	350	26	26190	19	HMF_footprints.txt	HMF	breast	footprints	Footprints
20	1e-06	2.34832	0.439196	0.853698	1.10361	-1.30937	3.01677	1	350	13	26190	19	HMF_footprints.txt	HMF	breast	footprints	Footprints
20	1e-07	3.46791	0.275855	1.24355	1.14121	-0.993222	3.48032	1	350	10	26190	19	HMF_footprints.txt	HMF	breast	footprints	Footprints
20	5e-08	3.90271	0.247517	1.36167	1.17751	-0.946244	3.66959	1	350	8	26190	19	HMF_footprints.txt	HMF	breast	footprints	Footprints
21	0.1	1.25439	0.110316	0.226646	0.14194	-0.0515562	0.504849	85	283	5654	26190	20	HMVEC-dBl-Ad_footprints.txt	HMVEC-dBl-Ad	blood_vessel	footprints	Footprints
21	0.01	1.392	0.177168	0.330738	0.245077	-0.149614	0.81109	21	283	951	26190	20	HMVEC-dBl-Ad_footprints.txt	HMVEC-dBl-Ad	blood_vessel	footprints	Footprints
21	0.001	1.31894	0.559789	0.276831	0.474713	-0.653606	1.20727	5	283	190	26190	20	HMVEC-dBl-Ad_footprints.txt	HMVEC-dBl-Ad	blood_vessel	footprints	Footprints
21	0.0001	1.29572	0.729008	0.259068	0.747789	-1.2066	1.72473	2	283	56	26190	20	HMVEC-dBl-Ad_footprints.txt	HMVEC-dBl-Ad	blood_vessel	footprints	Footprints
21	1e-05	1.45679	0.721519	0.376236	1.05557	-1.69268	2.44515	1	283	26	26190	20	HMVEC-dBl-Ad_footprints.txt	HMVEC-dBl-Ad	blood_vessel	footprints	Footprints
21	1e-06	2.97951	0.325694	1.09176	1.11084	-1.08548	3.269	1	283	13	26190	20	HMVEC-dBl-Ad_footprints.txt	HMVEC-dBl-Ad	blood_vessel	footprints	Footprints
21	1e-07	4.184	0.208703	1.43127	1.13851	-0.800214	3.66275	1	283	10	26190	20	HMVEC-dBl-Ad_footprints.txt	HMVEC-dBl-Ad	blood_vessel	footprints	Footprints
21	5e-08	4.65156	0.192201	1.5372	1.17875	-0.773149	3.84755	1	283	8	26190	20	HMVEC-dBl-Ad_footprints.txt	HMVEC-dBl-Ad	blood_vessel	footprints	Footprints
22	0.1	1.12952	0.408728	0.121795	0.147427	-0.167163	0.410752	75	278	5654	26190	21	HMVEC-dBl-Neo_footprints.txt	HMVEC-dBl-Neo	blood_vessel	footprints	Footprints
22	0.01	1.80963	0.00920125	0.593124	0.227732	0.14677	1.03948	25	278	951	26190	21	HMVEC-dBl-Neo_footprints.txt	HMVEC-dBl-Neo	blood_vessel	footprints	Footprints
22	0.001	1.98496	0.0946022	0.685598	0.410144	-0.118283	1.48948	7	278	190	26190	21	HMVEC-dBl-Neo_footprints.txt	HMVEC-dBl-Neo	blood_vessel	footprints	Footprints
22	0.0001	2.06228	0.248942	0.723814	0.627807	-0.506689	1.95432	3	278	56	26190	21	HMVEC-dBl-Neo_footprints.txt	HMVEC-dBl-Neo	blood_vessel	footprints	Footprints
22	1e-05	1.46737	0.716092	0.383469	1.05439	-1.68314	2.45008	1	278	26	26190	21	HMVEC-dBl-Neo_footprints.txt	HMVEC-dBl-Neo	blood_vessel	footprints	Footprints
22	1e-06	2.94928	0.327602	1.08156	1.10481	-1.08387	3.24699	1	278	13	26190	21	HMVEC-dBl-Neo_footprints.txt	HMVEC-dBl-Neo	blood_vessel	footprints	Footprints
22	1e-07	3.98138	0.220866	1.38163	1.12857	-0.830371	3.59363	1	278	10	26190	21	HMVEC-dBl-Neo_footprints.txt	HMVEC-dBl-Neo	blood_vessel	footprints	Footprints
22	5e-08	4.4063	0.203166	1.48304	1.16538	-0.8011	3.76717	1	278	8	26190	21	HMVEC-dBl-Neo_footprints.txt	HMVEC-dBl-Neo	blood_vessel	footprints	Footprints
23	0.1	1.012	0.937317	0.0119287	0.151682	-0.285367	0.309225	73	281	5654	26190	22	HMVEC-dLy-Neo_footprints.txt	HMVEC-dLy-Neo	blood_vessel	footprints	Footprints
23	0.01	1.50624	0.0908941	0.409614	0.242275	-0.0652447	0.884473	22	281	951	26190	22	HMVEC-dLy-Neo_footprints.txt	HMVEC-dLy-Neo	blood_vessel	footprints	Footprints
23	0.001	1.30625	0.576424	0.267159	0.47825	-0.670212	1.20453	5	281	190	26190	22	HMVEC-dLy-Neo_footprints.txt	HMVEC-dLy-Neo	blood_vessel	footprints	Footprints
23	0.0001	1.25917	0.759614	0.230451	0.753137	-1.2457	1.7066	2	281	56	26190	22	HMVEC-dLy-Neo_footprints.txt	HMVEC-dLy-Neo	blood_vessel	footprints	Footprints
23	1e-05	1.33236	0.787426	0.286952	1.06415	-1.79878	2.37268	1	281	26	26190	22	HMVEC-dLy-Neo_footprints.txt	HMVEC-dLy-Neo	blood_vessel	footprints	Footprints
23	1e-06	2.67146	0.379802	0.982625	1.11883	-1.21028	3.17553	1	281	13	26190	22	HMVEC-dLy-Neo_footprints.txt	HMVEC-dLy-Neo	blood_vessel	footprints	Footprints
23	1e-07	3.66033	0.258686	1.29755	1.14878	-0.954062	3.54917	1	281	10	26190	22	HMVEC-dLy-Neo_footprints.txt	HMVEC-dLy-Neo	blood_vessel	footprints	Footprints
23	5e-08	9.23879e-09	0.998692	-18.4999	11283.3	-22133.8	22096.8	0	281	8	26190	22	HMVEC-dLy-Neo_footprints.txt	HMVEC-dLy-Neo	blood_vessel	footprints	Footprints
24	0.1	1.34763	0.0314372	0.298351	0.138671	0.0265549	0.570147	89	290	5654	26190	23	HMVEC-LLy_footprints.txt	HMVEC-LLy	blood_vessel	footprints	Footprints
24	0.01	1.91798	0.00265622	0.651272	0.216733	0.226476	1.07607	29	290	951	26190	23	HMVEC-LLy_footprints.txt	HMVEC-LLy	blood_vessel	footprints	Footprints
24	0.001	2.82387	0.00329957	1.03811	0.353296	0.34565	1.73057	10	290	190	26190	23	HMVEC-LLy_footprints.txt	HMVEC-LLy	blood_vessel	footprints	Footprints
24	0.0001	2.80429	0.0646846	1.03115	0.558153	-0.0628302	2.12513	4	290	56	26190	23	HMVEC-LLy_footprints.txt	HMVEC-LLy	blood_vessel	footprints	Footprints
24	1e-05	3.03603	0.158862	1.11055	0.788233	-0.434388	2.65549	2	290	26	26190	23	HMVEC-LLy_footprints.txt	HMVEC-LLy	blood_vessel	footprints	Footprints
24	1e-06	7.45217	0.0205848	2.00851	0.867412	0.308378	3.70863	2	290	13	26190	23	HMVEC-LLy_footprints.txt	HMVEC-LLy	blood_vessel	footprints	Footprints
24	1e-07	11.1935	0.00829465	2.41533	0.914956	0.622019	4.20864	2	290	10	26190	23	HMVEC-LLy_footprints.txt	HMVEC-LLy	blood_vessel	footprints	Footprints
24	5e-08	5.20297	0.159824	1.64923	1.17328	-0.65039	3.94885	1	290	8	26190	23	HMVEC-LLy_footprints.txt	HMVEC-LLy	blood_vessel	footprints	Footprints
25	0.1	1.1643	0.303335	0.152117	0.147786	-0.137543	0.441778	78	271	5654	26190	24	HPAF_footprints.txt	HPAF	blood_vessel	footprints	Footprints
25	0.01	2.09043	0.000792046	0.737371	0.219746	0.306669	1.16807	28	271	951	26190	24	HPAF_footprints.txt	HPAF	blood_vessel	footprints	Footprints
25	0.001	2.92549	0.003496	1.07346	0.367576	0.353014	1.79391	9	271	190	26190	24	HPAF_footprints.txt	HPAF	blood_vessel	footprints	Footprints
25	0.0001	3.34455	0.030083	1.20733	0.556632	0.116334	2.29833	4	271	56	26190	24	HPAF_footprints.txt	HPAF	blood_vessel	footprints	Footprints
25	1e-05	1.69397	0.616243	0.527076	1.05167	-1.53419	2.58834	1	271	26	26190	24	HPAF_footprints.txt	HPAF	blood_vessel	footprints	Footprints
25	1e-06	3.33398	0.27381	1.20417	1.10037	-0.952555	3.36089	1	271	13	26190	24	HPAF_footprints.txt	HPAF	blood_vessel	footprints	Footprints
25	1e-07	4.5041	0.179835	1.50499	1.12207	-0.694266	3.70424	1	271	10	26190	24	HPAF_footprints.txt	HPAF	blood_vessel	footprints	Footprints
25	5e-08	1.00853e-08	0.99873	-18.4122	11567.3	-22690.4	22653.6	0	271	8	26190	24	HPAF_footprints.txt	HPAF	blood_vessel	footprints	Footprints
26	0.1	0.940408	0.684687	-0.0614415	0.151306	-0.358001	0.235118	80	294	5654	26190	25	HPdLF_footprints.txt	HPdLF	epithelium	footprints	Footprints
26	0.01	1.56259	0.0586653	0.446343	0.236074	-0.0163615	0.909048	29	294	951	26190	25	HPdLF_footprints.txt	HPdLF	epithelium	footprints	Footprints
26	0.001	2.61384	0.00934978	0.960819	0.369689	0.236228	1.68541	12	294	190	26190	25	HPdLF_footprints.txt	HPdLF	epithelium	footprints	Footprints
26	0.0001	2.891	0.0576315	1.0616	0.559182	-0.034395	2.1576	5	294	56	26190	25	HPdLF_footprints.txt	HPdLF	epithelium	footprints	Footprints
26	1e-05	3.19761	0.140544	1.1624	0.788729	-0.383506	2.70831	3	294	26	26190	25	HPdLF_footprints.txt	HPdLF	epithelium	footprints	Footprints
26	1e-06	7.32628	0.0210361	1.99147	0.863102	0.299787	3.68315	2	294	13	26190	25	HPdLF_footprints.txt	HPdLF	epithelium	footprints	Footprints
26	1e-07	4.13415	0.211028	1.41928	1.13475	-0.804829	3.64339	1	294	10	26190	25	HPdLF_footprints.txt	HPdLF	epithelium	footprints	Footprints
26	5e-08	4.64619	0.186427	1.53605	1.1626	-0.74264	3.81473	1	294	8	26190	25	HPdLF_footprints.txt	HPdLF	epithelium	footprints	Footprints
27	0.1	0.998966	0.994597	-0.00103445	0.152747	-0.300418	0.298349	69	273	5654	26190	26	HPF_footprints.txt	HPF	lung	footprints	Footprints
27	0.01	1.33185	0.263081	0.286567	0.25606	-0.215311	0.788445	18	273	951	26190	26	HPF_footprints.txt	HPF	lung	footprints	Footprints
27	0.001	2.11274	0.0668254	0.747984	0.408099	-0.0518912	1.54786	7	273	190	26190	26	HPF_footprints.txt	HPF	lung	footprints	Footprints
27	0.0001	2.33346	0.174379	0.847351	0.623848	-0.375391	2.07009	3	273	56	26190	26	HPF_footprints.txt	HPF	lung	footprints	Footprints
27	1e-05	1.6781	0.622086	0.517662	1.05025	-1.54082	2.57614	1	273	26	26190	26	HPF_footprints.txt	HPF	lung	footprints	Footprints
27	1e-06	3.35252	0.270475	1.20971	1.09777	-0.941925	3.36135	1	273	13	26190	26	HPF_footprints.txt	HPF	lung	footprints	Footprints
27	1e-07	4.66384	0.170223	1.53984	1.12275	-0.660751	3.74043	1	273	10	26190	26	HPF_footprints.txt	HPF	lung	footprints	Footprints
27	5e-08	5.41848	0.144792	1.68982	1.15885	-0.581539	3.96117	1	273	8	26190	26	HPF_footprints.txt	HPF	lung	footprints	Footprints
28	0.1	0.96125	0.789244	-0.0395204	0.147855	-0.329316	0.250275	74	300	5654	26190	27	HRCEpiC_footprints.txt	HRCEpiC	epithelium	footprints	Footprints
28	0.01	0.900164	0.712492	-0.105179	0.285415	-0.664592	0.454235	16	300	951	26190	27	HRCEpiC_footprints.txt	HRCEpiC	epithelium	footprints	Footprints
28	0.001	1.8933	0.119659	0.638323	0.410179	-0.165628	1.44227	7	300	190	26190	27	HRCEpiC_footprints.txt	HRCEpiC	epithelium	footprints	Footprints
28	0.0001	0.581801	0.598596	-0.541626	1.02888	-2.55824	1.47499	1	300	56	26190	27	HRCEpiC_footprints.txt	HRCEpiC	epithelium	footprints	Footprints
28	1e-05	2.64748e-08	0.996725	-17.4471	4249.95	-8347.36	8312.46	0	300	26	26190	27	HRCEpiC_footprints.txt	HRCEpiC	epithelium	footprints	Footprints
28	1e-06	1.82462e-08	0.997942	-17.8193	6907.08	-13555.7	13520	0	300	13	26190	27	HRCEpiC_footprints.txt	HRCEpiC	epithelium	footprints	Footprints
28	1e-07	2.44651e-08	0.997954	-17.526	6833.32	-13410.8	13375.8	0	300	10	26190	27	HRCEpiC_footprints.txt	HRCEpiC	epithelium	footprints	Footprints
28	5e-08	9.63109e-09	0.998671	-18.4583	11085.2	-21745.5	21708.6	0	300	8	26190	27	HRCEpiC_footprints.txt	HRCEpiC	epithelium	footprints	Footprints
29	0.1	0.974561	0.844393	-0.0257685	0.131286	-0.28309	0.231553	99	386	5654	26190	28	HSMM_footprints.txt	HSMM	muscle	footprints	Footprints
29	0.01	1.90759	0.00099027	0.645842	0.196109	0.261468	1.03022	39	386	951	26190	28	HSMM_footprints.txt	HSMM	muscle	footprints	Footprints
29	0.001	1.25612	0.599739	0.228031	0.43453	-0.623648	1.07971	8	386	190	26190	28	HSMM_footprints.txt	HSMM	muscle	footprints	Footprints
29	0.0001	1.06453	0.933035	0.0625303	0.744173	-1.39605	1.52111	3	386	56	26190	28	HSMM_footprints.txt	HSMM	muscle	footprints	Footprints
29	1e-05	1.23047	0.8435	0.207394	1.05053	-1.85165	2.26644	2	386	26	26190	28	HSMM_footprints.txt	HSMM	muscle	footprints	Footprints
29	1e-06	2.34242	0.436987	0.851184	1.09506	-1.29514	2.99751	2	386	13	26190	28	HSMM_footprints.txt	HSMM	muscle	footprints	Footprints
29	1e-07	3.50355	0.266723	1.25378	1.12888	-0.958821	3.46637	1	386	10	26190	28	HSMM_footprints.txt	HSMM	muscle	footprints	Footprints
29	5e-08	1.08586e-08	0.998495	-18.3383	9721.69	-19072.9	19036.2	0	386	8	26190	28	HSMM_footprints.txt	HSMM	muscle	footprints	Footprints
30	0.1	1.13183	0.398511	0.123836	0.146675	-0.163648	0.411319	79	285	5654	26190	29	HVMF_footprints.txt	HVMF	connective	footprints	Footprints
30	0.01	1.62334	0.0396133	0.484488	0.235445	0.0230167	0.94596	23	285	951	26190	29	HVMF_footprints.txt	HVMF	connective	footprints	Footprints
30	0.001	2.72334	0.00653004	1.00186	0.368343	0.279906	1.72381	9	285	190	26190	29	HVMF_footprints.txt	HVMF	connective	footprints	Footprints
30	0.0001	3.30061	0.0322745	1.19411	0.557735	0.100947	2.28727	4	285	56	26190	29	HVMF_footprints.txt	HVMF	connective	footprints	Footprints
30	1e-05	1.72828	0.604084	0.547128	1.05514	-1.52095	2.6152	1	285	26	26190	29	HVMF_footprints.txt	HVMF	connective	footprints	Footprints
30	1e-06	3.43745	0.264568	1.23473	1.10673	-0.934453	3.40391	1	285	13	26190	29	HVMF_footprints.txt	HVMF	connective	footprints	Footprints
30	1e-07	4.96914	0.160136	1.60325	1.14141	-0.633926	3.84042	1	285	10	26190	29	HVMF_footprints.txt	HVMF	connective	footprints	Footprints
30	5e-08	1.14843e-08	0.9987	-18.2823	11222.4	-22014.3	21977.7	0	285	8	26190	29	HVMF_footprints.txt	HVMF	connective	footprints	Footprints
31	0.1	1.00753	0.96274	0.00750206	0.16059	-0.307253	0.322258	63	245	5654	26190	30	IMR90_footprints.txt	IMR90	lung	footprints	Footprints
31	0.01	1.43189	0.16637	0.358993	0.259395	-0.149421	0.867406	20	245	951	26190	30	IMR90_footprints.txt	IMR90	lung	footprints	Footprints
31	0.001	1.49051	0.403992	0.399118	0.478265	-0.538281	1.33652	5	245	190	26190	30	IMR90_footprints.txt	IMR90	lung	footprints	Footprints
31	0.0001	1.46484	0.611299	0.381745	0.75114	-1.09049	1.85398	2	245	56	26190	30	IMR90_footprints.txt	IMR90	lung	footprints	Footprints
31	1e-05	2.42463e-08	0.997031	-17.535	4712.19	-9253.42	9218.35	0	245	26	26190	30	IMR90_footprints.txt	IMR90	lung	footprints	Footprints
31	1e-06	1.61298e-08	0.998126	-17.9426	7638.8	-14990	14954.1	0	245	13	26190	30	IMR90_footprints.txt	IMR90	lung	footprints	Footprints
31	1e-07	2.18726e-08	0.998141	-17.638	7570.61	-14856	14820.8	0	245	10	26190	30	IMR90_footprints.txt	IMR90	lung	footprints	Footprints
31	5e-08	9.25998e-09	0.998788	-18.4976	12180.6	-23892.5	23855.5	0	245	8	26190	30	IMR90_footprints.txt	IMR90	lung	footprints	Footprints
32	0.1	1.25262	0.265822	0.225237	0.202418	-0.171501	0.621976	44	137	5654	26190	31	K562_footprints.txt	K562	blood	footprints	Footprints
32	0.01	1.86465	0.0427829	0.623075	0.307566	0.020245	1.22591	14	137	951	26190	31	K562_footprints.txt	K562	blood	footprints	Footprints
32	0.001	4.14322	0.000841048	1.42147	0.425728	0.587046	2.2559	7	137	190	26190	31	K562_footprints.txt	K562	blood	footprints	Footprints
32	0.0001	4.13266	0.0276625	1.41892	0.644367	0.155962	2.68188	3	137	56	26190	31	K562_footprints.txt	K562	blood	footprints	Footprints
32	1e-05	3.0605	0.297016	1.11858	1.07261	-0.983744	3.2209	1	137	26	26190	31	K562_footprints.txt	K562	blood	footprints	Footprints
32	1e-06	1.88136e-08	0.998583	-17.7887	10017.6	-19652.2	19616.6	0	137	13	26190	31	K562_footprints.txt	K562	blood	footprints	Footprints
32	1e-07	2.36699e-08	0.998597	-17.5591	9987.21	-19592.5	19557.4	0	137	10	26190	31	K562_footprints.txt	K562	blood	footprints	Footprints
32	5e-08	1.06137e-08	0.999085	-18.3611	16006.5	-31391.2	31354.4	0	137	8	26190	31	K562_footprints.txt	K562	blood	footprints	Footprints
33	0.1	1.29035	0.0726349	0.254912	0.142003	-0.0234138	0.533238	89	282	5654	26190	32	NB4_footprints.txt	NB4	blood	footprints	Footprints
33	0.01	1.60695	0.0439513	0.474338	0.235455	0.0128453	0.93583	24	282	951	26190	32	NB4_footprints.txt	NB4	blood	footprints	Footprints
33	0.001	2.78232	0.00572934	1.02329	0.370369	0.297363	1.74921	10	282	190	26190	32	NB4_footprints.txt	NB4	blood	footprints	Footprints
33	0.0001	3.09094	0.0437005	1.12848	0.559496	0.0318644	2.22509	5	282	56	26190	32	NB4_footprints.txt	NB4	blood	footprints	Footprints
33	1e-05	1.52289	0.69131	0.420613	1.05927	-1.65556	2.49678	2	282	26	26190	32	NB4_footprints.txt	NB4	blood	footprints	Footprints
33	1e-06	3.52203	0.258704	1.25904	1.11473	-0.925826	3.4439	1	282	13	26190	32	NB4_footprints.txt	NB4	blood	footprints	Footprints
33	1e-07	4.86562	0.169632	1.58219	1.15204	-0.675798	3.84019	1	282	10	26190	32	NB4_footprints.txt	NB4	blood	footprints	Footprints
33	5e-08	6.08465	0.126443	1.80577	1.18157	-0.510108	4.12165	1	282	8	26190	32	NB4_footprints.txt	NB4	blood	footprints	Footprints
34	0.1	0.907478	0.564465	-0.0970858	0.168487	-0.42732	0.233148	60	242	5654	26190	33	NH-A_footprints.txt	NH-A	nervous	footprints	Footprints
34	0.01	1.35677	0.263899	0.30511	0.273097	-0.23016	0.840381	19	242	951	26190	33	NH-A_footprints.txt	NH-A	nervous	footprints	Footprints
34	0.001	1.27323	0.647529	0.241559	0.528346	-0.794	1.27712	4	242	190	26190	33	NH-A_footprints.txt	NH-A	nervous	footprints	Footprints
34	0.0001	1.57132	0.548584	0.451917	0.753343	-1.02463	1.92847	2	242	56	26190	33	NH-A_footprints.txt	NH-A	nervous	footprints	Footprints
34	1e-05	2.46803e-08	0.997097	-17.5173	4815.23	-9455.36	9420.32	0	242	26	26190	33	NH-A_footprints.txt	NH-A	nervous	footprints	Footprints
34	1e-06	1.60933e-08	0.99817	-17.9449	7824.1	-15353.2	15317.3	0	242	13	26190	33	NH-A_footprints.txt	NH-A	nervous	footprints	Footprints
34	1e-07	2.32445e-08	0.998187	-17.5772	7733.49	-15175.2	15140.1	0	242	10	26190	33	NH-A_footprints.txt	NH-A	nervous	footprints	Footprints
34	5e-08	9.15401e-09	0.998823	-18.5091	12544.2	-24605.2	24568.2	0	242	8	26190	33	NH-A_footprints.txt	NH-A	nervous	footprints	Footprints
35	0.1	0.846275	0.233119	-0.166911	0.139983	-0.441278	0.107456	89	366	5654	26190	34	NHDF-Ad_footprints.txt	NHDF-Ad	skin	footprints	Footprints
35	0.01	1.57753	0.0353767	0.455859	0.216661	0.0312034	0.880514	29	366	951	26190	34	NHDF-Ad_footprints.txt	NHDF-Ad	skin	footprints	Footprints
35	0.001	2.23766	0.027755	0.805432	0.365983	0.0881041	1.52276	9	366	190	26190	34	NHDF-Ad_footprints.txt	NHDF-Ad	skin	footprints	Footprints
35	0.0001	3.38026	0.0162332	1.21795	0.506714	0.224793	2.21111	5	366	56	26190	34	NHDF-Ad_footprints.txt	NHDF-Ad	skin	footprints	Footprints
35	1e-05	1.37855	0.760189	0.321031	1.05176	-1.74042	2.38248	1	366	26	26190	34	NHDF-Ad_footprints.txt	NHDF-Ad	skin	footprints	Footprints
35	1e-06	2.69339	0.366048	0.990802	1.09614	-1.15763	3.13923	1	366	13	26190	34	NHDF-Ad_footprints.txt	NHDF-Ad	skin	footprints	Footprints
35	1e-07	2.83238e-08	0.997749	-17.3796	6160.62	-12092.2	12057.4	0	366	10	26190	34	NHDF-Ad_footprints.txt	NHDF-Ad	skin	footprints	Footprints
35	5e-08	1.19318e-08	0.998534	-18.2441	9931.25	-19483.5	19447	0	366	8	26190	34	NHDF-Ad_footprints.txt	NHDF-Ad	skin	footprints	Footprints
36	0.1	0.948472	0.697198	-0.0529033	0.135962	-0.319388	0.213581	93	368	5654	26190	35	NHDF-neo_footprints.txt	NHDF-neo	skin	footprints	Footprints
36	0.01	1.44346	0.100225	0.367042	0.223293	-0.0706132	0.804697	26	368	951	26190	35	NHDF-neo_footprints.txt	NHDF-neo	skin	footprints	Footprints
36	0.001	1.98323	0.0733067	0.684725	0.382332	-0.0646461	1.4341	8	368	190	26190	35	NHDF-neo_footprints.txt	NHDF-neo	skin	footprints	Footprints
36	0.0001	2.66649	0.074741	0.980765	0.550358	-0.097936	2.05947	4	368	56	26190	35	NHDF-neo_footprints.txt	NHDF-neo	skin	footprints	Footprints
36	1e-05	1.31821	0.792667	0.276278	1.05109	-1.78386	2.33641	1	368	26	26190	35	NHDF-neo_footprints.txt	NHDF-neo	skin	footprints	Footprints
36	1e-06	2.79152	0.348093	1.02659	1.0941	-1.11785	3.17102	1	368	13	26190	35	NHDF-neo_footprints.txt	NHDF-neo	skin	footprints	Footprints
36	1e-07	3.03361e-08	0.997769	-17.3109	6190.48	-12150.6	12116	0	368	10	26190	35	NHDF-neo_footprints.txt	NHDF-neo	skin	footprints	Footprints
36	5e-08	1.42665e-08	0.998551	-18.0654	9947.74	-19515.6	19479.5	0	368	8	26190	35	NHDF-neo_footprints.txt	NHDF-neo	skin	footprints	Footprints
37	0.1	0.968767	0.821479	-0.0317314	0.140627	-0.30736	0.243897	85	339	5654	26190	36	NHLF_footprints.txt	NHLF	lung	footprints	Footprints
37	0.01	1.09683	0.716245	0.0924236	0.254273	-0.405952	0.590799	21	339	951	26190	36	NHLF_footprints.txt	NHLF	lung	footprints	Footprints
37	0.001	1.5104	0.344484	0.412378	0.43622	-0.442614	1.26737	6	339	190	26190	36	NHLF_footprints.txt	NHLF	lung	footprints	Footprints
37	0.0001	1.25542	0.760446	0.227473	0.74607	-1.23482	1.68977	2	339	56	26190	36	NHLF_footprints.txt	NHLF	lung	footprints	Footprints
37	1e-05	3.02076e-08	0.996547	-17.3152	4000.74	-7858.76	7824.13	0	339	26	26190	36	NHLF_footprints.txt	NHLF	lung	footprints	Footprints
37	1e-06	2.095e-08	0.99783	-17.6811	6501.21	-12760	12724.7	0	339	13	26190	36	NHLF_footprints.txt	NHLF	lung	footprints	Footprints
37	1e-07	2.88727e-08	0.997849	-17.3604	6438.23	-12636.3	12601.6	0	339	10	26190	36	NHLF_footprints.txt	NHLF	lung	footprints	Footprints
37	5e-08	1.18025e-08	0.998599	-18.255	10395.4	-20393.2	20356.7	0	339	8	26190	36	NHLF_footprints.txt	NHLF	lung	footprints	Footprints
38	0.1	1.09893	0.513062	0.0943402	0.144234	-0.188358	0.377039	85	314	5654	26190	37	SAEC_footprints.txt	SAEC	epithelium	footprints	Footprints
38	0.01	1.45314	0.119871	0.373728	0.240291	-0.0972415	0.844697	25	314	951	26190	37	SAEC_footprints.txt	SAEC	epithelium	footprints	Footprints
38	0.001	2.23589	0.0385149	0.804639	0.38884	0.042513	1.56677	8	314	190	26190	37	SAEC_footprints.txt	SAEC	epithelium	footprints	Footprints
38	0.0001	3.72482	0.0104604	1.31502	0.513634	0.308296	2.32174	5	314	56	26190	37	SAEC_footprints.txt	SAEC	epithelium	footprints	Footprints
38	1e-05	5.46107	0.0125163	1.69764	0.679808	0.365222	3.03007	3	314	26	26190	37	SAEC_footprints.txt	SAEC	epithelium	footprints	Footprints
38	1e-06	6.9893	0.0238618	1.94438	0.860594	0.257617	3.63114	2	314	13	26190	37	SAEC_footprints.txt	SAEC	epithelium	footprints	Footprints
38	1e-07	10.6087	0.00946394	2.36168	0.91015	0.577785	4.14557	2	314	10	26190	37	SAEC_footprints.txt	SAEC	epithelium	footprints	Footprints
38	5e-08	11.9683	0.0087267	2.48226	0.946496	0.627128	4.33739	2	314	8	26190	37	SAEC_footprints.txt	SAEC	epithelium	footprints	Footprints
39	0.1	0.885957	0.302274	-0.121087	0.117381	-0.351153	0.10898	124	507	5654	26190	38	SKMC_footprints.txt	SKMC	muscle	footprints	Footprints
39	0.01	1.52622	0.0246457	0.422794	0.188167	0.0539872	0.791601	38	507	951	26190	38	SKMC_footprints.txt	SKMC	muscle	footprints	Footprints
39	0.001	1.55069	0.225832	0.438702	0.362215	-0.271239	1.14864	10	507	190	26190	38	SKMC_footprints.txt	SKMC	muscle	footprints	Footprints
39	0.0001	1.2936	0.678053	0.257433	0.620138	-0.958039	1.4729	4	507	56	26190	38	SKMC_footprints.txt	SKMC	muscle	footprints	Footprints
39	1e-05	1.06544e-08	0.997277	-18.3573	5378.21	-10559.7	10522.9	1	507	26	26190	38	SKMC_footprints.txt	SKMC	muscle	footprints	Footprints
39	1e-06	1.9485e-08	0.99732	-17.7536	5285.43	-10377.2	10341.7	0	507	13	26190	38	SKMC_footprints.txt	SKMC	muscle	footprints	Footprints
39	1e-07	2.70671e-08	0.997343	-17.4249	5233.17	-10274.4	10239.6	0	507	10	26190	38	SKMC_footprints.txt	SKMC	muscle	footprints	Footprints
39	5e-08	1.1242e-08	0.998269	-18.3036	8438.13	-16557	16520.4	0	507	8	26190	38	SKMC_footprints.txt	SKMC	muscle	footprints	Footprints
40	0.1	0.956563	0.852378	-0.0444082	0.238644	-0.512151	0.423335	26	106	5654	26190	39	SK-N-SH_RA_footprints.txt	SK-N-SH	brain	footprints	Footprints
40	0.01	1.82531	0.0820988	0.601748	0.346103	-0.0766148	1.28011	10	106	951	26190	39	SK-N-SH_RA_footprints.txt	SK-N-SH	brain	footprints	Footprints
40	0.001	4.6856	0.000656923	1.54449	0.453336	0.655956	2.43303	6	106	190	26190	39	SK-N-SH_RA_footprints.txt	SK-N-SH	brain	footprints	Footprints
40	0.0001	6.2519	0.00464926	1.83289	0.647575	0.563637	3.10213	3	106	56	26190	39	SK-N-SH_RA_footprints.txt	SK-N-SH	brain	footprints	Footprints
40	1e-05	2.80266e-08	0.99802	-17.3901	7008.08	-13753.2	13718.4	0	106	26	26190	39	SK-N-SH_RA_footprints.txt	SK-N-SH	brain	footprints	Footprints
40	1e-06	1.97002e-08	0.998737	-17.7426	11210.7	-21990.7	21955.2	0	106	13	26190	39	SK-N-SH_RA_footprints.txt	SK-N-SH	brain	footprints	Footprints
40	1e-07	2.53014e-08	0.998749	-17.4924	11154.4	-21880.1	21845.1	0	106	10	26190	39	SK-N-SH_RA_footprints.txt	SK-N-SH	brain	footprints	Footprints
40	5e-08	1.06664e-08	0.999168	-18.3562	17597.5	-34509.4	34472.7	0	106	8	26190	39	SK-N-SH_RA_footprints.txt	SK-N-SH	brain	footprints	Footprints
41	0.1	1.40778	0.0958122	0.342013	0.205351	-0.0604751	0.744502	39	121	5654	26190	40	Th1_footprints.txt	Th1	blood	footprints	Footprints
41	0.01	1.68309	0.114197	0.520629	0.329594	-0.125375	1.16663	11	121	951	26190	40	Th1_footprints.txt	Th1	blood	footprints	Footprints
41	0.001	5.35127	3.0086e-05	1.67733	0.401967	0.889478	2.46519	8	121	190	26190	40	Th1_footprints.txt	Th1	blood	footprints	Footprints
41	0.0001	6.79473	0.000907627	1.91615	0.577553	0.784143	3.04815	4	121	56	26190	40	Th1_footprints.txt	Th1	blood	footprints	Footprints
41	1e-05	3.44855	0.245802	1.23795	1.06664	-0.852667	3.32857	1	121	26	26190	40	Th1_footprints.txt	Th1	blood	footprints	Footprints
41	1e-06	2.06931e-08	0.998633	-17.6935	10323.8	-20252.4	20217	0	121	13	26190	40	Th1_footprints.txt	Th1	blood	footprints	Footprints
41	1e-07	2.6945e-08	0.998645	-17.4295	10266.2	-20139.2	20104.3	0	121	10	26190	40	Th1_footprints.txt	Th1	blood	footprints	Footprints
41	5e-08	1.0069e-08	0.999107	-18.4138	16449.5	-32259.4	32222.6	0	121	8	26190	40	Th1_footprints.txt	Th1	blood	footprints	Footprints
42	0.1	0.962066	0.508917	-0.0386723	0.0585479	-0.153426	0.0760816	576	2367	5654	26190	41	A549-all.twopass.merge150.wgt10.zgt2.wig	A549	epithelium	hotspots	Hotspots
42	0.01	1.16804	0.165186	0.155328	0.111921	-0.064037	0.374694	130	2367	951	26190	41	A549-all.twopass.merge150.wgt10.zgt2.wig	A549	epithelium	hotspots	Hotspots
42	0.001	1.60747	0.0266614	0.474663	0.214156	0.0549179	0.894409	37	2367	190	26190	41	A549-all.twopass.merge150.wgt10.zgt2.wig	A549	epithelium	hotspots	Hotspots
42	0.0001	2.49426	0.00809997	0.913991	0.345179	0.23744	1.59054	17	2367	56	26190	41	A549-all.twopass.merge150.wgt10.zgt2.wig	A549	epithelium	hotspots	Hotspots
42	1e-05	2.41542	0.0885587	0.881872	0.517819	-0.133054	1.8968	8	2367	26	26190	41	A549-all.twopass.merge150.wgt10.zgt2.wig	A549	epithelium	hotspots	Hotspots
42	1e-06	4.52983	0.0261157	1.51069	0.679116	0.179618	2.84175	5	2367	13	26190	41	A549-all.twopass.merge150.wgt10.zgt2.wig	A549	epithelium	hotspots	Hotspots
42	1e-07	2.67765	0.213771	0.984941	0.792222	-0.567814	2.5377	3	2367	10	26190	41	A549-all.twopass.merge150.wgt10.zgt2.wig	A549	epithelium	hotspots	Hotspots
42	5e-08	3.49415	0.14386	1.25109	0.855993	-0.426656	2.92884	3	2367	8	26190	41	A549-all.twopass.merge150.wgt10.zgt2.wig	A549	epithelium	hotspots	Hotspots
43	0.1	1.04469	0.40695	0.0437221	0.0527235	-0.0596158	0.14706	730	2924	5654	26190	42	Adult_Th0_AllReps.30000000.twopass.merge150.wgt10.zgt2.wig	Adult_CD4+	blood	hotspots	Hotspots
43	0.01	1.37184	0.00153026	0.316152	0.0997676	0.120607	0.511696	170	2924	951	26190	42	Adult_Th0_AllReps.30000000.twopass.merge150.wgt10.zgt2.wig	Adult_CD4+	blood	hotspots	Hotspots
43	0.001	1.64016	0.0139771	0.494791	0.201311	0.100223	0.88936	44	2924	190	26190	42	Adult_Th0_AllReps.30000000.twopass.merge150.wgt10.zgt2.wig	Adult_CD4+	blood	hotspots	Hotspots
43	0.0001	3.15035	0.00046332	1.14751	0.327757	0.50511	1.78992	23	2924	56	26190	42	Adult_Th0_AllReps.30000000.twopass.merge150.wgt10.zgt2.wig	Adult_CD4+	blood	hotspots	Hotspots
43	1e-05	5.05331	0.000766716	1.62004	0.481506	0.676293	2.5638	13	2924	26	26190	42	Adult_Th0_AllReps.30000000.twopass.merge150.wgt10.zgt2.wig	Adult_CD4+	blood	hotspots	Hotspots
43	1e-06	3.65074	0.0532055	1.29493	0.66982	-0.0179184	2.60778	6	2924	13	26190	42	Adult_Th0_AllReps.30000000.twopass.merge150.wgt10.zgt2.wig	Adult_CD4+	blood	hotspots	Hotspots
43	1e-07	2.17137	0.320019	0.775361	0.779712	-0.752874	2.3036	3	2924	10	26190	42	Adult_Th0_AllReps.30000000.twopass.merge150.wgt10.zgt2.wig	Adult_CD4+	blood	hotspots	Hotspots
43	5e-08	3.05335	0.185717	1.11624	0.843493	-0.537006	2.76949	3	2924	8	26190	42	Adult_Th0_AllReps.30000000.twopass.merge150.wgt10.zgt2.wig	Adult_CD4+	blood	hotspots	Hotspots
44	0.1	1.01883	0.81579	0.0186567	0.0800843	-0.138309	0.175622	290	1146	5654	26190	43	AG04449-DS12319.twopass.merge150.wgt10.zgt2.wig	AG04449	skin	hotspots	Hotspots
44	0.01	1.41468	0.0133727	0.346904	0.140238	0.0720383	0.62177	79	1146	951	26190	43	AG04449-DS12319.twopass.merge150.wgt10.zgt2.wig	AG04449	skin	hotspots	Hotspots
44	0.001	2.10086	0.00299726	0.742345	0.250115	0.25212	1.23257	28	1146	190	26190	43	AG04449-DS12319.twopass.merge150.wgt10.zgt2.wig	AG04449	skin	hotspots	Hotspots
44	0.0001	3.41107	0.0012284	1.22702	0.379625	0.48296	1.97109	13	1146	56	26190	43	AG04449-DS12319.twopass.merge150.wgt10.zgt2.wig	AG04449	skin	hotspots	Hotspots
44	1e-05	2.08251	0.229037	0.733572	0.609866	-0.461765	1.92891	5	1146	26	26190	43	AG04449-DS12319.twopass.merge150.wgt10.zgt2.wig	AG04449	skin	hotspots	Hotspots
44	1e-06	3.59324	0.0923368	1.27905	0.759895	-0.210341	2.76845	3	1146	13	26190	43	AG04449-DS12319.twopass.merge150.wgt10.zgt2.wig	AG04449	skin	hotspots	Hotspots
44	1e-07	2.92022	0.231309	1.07166	0.895291	-0.683113	2.82643	2	1146	10	26190	43	AG04449-DS12319.twopass.merge150.wgt10.zgt2.wig	AG04449	skin	hotspots	Hotspots
44	5e-08	3.46174	0.188595	1.24177	0.944493	-0.609436	3.09298	2	1146	8	26190	43	AG04449-DS12319.twopass.merge150.wgt10.zgt2.wig	AG04449	skin	hotspots	Hotspots
45	0.1	1.03255	0.685442	0.0320362	0.0790923	-0.122985	0.187057	302	1149	5654	26190	44	AG04450-DS12270.twopass.merge150.wgt10.zgt2.wig	AG04450	lung	hotspots	Hotspots
45	0.01	1.26752	0.0972294	0.237059	0.142941	-0.0431058	0.517224	74	1149	951	26190	44	AG04450-DS12270.twopass.merge150.wgt10.zgt2.wig	AG04450	lung	hotspots	Hotspots
45	0.001	1.67884	0.0473	0.5181	0.261191	0.00616517	1.03004	23	1149	190	26190	44	AG04450-DS12270.twopass.merge150.wgt10.zgt2.wig	AG04450	lung	hotspots	Hotspots
45	0.0001	2.89567	0.00541176	1.06322	0.382253	0.314	1.81243	12	1149	56	26190	44	AG04450-DS12270.twopass.merge150.wgt10.zgt2.wig	AG04450	lung	hotspots	Hotspots
45	1e-05	2.8849	0.061087	1.05949	0.565706	-0.0492926	2.16827	5	1149	26	26190	44	AG04450-DS12270.twopass.merge150.wgt10.zgt2.wig	AG04450	lung	hotspots	Hotspots
45	1e-06	6.00387	0.011498	1.7924	0.709248	0.402278	3.18253	4	1149	13	26190	44	AG04450-DS12270.twopass.merge150.wgt10.zgt2.wig	AG04450	lung	hotspots	Hotspots
45	1e-07	5.90689	0.0267302	1.77612	0.801702	0.204784	3.34746	3	1149	10	26190	44	AG04450-DS12270.twopass.merge150.wgt10.zgt2.wig	AG04450	lung	hotspots	Hotspots
45	5e-08	7.93174	0.0169614	2.07087	0.867365	0.370836	3.77091	3	1149	8	26190	44	AG04450-DS12270.twopass.merge150.wgt10.zgt2.wig	AG04450	lung	hotspots	Hotspots
46	0.1	1.05141	0.518128	0.0501319	0.0775755	-0.101916	0.20218	306	1202	5654	26190	45	AG09309-DS12352.twopass.merge150.wgt10.zgt2.wig	AG09309	skin	hotspots	Hotspots
46	0.01	1.31183	0.0532042	0.27142	0.140395	-0.00375424	0.546595	74	1202	951	26190	45	AG09309-DS12352.twopass.merge150.wgt10.zgt2.wig	AG09309	skin	hotspots	Hotspots
46	0.001	2.03643	0.00394175	0.711197	0.246705	0.227656	1.19474	26	1202	190	26190	45	AG09309-DS12352.twopass.merge150.wgt10.zgt2.wig	AG09309	skin	hotspots	Hotspots
46	0.0001	2.92692	0.00482787	1.07395	0.381063	0.327066	1.82083	13	1202	56	26190	45	AG09309-DS12352.twopass.merge150.wgt10.zgt2.wig	AG09309	skin	hotspots	Hotspots
46	1e-05	2.05496	0.231183	0.720257	0.601559	-0.458799	1.89931	6	1202	26	26190	45	AG09309-DS12352.twopass.merge150.wgt10.zgt2.wig	AG09309	skin	hotspots	Hotspots
46	1e-06	3.5157	0.0931206	1.25724	0.748731	-0.210272	2.72475	3	1202	13	26190	45	AG09309-DS12352.twopass.merge150.wgt10.zgt2.wig	AG09309	skin	hotspots	Hotspots
46	1e-07	2.88636	0.22919	1.05999	0.881531	-0.667806	2.7878	2	1202	10	26190	45	AG09309-DS12352.twopass.merge150.wgt10.zgt2.wig	AG09309	skin	hotspots	Hotspots
46	5e-08	3.62946	0.162977	1.28908	0.923989	-0.521935	3.1001	2	1202	8	26190	45	AG09309-DS12352.twopass.merge150.wgt10.zgt2.wig	AG09309	skin	hotspots	Hotspots
47	0.1	1.00613	0.944335	0.00610754	0.087472	-0.165338	0.177553	226	910	5654	26190	46	AG09319-DS12291.twopass.merge150.wgt10.zgt2.wig	AG09319	gingival	hotspots	Hotspots
47	0.01	1.15054	0.386672	0.140233	0.161994	-0.177275	0.457742	52	910	951	26190	46	AG09319-DS12291.twopass.merge150.wgt10.zgt2.wig	AG09319	gingival	hotspots	Hotspots
47	0.001	1.34881	0.328097	0.299223	0.305968	-0.300474	0.89892	14	910	190	26190	46	AG09319-DS12291.twopass.merge150.wgt10.zgt2.wig	AG09319	gingival	hotspots	Hotspots
47	0.0001	1.74063	0.230349	0.554249	0.462082	-0.351432	1.45993	6	910	56	26190	46	AG09319-DS12291.twopass.merge150.wgt10.zgt2.wig	AG09319	gingival	hotspots	Hotspots
47	1e-05	1.20252	0.810713	0.184417	0.769988	-1.32476	1.69359	2	910	26	26190	46	AG09319-DS12291.twopass.merge150.wgt10.zgt2.wig	AG09319	gingival	hotspots	Hotspots
47	1e-06	1.14866	0.898169	0.138593	1.08297	-1.98404	2.26122	1	910	13	26190	46	AG09319-DS12291.twopass.merge150.wgt10.zgt2.wig	AG09319	gingival	hotspots	Hotspots
47	1e-07	1.12519e-08	0.997725	-18.3027	6418.72	-12599	12562.4	0	910	10	26190	46	AG09319-DS12291.twopass.merge150.wgt10.zgt2.wig	AG09319	gingival	hotspots	Hotspots
47	5e-08	1.39485e-08	0.997688	-18.0879	6241.35	-12251.1	12215	0	910	8	26190	46	AG09319-DS12291.twopass.merge150.wgt10.zgt2.wig	AG09319	gingival	hotspots	Hotspots
48	0.1	0.945524	0.503374	-0.0560162	0.0837074	-0.220083	0.10805	252	1056	5654	26190	47	AG10803-DS12384.twopass.merge150.wgt10.zgt2.wig	AG10803	skin	hotspots	Hotspots
48	0.01	1.19724	0.234887	0.180021	0.151551	-0.117018	0.477061	60	1056	951	26190	47	AG10803-DS12384.twopass.merge150.wgt10.zgt2.wig	AG10803	skin	hotspots	Hotspots
48	0.001	1.46741	0.173233	0.383501	0.281595	-0.168426	0.935428	17	1056	190	26190	47	AG10803-DS12384.twopass.merge150.wgt10.zgt2.wig	AG10803	skin	hotspots	Hotspots
48	0.0001	2.8972	0.00615176	1.06375	0.388288	0.302702	1.82479	10	1056	56	26190	47	AG10803-DS12384.twopass.merge150.wgt10.zgt2.wig	AG10803	skin	hotspots	Hotspots
48	1e-05	2.44977	0.131477	0.895996	0.594042	-0.268326	2.06032	4	1056	26	26190	47	AG10803-DS12384.twopass.merge150.wgt10.zgt2.wig	AG10803	skin	hotspots	Hotspots
48	1e-06	4.12351	0.0563527	1.4167	0.742392	-0.0383832	2.87179	3	1056	13	26190	47	AG10803-DS12384.twopass.merge150.wgt10.zgt2.wig	AG10803	skin	hotspots	Hotspots
48	1e-07	3.33975	0.167325	1.2059	0.8733	-0.505772	2.91757	2	1056	10	26190	47	AG10803-DS12384.twopass.merge150.wgt10.zgt2.wig	AG10803	skin	hotspots	Hotspots
48	5e-08	4.12451	0.125539	1.41695	0.924941	-0.395937	3.22983	2	1056	8	26190	47	AG10803-DS12384.twopass.merge150.wgt10.zgt2.wig	AG10803	skin	hotspots	Hotspots
49	0.1	0.928938	0.347813	-0.0737138	0.0785158	-0.227605	0.0801772	285	1198	5654	26190	48	AoAF-DS13523.twopass.merge150.wgt10.zgt2.wig	AoAF	blood_vessel	hotspots	Hotspots
49	0.01	1.25954	0.100098	0.230744	0.140323	-0.044289	0.505778	73	1198	951	26190	48	AoAF-DS13523.twopass.merge150.wgt10.zgt2.wig	AoAF	blood_vessel	hotspots	Hotspots
49	0.001	1.45224	0.164546	0.373107	0.268433	-0.153023	0.899236	20	1198	190	26190	48	AoAF-DS13523.twopass.merge150.wgt10.zgt2.wig	AoAF	blood_vessel	hotspots	Hotspots
49	0.0001	2.15616	0.0547368	0.76833	0.399972	-0.0156149	1.55227	9	1198	56	26190	48	AoAF-DS13523.twopass.merge150.wgt10.zgt2.wig	AoAF	blood_vessel	hotspots	Hotspots
49	1e-05	2.08565	0.215806	0.735082	0.593882	-0.428927	1.89909	4	1198	26	26190	48	AoAF-DS13523.twopass.merge150.wgt10.zgt2.wig	AoAF	blood_vessel	hotspots	Hotspots
49	1e-06	1.96949	0.41894	0.677773	0.838557	-0.965798	2.32134	2	1198	13	26190	48	AoAF-DS13523.twopass.merge150.wgt10.zgt2.wig	AoAF	blood_vessel	hotspots	Hotspots
49	1e-07	2.89495	0.224148	1.06297	0.874459	-0.650972	2.77691	2	1198	10	26190	48	AoAF-DS13523.twopass.merge150.wgt10.zgt2.wig	AoAF	blood_vessel	hotspots	Hotspots
49	5e-08	3.76078	0.15456	1.32463	0.930471	-0.499097	3.14835	2	1198	8	26190	48	AoAF-DS13523.twopass.merge150.wgt10.zgt2.wig	AoAF	blood_vessel	hotspots	Hotspots
50	0.1	0.964449	0.65141	-0.0361986	0.0801201	-0.193234	0.120837	283	1147	5654	26190	49	BE_2_C-DS14625.twopass.merge150.wgt10.zgt2.wig	BE2_C	brain	hotspots	Hotspots
50	0.01	1.17038	0.283357	0.157327	0.14665	-0.130107	0.444761	62	1147	951	26190	49	BE_2_C-DS14625.twopass.merge150.wgt10.zgt2.wig	BE2_C	brain	hotspots	Hotspots
50	0.001	1.85903	0.014939	0.620053	0.254762	0.12072	1.11939	22	1147	190	26190	49	BE_2_C-DS14625.twopass.merge150.wgt10.zgt2.wig	BE2_C	brain	hotspots	Hotspots
50	0.0001	2.56968	0.0153192	0.943781	0.389229	0.180892	1.70667	10	1147	56	26190	49	BE_2_C-DS14625.twopass.merge150.wgt10.zgt2.wig	BE2_C	brain	hotspots	Hotspots
50	1e-05	2.88863	0.0561252	1.06078	0.555365	-0.0277337	2.1493	5	1147	26	26190	49	BE_2_C-DS14625.twopass.merge150.wgt10.zgt2.wig	BE2_C	brain	hotspots	Hotspots
50	1e-06	5.75319	0.0121784	1.74975	0.697966	0.38174	3.11777	4	1147	13	26190	49	BE_2_C-DS14625.twopass.merge150.wgt10.zgt2.wig	BE2_C	brain	hotspots	Hotspots
50	1e-07	5.67066	0.02835	1.73531	0.791507	0.183953	3.28666	3	1147	10	26190	49	BE_2_C-DS14625.twopass.merge150.wgt10.zgt2.wig	BE2_C	brain	hotspots	Hotspots
50	5e-08	8.07507	0.015503	2.08878	0.862986	0.397329	3.78024	3	1147	8	26190	49	BE_2_C-DS14625.twopass.merge150.wgt10.zgt2.wig	BE2_C	brain	hotspots	Hotspots
51	0.1	0.987598	0.877524	-0.0124795	0.080979	-0.171198	0.146239	272	1118	5654	26190	50	BJ-DS10081.twopass.merge150.wgt10.zgt2.wig	BJ	skin	hotspots	Hotspots
51	0.01	1.37699	0.0246428	0.319897	0.142369	0.0408538	0.598941	69	1118	951	26190	50	BJ-DS10081.twopass.merge150.wgt10.zgt2.wig	BJ	skin	hotspots	Hotspots
51	0.001	2.0048	0.0060513	0.695546	0.253388	0.198906	1.19219	23	1118	190	26190	50	BJ-DS10081.twopass.merge150.wgt10.zgt2.wig	BJ	skin	hotspots	Hotspots
51	0.0001	3.7112	0.000390003	1.31136	0.369734	0.586678	2.03603	13	1118	56	26190	50	BJ-DS10081.twopass.merge150.wgt10.zgt2.wig	BJ	skin	hotspots	Hotspots
51	1e-05	4.33403	0.00585257	1.4665	0.532125	0.423534	2.50946	7	1118	26	26190	50	BJ-DS10081.twopass.merge150.wgt10.zgt2.wig	BJ	skin	hotspots	Hotspots
51	1e-06	6.7292	0.00628945	1.90646	0.697749	0.538869	3.27404	4	1118	13	26190	50	BJ-DS10081.twopass.merge150.wgt10.zgt2.wig	BJ	skin	hotspots	Hotspots
51	1e-07	6.52565	0.0169813	1.87574	0.785778	0.335615	3.41587	3	1118	10	26190	50	BJ-DS10081.twopass.merge150.wgt10.zgt2.wig	BJ	skin	hotspots	Hotspots
51	5e-08	4.0932	0.127637	1.40933	0.925068	-0.403806	3.22246	2	1118	8	26190	50	BJ-DS10081.twopass.merge150.wgt10.zgt2.wig	BJ	skin	hotspots	Hotspots
52	0.1	1.12038	0.0563706	0.113671	0.0595708	-0.0030882	0.230429	522	2095	5654	26190	51	CACO2-DS8235.twopass.merge150.wgt10.zgt2.wig	Caco-2	colon	hotspots	Hotspots
52	0.01	1.39504	0.00274736	0.332924	0.111172	0.115027	0.550821	128	2095	951	26190	51	CACO2-DS8235.twopass.merge150.wgt10.zgt2.wig	Caco-2	colon	hotspots	Hotspots
52	0.001	1.84888	0.00400399	0.614579	0.213555	0.196011	1.03315	36	2095	190	26190	51	CACO2-DS8235.twopass.merge150.wgt10.zgt2.wig	Caco-2	colon	hotspots	Hotspots
52	0.0001	3.38249	0.000263506	1.21861	0.33398	0.564013	1.87321	18	2095	56	26190	51	CACO2-DS8235.twopass.merge150.wgt10.zgt2.wig	Caco-2	colon	hotspots	Hotspots
52	1e-05	11.62	4.99949e-07	2.45272	0.487975	1.49629	3.40915	14	2095	26	26190	51	CACO2-DS8235.twopass.merge150.wgt10.zgt2.wig	Caco-2	colon	hotspots	Hotspots
52	1e-06	8.29958	0.00142171	2.1162	0.663344	0.81605	3.41636	7	2095	13	26190	51	CACO2-DS8235.twopass.merge150.wgt10.zgt2.wig	Caco-2	colon	hotspots	Hotspots
52	1e-07	9.53496	0.00202662	2.25497	0.730636	0.822918	3.68701	6	2095	10	26190	51	CACO2-DS8235.twopass.merge150.wgt10.zgt2.wig	Caco-2	colon	hotspots	Hotspots
52	5e-08	8.91448	0.00917859	2.18768	0.839693	0.541879	3.83348	5	2095	8	26190	51	CACO2-DS8235.twopass.merge150.wgt10.zgt2.wig	Caco-2	colon	hotspots	Hotspots
53	0.1	1.09239	0.201159	0.0883696	0.069133	-0.047131	0.22387	393	1506	5654	26190	52	CD14-DS18065.hg19.twopass.merge150.wgt10.zgt2.wig	CD14+	blood	hotspots	Hotspots
53	0.01	1.39308	0.00835088	0.331516	0.125691	0.0851614	0.577871	99	1506	951	26190	52	CD14-DS18065.hg19.twopass.merge150.wgt10.zgt2.wig	CD14+	blood	hotspots	Hotspots
53	0.001	2.21053	0.000430663	0.793234	0.225316	0.351615	1.23485	31	1506	190	26190	52	CD14-DS18065.hg19.twopass.merge150.wgt10.zgt2.wig	CD14+	blood	hotspots	Hotspots
53	0.0001	4.39461	1.59706e-05	1.48038	0.343089	0.807925	2.15283	17	1506	56	26190	52	CD14-DS18065.hg19.twopass.merge150.wgt10.zgt2.wig	CD14+	blood	hotspots	Hotspots
53	1e-05	5.38267	0.000744099	1.68318	0.499047	0.705051	2.66132	9	1506	26	26190	52	CD14-DS18065.hg19.twopass.merge150.wgt10.zgt2.wig	CD14+	blood	hotspots	Hotspots
53	1e-06	8.03958	0.00209562	2.08438	0.677552	0.756375	3.41238	5	1506	13	26190	52	CD14-DS18065.hg19.twopass.merge150.wgt10.zgt2.wig	CD14+	blood	hotspots	Hotspots
53	1e-07	4.58283	0.0526239	1.52232	0.785511	-0.0172855	3.06192	3	1506	10	26190	52	CD14-DS18065.hg19.twopass.merge150.wgt10.zgt2.wig	CD14+	blood	hotspots	Hotspots
53	5e-08	6.37494	0.0303477	1.85237	0.855394	0.175802	3.52895	3	1506	8	26190	52	CD14-DS18065.hg19.twopass.merge150.wgt10.zgt2.wig	CD14+	blood	hotspots	Hotspots
54	0.1	1.19224	0.00817329	0.175832	0.0664813	0.0455282	0.306135	420	1554	5654	26190	53	CD20-DS17541.hg19.twopass.merge150.wgt10.zgt2.wig	CD20+	blood	hotspots	Hotspots
54	0.01	1.37006	0.0106081	0.314852	0.123213	0.073355	0.55635	98	1554	951	26190	53	CD20-DS17541.hg19.twopass.merge150.wgt10.zgt2.wig	CD20+	blood	hotspots	Hotspots
54	0.001	1.58095	0.0560081	0.458024	0.239681	-0.011751	0.9278	25	1554	190	26190	53	CD20-DS17541.hg19.twopass.merge150.wgt10.zgt2.wig	CD20+	blood	hotspots	Hotspots
54	0.0001	2.88672	0.00300969	1.06012	0.357334	0.359745	1.76049	13	1554	56	26190	53	CD20-DS17541.hg19.twopass.merge150.wgt10.zgt2.wig	CD20+	blood	hotspots	Hotspots
54	1e-05	2.27132	0.137887	0.820362	0.552913	-0.263349	1.90407	5	1554	26	26190	53	CD20-DS17541.hg19.twopass.merge150.wgt10.zgt2.wig	CD20+	blood	hotspots	Hotspots
54	1e-06	1.61332	0.564929	0.478297	0.831045	-1.15055	2.10714	2	1554	13	26190	53	CD20-DS17541.hg19.twopass.merge150.wgt10.zgt2.wig	CD20+	blood	hotspots	Hotspots
54	1e-07	0.892092	0.91784	-0.114186	1.10694	-2.28378	2.05541	1	1554	10	26190	53	CD20-DS17541.hg19.twopass.merge150.wgt10.zgt2.wig	CD20+	blood	hotspots	Hotspots
54	5e-08	1.10781	0.927666	0.102388	1.12784	-2.10818	2.31296	1	1554	8	26190	53	CD20-DS17541.hg19.twopass.merge150.wgt10.zgt2.wig	CD20+	blood	hotspots	Hotspots
55	0.1	1.02075	0.753914	0.0205377	0.0655146	-0.107871	0.148946	429	1739	5654	26190	54	CD34-DS16814.hg19.twopass.merge150.wgt10.zgt2.wig	CD34+	blood	hotspots	Hotspots
55	0.01	1.33191	0.0169822	0.286612	0.120067	0.0512799	0.521944	108	1739	951	26190	54	CD34-DS16814.hg19.twopass.merge150.wgt10.zgt2.wig	CD34+	blood	hotspots	Hotspots
55	0.001	1.87666	0.0048467	0.629491	0.223458	0.191514	1.06747	32	1739	190	26190	54	CD34-DS16814.hg19.twopass.merge150.wgt10.zgt2.wig	CD34+	blood	hotspots	Hotspots
55	0.0001	2.57421	0.00787053	0.945544	0.355792	0.248191	1.6429	14	1739	56	26190	54	CD34-DS16814.hg19.twopass.merge150.wgt10.zgt2.wig	CD34+	blood	hotspots	Hotspots
55	1e-05	3.46116	0.0136507	1.24161	0.503423	0.254896	2.22831	8	1739	26	26190	54	CD34-DS16814.hg19.twopass.merge150.wgt10.zgt2.wig	CD34+	blood	hotspots	Hotspots
55	1e-06	6.62705	0.00494423	1.89116	0.672856	0.572362	3.20996	5	1739	13	26190	54	CD34-DS16814.hg19.twopass.merge150.wgt10.zgt2.wig	CD34+	blood	hotspots	Hotspots
55	1e-07	3.92227	0.079678	1.36667	0.779815	-0.161767	2.89511	3	1739	10	26190	54	CD34-DS16814.hg19.twopass.merge150.wgt10.zgt2.wig	CD34+	blood	hotspots	Hotspots
55	5e-08	5.62311	0.0431796	1.72689	0.854062	0.0529248	3.40085	3	1739	8	26190	54	CD34-DS16814.hg19.twopass.merge150.wgt10.zgt2.wig	CD34+	blood	hotspots	Hotspots
56	0.1	0.998661	0.985692	-0.00133986	0.0747133	-0.147778	0.145098	330	1335	5654	26190	55	CMK-DS12393.twopass.merge150.wgt10.zgt2.wig	CMK	blood	hotspots	Hotspots
56	0.01	1.12735	0.395906	0.119868	0.141195	-0.156874	0.39661	76	1335	951	26190	55	CMK-DS12393.twopass.merge150.wgt10.zgt2.wig	CMK	blood	hotspots	Hotspots
56	0.001	1.39962	0.205809	0.3362	0.265734	-0.184639	0.857038	20	1335	190	26190	55	CMK-DS12393.twopass.merge150.wgt10.zgt2.wig	CMK	blood	hotspots	Hotspots
56	0.0001	1.3066	0.544313	0.267432	0.441085	-0.597096	1.13196	8	1335	56	26190	55	CMK-DS12393.twopass.merge150.wgt10.zgt2.wig	CMK	blood	hotspots	Hotspots
56	1e-05	0.769574	0.736393	-0.261918	0.778052	-1.7869	1.26306	3	1335	26	26190	55	CMK-DS12393.twopass.merge150.wgt10.zgt2.wig	CMK	blood	hotspots	Hotspots
56	1e-06	0.739734	0.783113	-0.301464	1.09518	-2.44801	1.84508	1	1335	13	26190	55	CMK-DS12393.twopass.merge150.wgt10.zgt2.wig	CMK	blood	hotspots	Hotspots
56	1e-07	0.994501	0.996085	-0.0055139	1.12381	-2.20817	2.19714	1	1335	10	26190	55	CMK-DS12393.twopass.merge150.wgt10.zgt2.wig	CMK	blood	hotspots	Hotspots
56	5e-08	1.14963	0.903404	0.139438	1.14894	-2.11248	2.39135	1	1335	8	26190	55	CMK-DS12393.twopass.merge150.wgt10.zgt2.wig	CMK	blood	hotspots	Hotspots
57	0.1	0.929958	0.249928	-0.0726161	0.0631156	-0.196323	0.0510905	476	1992	5654	26190	56	E_myoblast_AllReps.30000000.twopass.merge150.wgt10.zgt2.wig	E_myoblast	muscle	hotspots	Hotspots
57	0.01	1.3184	0.0160154	0.27642	0.114766	0.0514797	0.501361	121	1992	951	26190	56	E_myoblast_AllReps.30000000.twopass.merge150.wgt10.zgt2.wig	E_myoblast	muscle	hotspots	Hotspots
57	0.001	2.19628	0.000173603	0.786767	0.209546	0.376056	1.19748	42	1992	190	26190	56	E_myoblast_AllReps.30000000.twopass.merge150.wgt10.zgt2.wig	E_myoblast	muscle	hotspots	Hotspots
57	0.0001	3.28673	0.00051016	1.18989	0.342379	0.518829	1.86096	19	1992	56	26190	56	E_myoblast_AllReps.30000000.twopass.merge150.wgt10.zgt2.wig	E_myoblast	muscle	hotspots	Hotspots
57	1e-05	4.60728	0.00205123	1.52764	0.49555	0.55636	2.49892	11	1992	26	26190	56	E_myoblast_AllReps.30000000.twopass.merge150.wgt10.zgt2.wig	E_myoblast	muscle	hotspots	Hotspots
57	1e-06	3.34388	0.0872851	1.20713	0.705969	-0.176566	2.59083	5	1992	13	26190	56	E_myoblast_AllReps.30000000.twopass.merge150.wgt10.zgt2.wig	E_myoblast	muscle	hotspots	Hotspots
57	1e-07	3.17164	0.148467	1.15425	0.798805	-0.41141	2.71991	4	1992	10	26190	56	E_myoblast_AllReps.30000000.twopass.merge150.wgt10.zgt2.wig	E_myoblast	muscle	hotspots	Hotspots
57	5e-08	1.99268	0.457902	0.689478	0.928832	-1.13103	2.50999	3	1992	8	26190	56	E_myoblast_AllReps.30000000.twopass.merge150.wgt10.zgt2.wig	E_myoblast	muscle	hotspots	Hotspots
58	0.1	1.05138	0.520441	0.0501052	0.0779646	-0.102706	0.202916	288	1133	5654	26190	57	GM06990-DS7748.twopass.merge150.wgt10.zgt2.wig	GM06990	blood	hotspots	Hotspots
58	0.01	1.27181	0.091294	0.24044	0.142389	-0.0386429	0.519524	68	1133	951	26190	57	GM06990-DS7748.twopass.merge150.wgt10.zgt2.wig	GM06990	blood	hotspots	Hotspots
58	0.001	1.70056	0.041594	0.530958	0.260585	0.0202108	1.0417	21	1133	190	26190	57	GM06990-DS7748.twopass.merge150.wgt10.zgt2.wig	GM06990	blood	hotspots	Hotspots
58	0.0001	2.58483	0.0158238	0.949658	0.393566	0.178268	1.72105	10	1133	56	26190	57	GM06990-DS7748.twopass.merge150.wgt10.zgt2.wig	GM06990	blood	hotspots	Hotspots
58	1e-05	4.12598	0.00868558	1.4173	0.540092	0.358723	2.47589	6	1133	26	26190	57	GM06990-DS7748.twopass.merge150.wgt10.zgt2.wig	GM06990	blood	hotspots	Hotspots
58	1e-06	2.03251	0.401955	0.709273	0.846252	-0.949381	2.36793	2	1133	13	26190	57	GM06990-DS7748.twopass.merge150.wgt10.zgt2.wig	GM06990	blood	hotspots	Hotspots
58	1e-07	1.16993	0.889033	0.156946	1.12483	-2.04772	2.36162	1	1133	10	26190	57	GM06990-DS7748.twopass.merge150.wgt10.zgt2.wig	GM06990	blood	hotspots	Hotspots
58	5e-08	1.3791	0.779112	0.321433	1.14603	-1.92478	2.56765	1	1133	8	26190	57	GM06990-DS7748.twopass.merge150.wgt10.zgt2.wig	GM06990	blood	hotspots	Hotspots
59	0.1	1.10902	0.154328	0.103477	0.0726458	-0.0389084	0.245863	350	1334	5654	26190	58	GM12864-DS12431.twopass.merge150.wgt10.zgt2.wig	GM12864	blood	hotspots	Hotspots
59	0.01	0.99628	0.979555	-0.00372659	0.145421	-0.288751	0.281298	68	1334	951	26190	58	GM12864-DS12431.twopass.merge150.wgt10.zgt2.wig	GM12864	blood	hotspots	Hotspots
59	0.001	1.55828	0.0823809	0.443583	0.255368	-0.056938	0.944104	22	1334	190	26190	58	GM12864-DS12431.twopass.merge150.wgt10.zgt2.wig	GM12864	blood	hotspots	Hotspots
59	0.0001	2.57091	0.0132148	0.944259	0.381068	0.197365	1.69115	11	1334	56	26190	58	GM12864-DS12431.twopass.merge150.wgt10.zgt2.wig	GM12864	blood	hotspots	Hotspots
59	1e-05	3.57517	0.0172637	1.27401	0.535065	0.225286	2.32274	6	1334	26	26190	58	GM12864-DS12431.twopass.merge150.wgt10.zgt2.wig	GM12864	blood	hotspots	Hotspots
59	1e-06	8.89907	0.00140369	2.18595	0.684415	0.844494	3.5274	5	1334	13	26190	58	GM12864-DS12431.twopass.merge150.wgt10.zgt2.wig	GM12864	blood	hotspots	Hotspots
59	1e-07	5.25852	0.0377724	1.65985	0.799036	0.0937401	3.22596	3	1334	10	26190	58	GM12864-DS12431.twopass.merge150.wgt10.zgt2.wig	GM12864	blood	hotspots	Hotspots
59	5e-08	7.25752	0.023233	1.98204	0.873306	0.270359	3.69372	3	1334	8	26190	58	GM12864-DS12431.twopass.merge150.wgt10.zgt2.wig	GM12864	blood	hotspots	Hotspots
60	0.1	1.16231	0.0376999	0.15041	0.0723783	0.00854809	0.292271	350	1319	5654	26190	59	GM12865-DS12436.twopass.merge150.wgt10.zgt2.wig	GM12865	blood	hotspots	Hotspots
60	0.01	1.23519	0.123193	0.211223	0.137024	-0.0573431	0.47979	75	1319	951	26190	59	GM12865-DS12436.twopass.merge150.wgt10.zgt2.wig	GM12865	blood	hotspots	Hotspots
60	0.001	1.97204	0.00501957	0.679071	0.242026	0.2047	1.15344	25	1319	190	26190	59	GM12865-DS12436.twopass.merge150.wgt10.zgt2.wig	GM12865	blood	hotspots	Hotspots
60	0.0001	2.71036	0.00835411	0.99708	0.378053	0.256098	1.73806	11	1319	56	26190	59	GM12865-DS12436.twopass.merge150.wgt10.zgt2.wig	GM12865	blood	hotspots	Hotspots
60	1e-05	1.97587	0.256136	0.68101	0.599707	-0.494416	1.85644	4	1319	26	26190	59	GM12865-DS12436.twopass.merge150.wgt10.zgt2.wig	GM12865	blood	hotspots	Hotspots
60	1e-06	3.53374	0.0891518	1.26236	0.742611	-0.193161	2.71788	3	1319	13	26190	59	GM12865-DS12436.twopass.merge150.wgt10.zgt2.wig	GM12865	blood	hotspots	Hotspots
60	1e-07	2.75908	0.246898	1.0149	0.876487	-0.703016	2.73281	2	1319	10	26190	59	GM12865-DS12436.twopass.merge150.wgt10.zgt2.wig	GM12865	blood	hotspots	Hotspots
60	5e-08	1.31052	0.811355	0.270424	1.133	-1.95027	2.49111	1	1319	8	26190	59	GM12865-DS12436.twopass.merge150.wgt10.zgt2.wig	GM12865	blood	hotspots	Hotspots
61	0.1	1.07685	0.196548	0.0740394	0.0573304	-0.0383282	0.186407	604	2360	5654	26190	60	GM12878-all.twopass.merge150.wgt10.zgt2.wig	GM12878	blood	hotspots	Hotspots
61	0.01	1.32638	0.00918402	0.282456	0.108423	0.0699468	0.494966	137	2360	951	26190	60	GM12878-all.twopass.merge150.wgt10.zgt2.wig	GM12878	blood	hotspots	Hotspots
61	0.001	1.86678	0.00272001	0.624217	0.20823	0.216086	1.03235	39	2360	190	26190	60	GM12878-all.twopass.merge150.wgt10.zgt2.wig	GM12878	blood	hotspots	Hotspots
61	0.0001	3.29633	0.00040495	1.19281	0.337253	0.531793	1.85382	19	2360	56	26190	60	GM12878-all.twopass.merge150.wgt10.zgt2.wig	GM12878	blood	hotspots	Hotspots
61	1e-05	2.52081	0.0727472	0.924582	0.515256	-0.0853196	1.93448	8	2360	26	26190	60	GM12878-all.twopass.merge150.wgt10.zgt2.wig	GM12878	blood	hotspots	Hotspots
61	1e-06	4.792	0.0209294	1.56695	0.678551	0.236987	2.89691	5	2360	13	26190	60	GM12878-all.twopass.merge150.wgt10.zgt2.wig	GM12878	blood	hotspots	Hotspots
61	1e-07	2.81738	0.189005	1.03581	0.788569	-0.509788	2.5814	3	2360	10	26190	60	GM12878-all.twopass.merge150.wgt10.zgt2.wig	GM12878	blood	hotspots	Hotspots
61	5e-08	3.80822	0.116085	1.33716	0.850925	-0.330652	3.00497	3	2360	8	26190	60	GM12878-all.twopass.merge150.wgt10.zgt2.wig	GM12878	blood	hotspots	Hotspots
62	0.1	0.996531	0.960631	-0.00347465	0.0703908	-0.141441	0.134491	385	1507	5654	26190	61	HAc-DS14765.twopass.merge150.wgt10.zgt2.wig	HAc	cerebellar	hotspots	Hotspots
62	0.01	1.38904	0.00888238	0.328612	0.12559	0.0824557	0.574767	98	1507	951	26190	61	HAc-DS14765.twopass.merge150.wgt10.zgt2.wig	HAc	cerebellar	hotspots	Hotspots
62	0.001	1.65024	0.0379395	0.500919	0.241348	0.0278777	0.973961	29	1507	190	26190	61	HAc-DS14765.twopass.merge150.wgt10.zgt2.wig	HAc	cerebellar	hotspots	Hotspots
62	0.0001	1.93926	0.0884195	0.662306	0.388724	-0.0995933	1.42421	12	1507	56	26190	61	HAc-DS14765.twopass.merge150.wgt10.zgt2.wig	HAc	cerebellar	hotspots	Hotspots
62	1e-05	2.21813	0.153315	0.796663	0.557919	-0.296857	1.89018	6	1507	26	26190	61	HAc-DS14765.twopass.merge150.wgt10.zgt2.wig	HAc	cerebellar	hotspots	Hotspots
62	1e-06	4.63042	0.0286059	1.53265	0.700199	0.160258	2.90504	4	1507	13	26190	61	HAc-DS14765.twopass.merge150.wgt10.zgt2.wig	HAc	cerebellar	hotspots	Hotspots
62	1e-07	4.51521	0.0565898	1.50745	0.790705	-0.0423295	3.05723	3	1507	10	26190	61	HAc-DS14765.twopass.merge150.wgt10.zgt2.wig	HAc	cerebellar	hotspots	Hotspots
62	5e-08	6.1228	0.034655	1.81202	0.857815	0.130703	3.49334	3	1507	8	26190	61	HAc-DS14765.twopass.merge150.wgt10.zgt2.wig	HAc	cerebellar	hotspots	Hotspots
63	0.1	0.999762	0.997648	-0.000237843	0.0806918	-0.158394	0.157918	271	1097	5654	26190	62	HAEpiC-DS12663.twopass.merge150.wgt10.zgt2.wig	HAEpiC	epithelium	hotspots	Hotspots
63	0.01	1.28398	0.0841775	0.249966	0.144744	-0.0337334	0.533665	67	1097	951	26190	62	HAEpiC-DS12663.twopass.merge150.wgt10.zgt2.wig	HAEpiC	epithelium	hotspots	Hotspots
63	0.001	2.22453	0.00115587	0.799545	0.246048	0.317291	1.2818	25	1097	190	26190	62	HAEpiC-DS12663.twopass.merge150.wgt10.zgt2.wig	HAEpiC	epithelium	hotspots	Hotspots
63	0.0001	3.19581	0.00214453	1.16184	0.378517	0.419946	1.90373	12	1097	56	26190	62	HAEpiC-DS12663.twopass.merge150.wgt10.zgt2.wig	HAEpiC	epithelium	hotspots	Hotspots
63	1e-05	2.31308	0.1588	0.83858	0.595109	-0.327835	2.00499	5	1097	26	26190	62	HAEpiC-DS12663.twopass.merge150.wgt10.zgt2.wig	HAEpiC	epithelium	hotspots	Hotspots
63	1e-06	6.41622	0.00785997	1.85883	0.699327	0.488149	3.22951	4	1097	13	26190	62	HAEpiC-DS12663.twopass.merge150.wgt10.zgt2.wig	HAEpiC	epithelium	hotspots	Hotspots
63	1e-07	6.17229	0.0206705	1.82007	0.786564	0.278405	3.36174	3	1097	10	26190	62	HAEpiC-DS12663.twopass.merge150.wgt10.zgt2.wig	HAEpiC	epithelium	hotspots	Hotspots
63	5e-08	3.7917	0.150565	1.33281	0.927151	-0.484402	3.15003	2	1097	8	26190	62	HAEpiC-DS12663.twopass.merge150.wgt10.zgt2.wig	HAEpiC	epithelium	hotspots	Hotspots
64	0.1	1.07993	0.229718	0.0768974	0.0640232	-0.0485881	0.202383	488	1816	5654	26190	63	HAh-DS15192.twopass.merge150.wgt10.zgt2.wig	HA-h	brain_hippocampus	hotspots	Hotspots
64	0.01	1.27532	0.0424115	0.243195	0.119832	0.00832352	0.478066	112	1816	951	26190	63	HAh-DS15192.twopass.merge150.wgt10.zgt2.wig	HA-h	brain_hippocampus	hotspots	Hotspots
64	0.001	1.51182	0.075937	0.413314	0.232884	-0.0431386	0.869766	33	1816	190	26190	63	HAh-DS15192.twopass.merge150.wgt10.zgt2.wig	HA-h	brain_hippocampus	hotspots	Hotspots
64	0.0001	2.54216	0.00927244	0.933013	0.358597	0.230163	1.63586	16	1816	56	26190	63	HAh-DS15192.twopass.merge150.wgt10.zgt2.wig	HA-h	brain_hippocampus	hotspots	Hotspots
64	1e-05	1.2085	0.752606	0.189376	0.600804	-0.988199	1.36695	6	1816	26	26190	63	HAh-DS15192.twopass.merge150.wgt10.zgt2.wig	HA-h	brain_hippocampus	hotspots	Hotspots
64	1e-06	2.11771	0.318079	0.750336	0.751529	-0.72266	2.22333	3	1816	13	26190	63	HAh-DS15192.twopass.merge150.wgt10.zgt2.wig	HA-h	brain_hippocampus	hotspots	Hotspots
64	1e-07	1.66982	0.562718	0.512718	0.885816	-1.22348	2.24892	2	1816	10	26190	63	HAh-DS15192.twopass.merge150.wgt10.zgt2.wig	HA-h	brain_hippocampus	hotspots	Hotspots
64	5e-08	2.07338	0.434936	0.72918	0.933919	-1.1013	2.55966	2	1816	8	26190	63	HAh-DS15192.twopass.merge150.wgt10.zgt2.wig	HA-h	brain_hippocampus	hotspots	Hotspots
65	0.1	1.08507	0.192461	0.0816422	0.0626411	-0.0411344	0.204419	503	1931	5654	26190	64	HAsp-DS14790.twopass.merge150.wgt10.zgt2.wig	HA-sp	spinal_cord	hotspots	Hotspots
65	0.01	1.43151	0.00173752	0.35873	0.114545	0.134221	0.583239	124	1931	951	26190	64	HAsp-DS14790.twopass.merge150.wgt10.zgt2.wig	HA-sp	spinal_cord	hotspots	Hotspots
65	0.001	1.63288	0.0308278	0.490345	0.227086	0.0452556	0.935435	34	1931	190	26190	64	HAsp-DS14790.twopass.merge150.wgt10.zgt2.wig	HA-sp	spinal_cord	hotspots	Hotspots
65	0.0001	2.45917	0.0120168	0.899822	0.358259	0.197634	1.60201	16	1931	56	26190	64	HAsp-DS14790.twopass.merge150.wgt10.zgt2.wig	HA-sp	spinal_cord	hotspots	Hotspots
65	1e-05	2.24401	0.134416	0.808265	0.539954	-0.250046	1.86658	8	1931	26	26190	64	HAsp-DS14790.twopass.merge150.wgt10.zgt2.wig	HA-sp	spinal_cord	hotspots	Hotspots
65	1e-06	5.76281	0.0115269	1.75143	0.693276	0.392606	3.11025	5	1931	13	26190	64	HAsp-DS14790.twopass.merge150.wgt10.zgt2.wig	HA-sp	spinal_cord	hotspots	Hotspots
65	1e-07	6.56285	0.014393	1.88143	0.768775	0.374625	3.38822	4	1931	10	26190	64	HAsp-DS14790.twopass.merge150.wgt10.zgt2.wig	HA-sp	spinal_cord	hotspots	Hotspots
65	5e-08	9.9417	0.00838739	2.29674	0.871276	0.589038	4.00444	4	1931	8	26190	64	HAsp-DS14790.twopass.merge150.wgt10.zgt2.wig	HA-sp	spinal_cord	hotspots	Hotspots
66	0.1	1.05722	0.418234	0.0556399	0.0687346	-0.0790799	0.19036	396	1539	5654	26190	65	HBMEC-DS13817.twopass.merge150.wgt10.zgt2.wig	HBMEC	blood_vessel	hotspots	Hotspots
66	0.01	1.18138	0.200739	0.166679	0.130274	-0.0886583	0.422016	91	1539	951	26190	65	HBMEC-DS13817.twopass.merge150.wgt10.zgt2.wig	HBMEC	blood_vessel	hotspots	Hotspots
66	0.001	1.45259	0.132017	0.373351	0.247876	-0.112487	0.859188	28	1539	190	26190	65	HBMEC-DS13817.twopass.merge150.wgt10.zgt2.wig	HBMEC	blood_vessel	hotspots	Hotspots
66	0.0001	2.87973	0.0031785	1.0577	0.35855	0.354938	1.76046	16	1539	56	26190	65	HBMEC-DS13817.twopass.merge150.wgt10.zgt2.wig	HBMEC	blood_vessel	hotspots	Hotspots
66	1e-05	3.8531	0.00797765	1.34888	0.508433	0.352351	2.34541	9	1539	26	26190	65	HBMEC-DS13817.twopass.merge150.wgt10.zgt2.wig	HBMEC	blood_vessel	hotspots	Hotspots
66	1e-06	10.952	0.0003553	2.39353	0.670223	1.07989	3.70716	6	1539	13	26190	65	HBMEC-DS13817.twopass.merge150.wgt10.zgt2.wig	HBMEC	blood_vessel	hotspots	Hotspots
66	1e-07	13.0816	0.000466247	2.57121	0.73475	1.1311	4.01132	5	1539	10	26190	65	HBMEC-DS13817.twopass.merge150.wgt10.zgt2.wig	HBMEC	blood_vessel	hotspots	Hotspots
66	5e-08	11.968	0.00356621	2.48223	0.851777	0.812751	4.15172	4	1539	8	26190	65	HBMEC-DS13817.twopass.merge150.wgt10.zgt2.wig	HBMEC	blood_vessel	hotspots	Hotspots
67	0.1	1.05636	0.455715	0.054828	0.0735037	-0.0892392	0.198895	342	1337	5654	26190	66	HCFaa-DS13480.twopass.merge150.wgt10.zgt2.wig	HCFaa	heart	hotspots	Hotspots
67	0.01	1.32577	0.0346814	0.281993	0.133515	0.0203023	0.543683	83	1337	951	26190	66	HCFaa-DS13480.twopass.merge150.wgt10.zgt2.wig	HCFaa	heart	hotspots	Hotspots
67	0.001	1.78775	0.0181709	0.580958	0.245948	0.0989001	1.06302	26	1337	190	26190	66	HCFaa-DS13480.twopass.merge150.wgt10.zgt2.wig	HCFaa	heart	hotspots	Hotspots
67	0.0001	2.89263	0.00416077	1.06216	0.370646	0.335698	1.78863	14	1337	56	26190	66	HCFaa-DS13480.twopass.merge150.wgt10.zgt2.wig	HCFaa	heart	hotspots	Hotspots
67	1e-05	1.83997	0.311734	0.60975	0.602764	-0.571667	1.79117	6	1337	26	26190	66	HCFaa-DS13480.twopass.merge150.wgt10.zgt2.wig	HCFaa	heart	hotspots	Hotspots
67	1e-06	5.49169	0.0167514	1.70324	0.71202	0.307677	3.0988	4	1337	13	26190	66	HCFaa-DS13480.twopass.merge150.wgt10.zgt2.wig	HCFaa	heart	hotspots	Hotspots
67	1e-07	9.81837	0.0027231	2.28425	0.762084	0.790571	3.77794	4	1337	10	26190	66	HCFaa-DS13480.twopass.merge150.wgt10.zgt2.wig	HCFaa	heart	hotspots	Hotspots
67	5e-08	7.06597	0.0257284	1.95529	0.876699	0.23696	3.67362	3	1337	8	26190	66	HCFaa-DS13480.twopass.merge150.wgt10.zgt2.wig	HCFaa	heart	hotspots	Hotspots
68	0.1	1.03843	0.628355	0.0377127	0.0779118	-0.114995	0.19042	291	1151	5654	26190	67	HCF-DS12501.twopass.merge150.wgt10.zgt2.wig	HCF	heart	hotspots	Hotspots
68	0.01	1.41061	0.0123856	0.344024	0.137556	0.074413	0.613634	76	1151	951	26190	67	HCF-DS12501.twopass.merge150.wgt10.zgt2.wig	HCF	heart	hotspots	Hotspots
68	0.001	2.13673	0.0018551	0.759276	0.243944	0.281146	1.23741	26	1151	190	26190	67	HCF-DS12501.twopass.merge150.wgt10.zgt2.wig	HCF	heart	hotspots	Hotspots
68	0.0001	3.55771	0.00051496	1.26912	0.365439	0.552855	1.98538	14	1151	56	26190	67	HCF-DS12501.twopass.merge150.wgt10.zgt2.wig	HCF	heart	hotspots	Hotspots
68	1e-05	2.28252	0.162782	0.825279	0.591269	-0.333608	1.98417	6	1151	26	26190	67	HCF-DS12501.twopass.merge150.wgt10.zgt2.wig	HCF	heart	hotspots	Hotspots
68	1e-06	3.7953	0.0697247	1.33376	0.735384	-0.10759	2.77512	3	1151	13	26190	67	HCF-DS12501.twopass.merge150.wgt10.zgt2.wig	HCF	heart	hotspots	Hotspots
68	1e-07	5.7617	0.0239864	1.75123	0.775792	0.230679	3.27178	3	1151	10	26190	67	HCF-DS12501.twopass.merge150.wgt10.zgt2.wig	HCF	heart	hotspots	Hotspots
68	5e-08	3.72143	0.149565	1.31411	0.911897	-0.473211	3.10143	2	1151	8	26190	67	HCF-DS12501.twopass.merge150.wgt10.zgt2.wig	HCF	heart	hotspots	Hotspots
69	0.1	1.02391	0.751944	0.0236321	0.074767	-0.122911	0.170175	321	1271	5654	26190	68	HCM-DS12599.twopass.merge150.wgt10.zgt2.wig	HCM	heart	hotspots	Hotspots
69	0.01	1.35488	0.0234248	0.303714	0.134005	0.0410637	0.566363	79	1271	951	26190	68	HCM-DS12599.twopass.merge150.wgt10.zgt2.wig	HCM	heart	hotspots	Hotspots
69	0.001	1.80407	0.017031	0.590043	0.24729	0.105355	1.07473	25	1271	190	26190	68	HCM-DS12599.twopass.merge150.wgt10.zgt2.wig	HCM	heart	hotspots	Hotspots
69	0.0001	3.2196	0.001332	1.16926	0.364369	0.455095	1.88342	14	1271	56	26190	68	HCM-DS12599.twopass.merge150.wgt10.zgt2.wig	HCM	heart	hotspots	Hotspots
69	1e-05	2.78365	0.0628813	1.02376	0.550402	-0.0550238	2.10255	7	1271	26	26190	68	HCM-DS12599.twopass.merge150.wgt10.zgt2.wig	HCM	heart	hotspots	Hotspots
69	1e-06	8.7546	0.00117093	2.16958	0.668413	0.85949	3.47967	5	1271	13	26190	68	HCM-DS12599.twopass.merge150.wgt10.zgt2.wig	HCM	heart	hotspots	Hotspots
69	1e-07	9.16677	0.00259686	2.21559	0.73563	0.773751	3.65742	4	1271	10	26190	68	HCM-DS12599.twopass.merge150.wgt10.zgt2.wig	HCM	heart	hotspots	Hotspots
69	5e-08	7.20924	0.0194972	1.97536	0.845659	0.317871	3.63286	3	1271	8	26190	68	HCM-DS12599.twopass.merge150.wgt10.zgt2.wig	HCM	heart	hotspots	Hotspots
70	0.1	0.952083	0.509254	-0.0491031	0.0743986	-0.194924	0.0967182	322	1343	5654	26190	69	HConF-DS11642.twopass.merge150.wgt10.zgt2.wig	HConF	eye	hotspots	Hotspots
70	0.01	1.22118	0.140337	0.199819	0.135513	-0.0657869	0.465426	77	1343	951	26190	69	HConF-DS11642.twopass.merge150.wgt10.zgt2.wig	HConF	eye	hotspots	Hotspots
70	0.001	1.85896	0.0101837	0.620015	0.241295	0.147076	1.09295	26	1343	190	26190	69	HConF-DS11642.twopass.merge150.wgt10.zgt2.wig	HConF	eye	hotspots	Hotspots
70	0.0001	3.37396	0.000719018	1.21609	0.359553	0.511364	1.92081	13	1343	56	26190	69	HConF-DS11642.twopass.merge150.wgt10.zgt2.wig	HConF	eye	hotspots	Hotspots
70	1e-05	4.56542	0.00292927	1.51851	0.510412	0.518101	2.51892	7	1343	26	26190	69	HConF-DS11642.twopass.merge150.wgt10.zgt2.wig	HConF	eye	hotspots	Hotspots
70	1e-06	5.27473	0.0164087	1.66293	0.692974	0.304698	3.02116	4	1343	13	26190	69	HConF-DS11642.twopass.merge150.wgt10.zgt2.wig	HConF	eye	hotspots	Hotspots
70	1e-07	5.02596	0.0383796	1.61462	0.779715	0.0863745	3.14286	3	1343	10	26190	69	HConF-DS11642.twopass.merge150.wgt10.zgt2.wig	HConF	eye	hotspots	Hotspots
70	5e-08	6.83836	0.0237144	1.92255	0.850036	0.256477	3.58862	3	1343	8	26190	69	HConF-DS11642.twopass.merge150.wgt10.zgt2.wig	HConF	eye	hotspots	Hotspots
71	0.1	1.04106	0.588112	0.0402404	0.0743026	-0.105393	0.185873	336	1313	5654	26190	70	HCPEpiC-DS12447.twopass.merge150.wgt10.zgt2.wig	HCPEpiC	epithelium	hotspots	Hotspots
71	0.01	1.30834	0.0468527	0.268757	0.135215	0.00373589	0.533778	79	1313	951	26190	70	HCPEpiC-DS12447.twopass.merge150.wgt10.zgt2.wig	HCPEpiC	epithelium	hotspots	Hotspots
71	0.001	2.00117	0.00404988	0.693734	0.241362	0.220665	1.1668	26	1313	190	26190	70	HCPEpiC-DS12447.twopass.merge150.wgt10.zgt2.wig	HCPEpiC	epithelium	hotspots	Hotspots
71	0.0001	3.16623	0.00180035	1.15254	0.369246	0.428818	1.87626	13	1313	56	26190	70	HCPEpiC-DS12447.twopass.merge150.wgt10.zgt2.wig	HCPEpiC	epithelium	hotspots	Hotspots
71	1e-05	1.96295	0.257811	0.67445	0.596025	-0.493758	1.84266	5	1313	26	26190	70	HCPEpiC-DS12447.twopass.merge150.wgt10.zgt2.wig	HCPEpiC	epithelium	hotspots	Hotspots
71	1e-06	3.35092	0.104281	1.20924	0.7444	-0.249788	2.66826	3	1313	13	26190	70	HCPEpiC-DS12447.twopass.merge150.wgt10.zgt2.wig	HCPEpiC	epithelium	hotspots	Hotspots
71	1e-07	2.75409	0.247428	1.01309	0.875903	-0.703683	2.72986	2	1313	10	26190	70	HCPEpiC-DS12447.twopass.merge150.wgt10.zgt2.wig	HCPEpiC	epithelium	hotspots	Hotspots
71	5e-08	1.20951	0.867614	0.190213	1.14112	-2.04638	2.42681	1	1313	8	26190	70	HCPEpiC-DS12447.twopass.merge150.wgt10.zgt2.wig	HCPEpiC	epithelium	hotspots	Hotspots
72	0.1	0.992297	0.928989	-0.00773294	0.086773	-0.177808	0.162342	232	923	5654	26190	71	HCT116-DS13551.twopass.merge150.wgt10.zgt2.wig	HCT-116	colon	hotspots	Hotspots
72	0.01	1.20828	0.228566	0.189195	0.15713	-0.118781	0.49717	59	923	951	26190	71	HCT116-DS13551.twopass.merge150.wgt10.zgt2.wig	HCT-116	colon	hotspots	Hotspots
72	0.001	2.66369	6.80666e-05	0.979713	0.245977	0.497598	1.46183	27	923	190	26190	71	HCT116-DS13551.twopass.merge150.wgt10.zgt2.wig	HCT-116	colon	hotspots	Hotspots
72	0.0001	3.83226	0.00033524	1.34345	0.374594	0.60925	2.07766	14	923	56	26190	71	HCT116-DS13551.twopass.merge150.wgt10.zgt2.wig	HCT-116	colon	hotspots	Hotspots
72	1e-05	2.73952	0.0881713	1.00778	0.591031	-0.15064	2.1662	6	923	26	26190	71	HCT116-DS13551.twopass.merge150.wgt10.zgt2.wig	HCT-116	colon	hotspots	Hotspots
72	1e-06	4.853	0.0311204	1.5796	0.732812	0.143286	3.01591	4	923	13	26190	71	HCT116-DS13551.twopass.merge150.wgt10.zgt2.wig	HCT-116	colon	hotspots	Hotspots
72	1e-07	3.80251	0.121341	1.33566	0.862179	-0.354208	3.02553	2	923	10	26190	71	HCT116-DS13551.twopass.merge150.wgt10.zgt2.wig	HCT-116	colon	hotspots	Hotspots
72	5e-08	5.02752	0.0725005	1.61493	0.899198	-0.147502	3.37735	2	923	8	26190	71	HCT116-DS13551.twopass.merge150.wgt10.zgt2.wig	HCT-116	colon	hotspots	Hotspots
73	0.1	1.07523	0.326679	0.0725316	0.0739496	-0.0724096	0.217473	354	1318	5654	26190	72	HEEpiC-DS12763.twopass.merge150.wgt10.zgt2.wig	HEEpiC	epithelium	hotspots	Hotspots
73	0.01	1.43289	0.00625418	0.359691	0.131555	0.101843	0.617539	88	1318	951	26190	72	HEEpiC-DS12763.twopass.merge150.wgt10.zgt2.wig	HEEpiC	epithelium	hotspots	Hotspots
73	0.001	2.38854	0.000164207	0.870683	0.23104	0.417845	1.32352	31	1318	190	26190	72	HEEpiC-DS12763.twopass.merge150.wgt10.zgt2.wig	HEEpiC	epithelium	hotspots	Hotspots
73	0.0001	3.81962	0.000186371	1.34015	0.358635	0.637226	2.04308	16	1318	56	26190	72	HEEpiC-DS12763.twopass.merge150.wgt10.zgt2.wig	HEEpiC	epithelium	hotspots	Hotspots
73	1e-05	3.43343	0.0218313	1.23356	0.5379	0.179277	2.28784	8	1318	26	26190	72	HEEpiC-DS12763.twopass.merge150.wgt10.zgt2.wig	HEEpiC	epithelium	hotspots	Hotspots
73	1e-06	5.35284	0.0181134	1.67763	0.709869	0.286285	3.06897	5	1318	13	26190	72	HEEpiC-DS12763.twopass.merge150.wgt10.zgt2.wig	HEEpiC	epithelium	hotspots	Hotspots
73	1e-07	5.0953	0.0423926	1.62832	0.802267	0.0558743	3.20076	3	1318	10	26190	72	HEEpiC-DS12763.twopass.merge150.wgt10.zgt2.wig	HEEpiC	epithelium	hotspots	Hotspots
73	5e-08	6.96729	0.026309	1.94123	0.873789	0.2286	3.65385	3	1318	8	26190	72	HEEpiC-DS12763.twopass.merge150.wgt10.zgt2.wig	HEEpiC	epithelium	hotspots	Hotspots
74	0.1	1.02549	0.650877	0.0251729	0.0556253	-0.0838527	0.134199	675	2680	5654	26190	73	Hela-all.twopass.merge150.wgt10.zgt2.wig	HeLa-S3	cervix	hotspots	Hotspots
74	0.01	1.2587	0.030463	0.230081	0.106321	0.0216914	0.43847	149	2680	951	26190	73	Hela-all.twopass.merge150.wgt10.zgt2.wig	HeLa-S3	cervix	hotspots	Hotspots
74	0.001	1.75614	0.00637464	0.56312	0.206433	0.158512	0.967728	41	2680	190	26190	73	Hela-all.twopass.merge150.wgt10.zgt2.wig	HeLa-S3	cervix	hotspots	Hotspots
74	0.0001	2.73388	0.00313768	1.00572	0.34047	0.338399	1.67304	19	2680	56	26190	73	Hela-all.twopass.merge150.wgt10.zgt2.wig	HeLa-S3	cervix	hotspots	Hotspots
74	1e-05	3.48579	0.0125893	1.24869	0.500443	0.267827	2.22956	10	2680	26	26190	73	Hela-all.twopass.merge150.wgt10.zgt2.wig	HeLa-S3	cervix	hotspots	Hotspots
74	1e-06	10.0826	0.000876579	2.31081	0.694477	0.949633	3.67198	7	2680	13	26190	73	Hela-all.twopass.merge150.wgt10.zgt2.wig	HeLa-S3	cervix	hotspots	Hotspots
74	1e-07	7.53364	0.00698216	2.01938	0.748557	0.552206	3.48655	5	2680	10	26190	73	Hela-all.twopass.merge150.wgt10.zgt2.wig	HeLa-S3	cervix	hotspots	Hotspots
74	5e-08	6.39293	0.0307646	1.85519	0.858844	0.171859	3.53853	4	2680	8	26190	73	Hela-all.twopass.merge150.wgt10.zgt2.wig	HeLa-S3	cervix	hotspots	Hotspots
75	0.1	1.0361	0.551191	0.0354684	0.059513	-0.0811771	0.152114	550	2205	5654	26190	74	HepG2-all.twopass.merge150.wgt10.zgt2.wig	HepG2	liver	hotspots	Hotspots
75	0.01	1.33616	0.0090035	0.289796	0.110951	0.0723315	0.507261	133	2205	951	26190	74	HepG2-all.twopass.merge150.wgt10.zgt2.wig	HepG2	liver	hotspots	Hotspots
75	0.001	1.85819	0.00349677	0.619602	0.212169	0.20375	1.03545	38	2205	190	26190	74	HepG2-all.twopass.merge150.wgt10.zgt2.wig	HepG2	liver	hotspots	Hotspots
75	0.0001	2.78834	0.00296597	1.02545	0.345124	0.349005	1.70189	17	2205	56	26190	74	HepG2-all.twopass.merge150.wgt10.zgt2.wig	HepG2	liver	hotspots	Hotspots
75	1e-05	3.4792	0.0134687	1.2468	0.504548	0.257889	2.23572	9	2205	26	26190	74	HepG2-all.twopass.merge150.wgt10.zgt2.wig	HepG2	liver	hotspots	Hotspots
75	1e-06	8.03567	0.00202444	2.08389	0.675136	0.760624	3.40716	6	2205	13	26190	74	HepG2-all.twopass.merge150.wgt10.zgt2.wig	HepG2	liver	hotspots	Hotspots
75	1e-07	5.38576	0.0250118	1.68376	0.751269	0.211272	3.15625	4	2205	10	26190	74	HepG2-all.twopass.merge150.wgt10.zgt2.wig	HepG2	liver	hotspots	Hotspots
75	5e-08	3.96657	0.105133	1.3779	0.850314	-0.288714	3.04452	3	2205	8	26190	74	HepG2-all.twopass.merge150.wgt10.zgt2.wig	HepG2	liver	hotspots	Hotspots
76	0.1	1.0472	0.370966	0.046122	0.0515522	-0.0549203	0.147164	792	3149	5654	26190	75	HESC-all.twopass.merge150.wgt10.zgt2.wig	HESC	es_cell	hotspots	Hotspots
76	0.01	1.31313	0.00594885	0.272414	0.0990383	0.0782985	0.466529	181	3149	951	26190	75	HESC-all.twopass.merge150.wgt10.zgt2.wig	HESC	es_cell	hotspots	Hotspots
76	0.001	1.80008	0.00277108	0.587833	0.196465	0.202762	0.972903	48	3149	190	26190	75	HESC-all.twopass.merge150.wgt10.zgt2.wig	HESC	es_cell	hotspots	Hotspots
76	0.0001	3.12929	0.00053725	1.1408	0.329573	0.494841	1.78677	24	3149	56	26190	75	HESC-all.twopass.merge150.wgt10.zgt2.wig	HESC	es_cell	hotspots	Hotspots
76	1e-05	3.62307	0.00825655	1.28732	0.487364	0.332087	2.24256	13	3149	26	26190	75	HESC-all.twopass.merge150.wgt10.zgt2.wig	HESC	es_cell	hotspots	Hotspots
76	1e-06	3.14533	0.0898802	1.14592	0.675648	-0.178351	2.47019	6	3149	13	26190	75	HESC-all.twopass.merge150.wgt10.zgt2.wig	HESC	es_cell	hotspots	Hotspots
76	1e-07	1.86475	0.427588	0.623126	0.78546	-0.916375	2.16263	4	3149	10	26190	75	HESC-all.twopass.merge150.wgt10.zgt2.wig	HESC	es_cell	hotspots	Hotspots
76	5e-08	2.44349	0.292672	0.893428	0.849041	-0.770693	2.55755	4	3149	8	26190	75	HESC-all.twopass.merge150.wgt10.zgt2.wig	HESC	es_cell	hotspots	Hotspots
77	0.1	1.01072	0.862679	0.010666	0.0616658	-0.110199	0.131531	533	2060	5654	26190	76	hESCT0-DS11909.twopass.merge150.wgt10.zgt2.wig	hESCT0	es_cell	hotspots	Hotspots
77	0.01	1.1724	0.175392	0.159052	0.117375	-0.0710025	0.389107	123	2060	951	26190	76	hESCT0-DS11909.twopass.merge150.wgt10.zgt2.wig	hESCT0	es_cell	hotspots	Hotspots
77	0.001	2.19229	0.000156032	0.784946	0.207588	0.378073	1.19182	43	2060	190	26190	76	hESCT0-DS11909.twopass.merge150.wgt10.zgt2.wig	hESCT0	es_cell	hotspots	Hotspots
77	0.0001	3.2616	0.000445908	1.18222	0.336689	0.522308	1.84213	20	2060	56	26190	76	hESCT0-DS11909.twopass.merge150.wgt10.zgt2.wig	hESCT0	es_cell	hotspots	Hotspots
77	1e-05	2.58729	0.0604814	0.950612	0.506381	-0.0418941	1.94312	10	2060	26	26190	76	hESCT0-DS11909.twopass.merge150.wgt10.zgt2.wig	hESCT0	es_cell	hotspots	Hotspots
77	1e-06	2.98824	0.111321	1.09469	0.687495	-0.252804	2.44217	5	2060	13	26190	76	hESCT0-DS11909.twopass.merge150.wgt10.zgt2.wig	hESCT0	es_cell	hotspots	Hotspots
77	1e-07	2.83426	0.179982	1.04178	0.77698	-0.481098	2.56466	3	2060	10	26190	76	hESCT0-DS11909.twopass.merge150.wgt10.zgt2.wig	hESCT0	es_cell	hotspots	Hotspots
77	5e-08	3.95264	0.101484	1.37438	0.839214	-0.270477	3.01924	3	2060	8	26190	76	hESCT0-DS11909.twopass.merge150.wgt10.zgt2.wig	hESCT0	es_cell	hotspots	Hotspots
78	0.1	0.979426	0.771903	-0.0207889	0.071714	-0.161348	0.119771	356	1464	5654	26190	77	HFF-DS15115.twopass.merge150.wgt10.zgt2.wig	HFF	foreskin	hotspots	Hotspots
78	0.01	1.30238	0.041976	0.26419	0.129902	0.00958134	0.518798	89	1464	951	26190	77	HFF-DS15115.twopass.merge150.wgt10.zgt2.wig	HFF	foreskin	hotspots	Hotspots
78	0.001	1.87672	0.00790857	0.629524	0.237024	0.164957	1.09409	28	1464	190	26190	77	HFF-DS15115.twopass.merge150.wgt10.zgt2.wig	HFF	foreskin	hotspots	Hotspots
78	0.0001	3.21928	0.0011522	1.16916	0.35969	0.464165	1.87415	15	1464	56	26190	77	HFF-DS15115.twopass.merge150.wgt10.zgt2.wig	HFF	foreskin	hotspots	Hotspots
78	1e-05	3.2727	0.0253183	1.18562	0.530119	0.146584	2.22465	7	1464	26	26190	77	HFF-DS15115.twopass.merge150.wgt10.zgt2.wig	HFF	foreskin	hotspots	Hotspots
78	1e-06	5.18215	0.0176975	1.64522	0.693633	0.285699	3.00474	4	1464	13	26190	77	HFF-DS15115.twopass.merge150.wgt10.zgt2.wig	HFF	foreskin	hotspots	Hotspots
78	1e-07	4.89557	0.0422051	1.58833	0.781854	0.055896	3.12077	3	1464	10	26190	77	HFF-DS15115.twopass.merge150.wgt10.zgt2.wig	HFF	foreskin	hotspots	Hotspots
78	5e-08	3.14061	0.209319	1.14442	0.911566	-0.642253	2.93108	2	1464	8	26190	77	HFF-DS15115.twopass.merge150.wgt10.zgt2.wig	HFF	foreskin	hotspots	Hotspots
79	0.1	1.01786	0.79518	0.0176986	0.0681791	-0.115932	0.15133	402	1597	5654	26190	78	HFF_MyC-DS15079.twopass.merge150.wgt10.zgt2.wig	HFF-Myc	foreskin	hotspots	Hotspots
79	0.01	1.13406	0.331833	0.125805	0.129638	-0.128287	0.379896	90	1597	951	26190	78	HFF_MyC-DS15079.twopass.merge150.wgt10.zgt2.wig	HFF-Myc	foreskin	hotspots	Hotspots
79	0.001	1.70578	0.0222308	0.534025	0.233566	0.0762359	0.991813	30	1597	190	26190	78	HFF_MyC-DS15079.twopass.merge150.wgt10.zgt2.wig	HFF-Myc	foreskin	hotspots	Hotspots
79	0.0001	2.35453	0.0191183	0.85634	0.365455	0.140048	1.57263	13	1597	56	26190	78	HFF_MyC-DS15079.twopass.merge150.wgt10.zgt2.wig	HFF-Myc	foreskin	hotspots	Hotspots
79	1e-05	1.49595	0.497347	0.402759	0.593453	-0.760409	1.56593	4	1597	26	26190	78	HFF_MyC-DS15079.twopass.merge150.wgt10.zgt2.wig	HFF-Myc	foreskin	hotspots	Hotspots
79	1e-06	4.2498	0.0357629	1.44687	0.689113	0.0962095	2.79753	4	1597	13	26190	78	HFF_MyC-DS15079.twopass.merge150.wgt10.zgt2.wig	HFF-Myc	foreskin	hotspots	Hotspots
79	1e-07	4.03547	0.0729013	1.39512	0.7779	-0.129561	2.91981	3	1597	10	26190	78	HFF_MyC-DS15079.twopass.merge150.wgt10.zgt2.wig	HFF-Myc	foreskin	hotspots	Hotspots
79	5e-08	5.47344	0.043253	1.69991	0.841014	0.051519	3.34829	3	1597	8	26190	78	HFF_MyC-DS15079.twopass.merge150.wgt10.zgt2.wig	HFF-Myc	foreskin	hotspots	Hotspots
80	0.1	1.00034	0.996629	0.000335586	0.079435	-0.155357	0.156028	287	1149	5654	26190	79	HGF-DS11752.twopass.merge150.wgt10.zgt2.wig	HGF	gingival	hotspots	Hotspots
80	0.01	1.26021	0.106382	0.231277	0.143235	-0.0494634	0.512018	70	1149	951	26190	79	HGF-DS11752.twopass.merge150.wgt10.zgt2.wig	HGF	gingival	hotspots	Hotspots
80	0.001	1.85808	0.0146433	0.619546	0.253799	0.122099	1.11699	23	1149	190	26190	79	HGF-DS11752.twopass.merge150.wgt10.zgt2.wig	HGF	gingival	hotspots	Hotspots
80	0.0001	3.45345	0.000784915	1.23938	0.369075	0.515989	1.96276	12	1149	56	26190	79	HGF-DS11752.twopass.merge150.wgt10.zgt2.wig	HGF	gingival	hotspots	Hotspots
80	1e-05	2.98416	0.0495629	1.09332	0.556759	0.00206969	2.18456	5	1149	26	26190	79	HGF-DS11752.twopass.merge150.wgt10.zgt2.wig	HGF	gingival	hotspots	Hotspots
80	1e-06	3.55581	0.0864594	1.26858	0.739967	-0.181752	2.71892	3	1149	13	26190	79	HGF-DS11752.twopass.merge150.wgt10.zgt2.wig	HGF	gingival	hotspots	Hotspots
80	1e-07	2.83821	0.231409	1.04317	0.871681	-0.665323	2.75167	2	1149	10	26190	79	HGF-DS11752.twopass.merge150.wgt10.zgt2.wig	HGF	gingival	hotspots	Hotspots
80	5e-08	3.57127	0.166145	1.27292	0.919278	-0.528864	3.0747	2	1149	8	26190	79	HGF-DS11752.twopass.merge150.wgt10.zgt2.wig	HGF	gingival	hotspots	Hotspots
81	0.1	1.07759	0.30216	0.0747297	0.0724258	-0.0672247	0.216684	356	1364	5654	26190	80	HIPEpiC-DS12684.twopass.merge150.wgt10.zgt2.wig	HIPEpiC	epithelium	hotspots	Hotspots
81	0.01	1.2708	0.0733412	0.23965	0.13383	-0.0226572	0.501957	86	1364	951	26190	80	HIPEpiC-DS12684.twopass.merge150.wgt10.zgt2.wig	HIPEpiC	epithelium	hotspots	Hotspots
81	0.001	1.66213	0.0414866	0.508103	0.249237	0.0195985	0.996607	27	1364	190	26190	80	HIPEpiC-DS12684.twopass.merge150.wgt10.zgt2.wig	HIPEpiC	epithelium	hotspots	Hotspots
81	0.0001	2.20793	0.0418074	0.792057	0.389134	0.0293533	1.55476	12	1364	56	26190	80	HIPEpiC-DS12684.twopass.merge150.wgt10.zgt2.wig	HIPEpiC	epithelium	hotspots	Hotspots
81	1e-05	1.2194	0.763624	0.19836	0.659605	-1.09447	1.49119	5	1364	26	26190	80	HIPEpiC-DS12684.twopass.merge150.wgt10.zgt2.wig	HIPEpiC	epithelium	hotspots	Hotspots
81	1e-06	1.63706	0.557405	0.492903	0.840129	-1.15375	2.13956	2	1364	13	26190	80	HIPEpiC-DS12684.twopass.merge150.wgt10.zgt2.wig	HIPEpiC	epithelium	hotspots	Hotspots
81	1e-07	2.44003	0.309716	0.892011	0.878122	-0.829107	2.61313	2	1364	10	26190	80	HIPEpiC-DS12684.twopass.merge150.wgt10.zgt2.wig	HIPEpiC	epithelium	hotspots	Hotspots
81	5e-08	3.01709	0.233865	1.10429	0.927616	-0.713835	2.92242	2	1364	8	26190	80	HIPEpiC-DS12684.twopass.merge150.wgt10.zgt2.wig	HIPEpiC	epithelium	hotspots	Hotspots
82	0.1	1.06684	0.345571	0.0646983	0.0685934	-0.0697448	0.199141	387	1522	5654	26190	81	HL60-DS11809.twopass.merge150.wgt10.zgt2.wig	HL-60	blood	hotspots	Hotspots
82	0.01	1.25422	0.0773381	0.226511	0.128237	-0.0248338	0.477855	91	1522	951	26190	81	HL60-DS11809.twopass.merge150.wgt10.zgt2.wig	HL-60	blood	hotspots	Hotspots
82	0.001	2.21611	0.000392741	0.795755	0.224478	0.355778	1.23573	32	1522	190	26190	81	HL60-DS11809.twopass.merge150.wgt10.zgt2.wig	HL-60	blood	hotspots	Hotspots
82	0.0001	4.03596	5.26724e-05	1.39524	0.345064	0.71892	2.07157	16	1522	56	26190	81	HL60-DS11809.twopass.merge150.wgt10.zgt2.wig	HL-60	blood	hotspots	Hotspots
82	1e-05	3.37093	0.0206355	1.21519	0.525013	0.186164	2.24422	7	1522	26	26190	81	HL60-DS11809.twopass.merge150.wgt10.zgt2.wig	HL-60	blood	hotspots	Hotspots
82	1e-06	5.24308	0.0160533	1.65691	0.68817	0.308095	3.00572	4	1522	13	26190	81	HL60-DS11809.twopass.merge150.wgt10.zgt2.wig	HL-60	blood	hotspots	Hotspots
82	1e-07	4.79136	0.0437012	1.56681	0.776825	0.0442366	3.08939	3	1522	10	26190	81	HL60-DS11809.twopass.merge150.wgt10.zgt2.wig	HL-60	blood	hotspots	Hotspots
82	5e-08	6.49321	0.0255981	1.87076	0.838057	0.228165	3.51335	3	1522	8	26190	81	HL60-DS11809.twopass.merge150.wgt10.zgt2.wig	HL-60	blood	hotspots	Hotspots
83	0.1	1.0557	0.333741	0.054204	0.0560766	-0.0557062	0.164114	643	2547	5654	26190	82	HMEC-all.twopass.merge150.wgt10.zgt2.wig	HMEC	breast	hotspots	Hotspots
83	0.01	1.44636	0.000383341	0.369052	0.103921	0.165368	0.572737	158	2547	951	26190	82	HMEC-all.twopass.merge150.wgt10.zgt2.wig	HMEC	breast	hotspots	Hotspots
83	0.001	2.25171	4.36109e-05	0.811689	0.19858	0.422472	1.20091	48	2547	190	26190	82	HMEC-all.twopass.merge150.wgt10.zgt2.wig	HMEC	breast	hotspots	Hotspots
83	0.0001	5.03247	1.02284e-06	1.61591	0.330642	0.967852	2.26397	24	2547	56	26190	82	HMEC-all.twopass.merge150.wgt10.zgt2.wig	HMEC	breast	hotspots	Hotspots
83	1e-05	5.98342	0.00026998	1.78899	0.491141	0.826356	2.75163	12	2547	26	26190	82	HMEC-all.twopass.merge150.wgt10.zgt2.wig	HMEC	breast	hotspots	Hotspots
83	1e-06	4.2033	0.0346633	1.43587	0.679776	0.10351	2.76823	5	2547	13	26190	82	HMEC-all.twopass.merge150.wgt10.zgt2.wig	HMEC	breast	hotspots	Hotspots
83	1e-07	2.47511	0.25211	0.906286	0.791351	-0.644762	2.45733	3	2547	10	26190	82	HMEC-all.twopass.merge150.wgt10.zgt2.wig	HMEC	breast	hotspots	Hotspots
83	5e-08	3.27723	0.16533	1.187	0.855577	-0.489931	2.86393	3	2547	8	26190	82	HMEC-all.twopass.merge150.wgt10.zgt2.wig	HMEC	breast	hotspots	Hotspots
84	0.1	0.896945	0.181155	-0.108761	0.0813345	-0.268177	0.0506545	267	1126	5654	26190	83	HMF-DS13363.twopass.merge150.wgt10.zgt2.wig	HMF	breast	hotspots	Hotspots
84	0.01	1.21728	0.177815	0.196622	0.145915	-0.0893707	0.482614	66	1126	951	26190	83	HMF-DS13363.twopass.merge150.wgt10.zgt2.wig	HMF	breast	hotspots	Hotspots
84	0.001	1.58248	0.0874234	0.45899	0.268549	-0.0673659	0.985346	19	1126	190	26190	83	HMF-DS13363.twopass.merge150.wgt10.zgt2.wig	HMF	breast	hotspots	Hotspots
84	0.0001	2.38442	0.0302595	0.868957	0.401055	0.0828889	1.65502	10	1126	56	26190	83	HMF-DS13363.twopass.merge150.wgt10.zgt2.wig	HMF	breast	hotspots	Hotspots
84	1e-05	1.57365	0.489885	0.453397	0.656629	-0.833596	1.74039	4	1126	26	26190	83	HMF-DS13363.twopass.merge150.wgt10.zgt2.wig	HMF	breast	hotspots	Hotspots
84	1e-06	2.08839	0.377609	0.736391	0.834616	-0.899457	2.37224	2	1126	13	26190	83	HMF-DS13363.twopass.merge150.wgt10.zgt2.wig	HMF	breast	hotspots	Hotspots
84	1e-07	3.14621	0.188576	1.1462	0.871763	-0.562458	2.85485	2	1126	10	26190	83	HMF-DS13363.twopass.merge150.wgt10.zgt2.wig	HMF	breast	hotspots	Hotspots
84	5e-08	3.94187	0.137424	1.37166	0.923392	-0.438192	3.1815	2	1126	8	26190	83	HMF-DS13363.twopass.merge150.wgt10.zgt2.wig	HMF	breast	hotspots	Hotspots
85	0.1	1.05954	0.40698	0.0578368	0.0697485	-0.0788702	0.194544	380	1492	5654	26190	84	HMVEC_dAd-DS12957.hg19.twopass.merge150.wgt10.zgt2.wig	HMVEC-dAd	blood_vessel	hotspots	Hotspots
85	0.01	1.33616	0.0230559	0.2898	0.127524	0.0398522	0.539747	90	1492	951	26190	84	HMVEC_dAd-DS12957.hg19.twopass.merge150.wgt10.zgt2.wig	HMVEC-dAd	blood_vessel	hotspots	Hotspots
85	0.001	1.9528	0.00404922	0.669265	0.232844	0.21289	1.12564	29	1492	190	26190	84	HMVEC_dAd-DS12957.hg19.twopass.merge150.wgt10.zgt2.wig	HMVEC-dAd	blood_vessel	hotspots	Hotspots
85	0.0001	3.79482	0.000150876	1.33364	0.351918	0.643878	2.0234	17	1492	56	26190	84	HMVEC_dAd-DS12957.hg19.twopass.merge150.wgt10.zgt2.wig	HMVEC-dAd	blood_vessel	hotspots	Hotspots
85	1e-05	3.99344	0.00738109	1.38465	0.516827	0.371673	2.39763	8	1492	26	26190	84	HMVEC_dAd-DS12957.hg19.twopass.merge150.wgt10.zgt2.wig	HMVEC-dAd	blood_vessel	hotspots	Hotspots
85	1e-06	12.0041	0.000268979	2.48525	0.68211	1.14832	3.82219	6	1492	13	26190	84	HMVEC_dAd-DS12957.hg19.twopass.merge150.wgt10.zgt2.wig	HMVEC-dAd	blood_vessel	hotspots	Hotspots
85	1e-07	14.2685	0.000380085	2.65805	0.748001	1.19197	4.12413	5	1492	10	26190	84	HMVEC_dAd-DS12957.hg19.twopass.merge150.wgt10.zgt2.wig	HMVEC-dAd	blood_vessel	hotspots	Hotspots
85	5e-08	5.99553	0.0392302	1.79101	0.86868	0.0884004	3.49363	3	1492	8	26190	84	HMVEC_dAd-DS12957.hg19.twopass.merge150.wgt10.zgt2.wig	HMVEC-dAd	blood_vessel	hotspots	Hotspots
86	0.1	1.08588	0.261839	0.0823913	0.0734289	-0.0615293	0.226312	326	1296	5654	26190	85	HMVEC_dBlAd-DS13337.twopass.merge150.wgt10.zgt2.wig	HMVEC-dBl-Ad	blood_vessel	hotspots	Hotspots
86	0.01	1.42478	0.00707411	0.35402	0.131443	0.0963918	0.611648	80	1296	951	26190	85	HMVEC_dBlAd-DS13337.twopass.merge150.wgt10.zgt2.wig	HMVEC-dBl-Ad	blood_vessel	hotspots	Hotspots
86	0.001	2.10146	0.00173248	0.742632	0.237063	0.277987	1.20728	26	1296	190	26190	85	HMVEC_dBlAd-DS13337.twopass.merge150.wgt10.zgt2.wig	HMVEC-dBl-Ad	blood_vessel	hotspots	Hotspots
86	0.0001	3.50293	0.000481774	1.2536	0.359127	0.549712	1.95749	14	1296	56	26190	85	HMVEC_dBlAd-DS13337.twopass.merge150.wgt10.zgt2.wig	HMVEC-dBl-Ad	blood_vessel	hotspots	Hotspots
86	1e-05	3.5404	0.0162755	1.26424	0.526179	0.232928	2.29555	7	1296	26	26190	85	HMVEC_dBlAd-DS13337.twopass.merge150.wgt10.zgt2.wig	HMVEC-dBl-Ad	blood_vessel	hotspots	Hotspots
86	1e-06	5.38279	0.0148723	1.68321	0.691121	0.328611	3.0378	4	1296	13	26190	85	HMVEC_dBlAd-DS13337.twopass.merge150.wgt10.zgt2.wig	HMVEC-dBl-Ad	blood_vessel	hotspots	Hotspots
86	1e-07	4.87185	0.0414199	1.58347	0.776478	0.0615761	3.10537	3	1296	10	26190	85	HMVEC_dBlAd-DS13337.twopass.merge150.wgt10.zgt2.wig	HMVEC-dBl-Ad	blood_vessel	hotspots	Hotspots
86	5e-08	3.24464	0.196987	1.177	0.912276	-0.611058	2.96506	2	1296	8	26190	85	HMVEC_dBlAd-DS13337.twopass.merge150.wgt10.zgt2.wig	HMVEC-dBl-Ad	blood_vessel	hotspots	Hotspots
87	0.1	1.07374	0.28795	0.0711461	0.0669529	-0.0600815	0.202374	397	1600	5654	26190	86	HMVEC_dBlNeo-DS13242.twopass.merge150.wgt10.zgt2.wig	HMVEC-dBl-Neo	blood_vessel	hotspots	Hotspots
87	0.01	1.27625	0.0513897	0.243924	0.125204	-0.00147597	0.489324	92	1600	951	26190	86	HMVEC_dBlNeo-DS13242.twopass.merge150.wgt10.zgt2.wig	HMVEC-dBl-Neo	blood_vessel	hotspots	Hotspots
87	0.001	1.75749	0.0158459	0.563884	0.23374	0.105755	1.02201	28	1600	190	26190	86	HMVEC_dBlNeo-DS13242.twopass.merge150.wgt10.zgt2.wig	HMVEC-dBl-Neo	blood_vessel	hotspots	Hotspots
87	0.0001	2.79566	0.00423837	1.02807	0.359483	0.323482	1.73265	14	1600	56	26190	86	HMVEC_dBlNeo-DS13242.twopass.merge150.wgt10.zgt2.wig	HMVEC-dBl-Neo	blood_vessel	hotspots	Hotspots
87	1e-05	2.86899	0.0458542	1.05396	0.527843	0.0193892	2.08853	7	1600	26	26190	86	HMVEC_dBlNeo-DS13242.twopass.merge150.wgt10.zgt2.wig	HMVEC-dBl-Neo	blood_vessel	hotspots	Hotspots
87	1e-06	4.52407	0.0290517	1.50941	0.691507	0.154057	2.86477	4	1600	13	26190	86	HMVEC_dBlNeo-DS13242.twopass.merge150.wgt10.zgt2.wig	HMVEC-dBl-Neo	blood_vessel	hotspots	Hotspots
87	1e-07	7.23649	0.00768028	1.97914	0.742414	0.524004	3.43427	4	1600	10	26190	86	HMVEC_dBlNeo-DS13242.twopass.merge150.wgt10.zgt2.wig	HMVEC-dBl-Neo	blood_vessel	hotspots	Hotspots
87	5e-08	5.77914	0.0380175	1.75425	0.84556	0.0969571	3.41155	3	1600	8	26190	86	HMVEC_dBlNeo-DS13242.twopass.merge150.wgt10.zgt2.wig	HMVEC-dBl-Neo	blood_vessel	hotspots	Hotspots
88	0.1	1.02623	0.735021	0.0258966	0.0765144	-0.124072	0.175865	295	1217	5654	26190	87	HMVEC_dLyAd-DS13261.twopass.merge150.wgt10.zgt2.wig	HMVEC-dLy-Ad	blood_vessel	hotspots	Hotspots
88	0.01	1.13527	0.38104	0.126869	0.144831	-0.157	0.410738	67	1217	951	26190	87	HMVEC_dLyAd-DS13261.twopass.merge150.wgt10.zgt2.wig	HMVEC-dLy-Ad	blood_vessel	hotspots	Hotspots
88	0.001	1.56029	0.0912589	0.444875	0.263428	-0.0714431	0.961193	20	1217	190	26190	87	HMVEC_dLyAd-DS13261.twopass.merge150.wgt10.zgt2.wig	HMVEC-dLy-Ad	blood_vessel	hotspots	Hotspots
88	0.0001	1.83527	0.146808	0.607191	0.418493	-0.213055	1.42744	9	1217	56	26190	87	HMVEC_dLyAd-DS13261.twopass.merge150.wgt10.zgt2.wig	HMVEC-dLy-Ad	blood_vessel	hotspots	Hotspots
88	1e-05	1.44049	0.580437	0.36498	0.660303	-0.929214	1.65917	4	1217	26	26190	87	HMVEC_dLyAd-DS13261.twopass.merge150.wgt10.zgt2.wig	HMVEC-dLy-Ad	blood_vessel	hotspots	Hotspots
88	1e-06	3.61619	0.0845088	1.28542	0.745128	-0.175028	2.74587	3	1217	13	26190	87	HMVEC_dLyAd-DS13261.twopass.merge150.wgt10.zgt2.wig	HMVEC-dLy-Ad	blood_vessel	hotspots	Hotspots
88	1e-07	5.57819	0.029418	1.71886	0.789252	0.171931	3.2658	3	1217	10	26190	87	HMVEC_dLyAd-DS13261.twopass.merge150.wgt10.zgt2.wig	HMVEC-dLy-Ad	blood_vessel	hotspots	Hotspots
88	5e-08	3.46605	0.178306	1.24302	0.923496	-0.567037	3.05307	2	1217	8	26190	87	HMVEC_dLyAd-DS13261.twopass.merge150.wgt10.zgt2.wig	HMVEC-dLy-Ad	blood_vessel	hotspots	Hotspots
89	0.1	1.07069	0.348366	0.0683011	0.0728341	-0.0744537	0.211056	334	1337	5654	26190	88	HMVEC_dLyNeo-DS13150.twopass.merge150.wgt10.zgt2.wig	HMVEC-dLy-Neo	blood_vessel	hotspots	Hotspots
89	0.01	1.4958	0.00174435	0.402658	0.128619	0.150565	0.654752	86	1337	951	26190	88	HMVEC_dLyNeo-DS13150.twopass.merge150.wgt10.zgt2.wig	HMVEC-dLy-Neo	blood_vessel	hotspots	Hotspots
89	0.001	2.04219	0.00267993	0.714023	0.237829	0.247878	1.18017	26	1337	190	26190	88	HMVEC_dLyNeo-DS13150.twopass.merge150.wgt10.zgt2.wig	HMVEC-dLy-Neo	blood_vessel	hotspots	Hotspots
89	0.0001	3.86419	0.000125756	1.35175	0.352513	0.660829	2.04268	15	1337	56	26190	88	HMVEC_dLyNeo-DS13150.twopass.merge150.wgt10.zgt2.wig	HMVEC-dLy-Neo	blood_vessel	hotspots	Hotspots
89	1e-05	4.57823	0.00289628	1.52131	0.510758	0.520226	2.5224	8	1337	26	26190	88	HMVEC_dLyNeo-DS13150.twopass.merge150.wgt10.zgt2.wig	HMVEC-dLy-Neo	blood_vessel	hotspots	Hotspots
89	1e-06	13.5359	0.000108146	2.60535	0.672947	1.28637	3.92432	6	1337	13	26190	88	HMVEC_dLyNeo-DS13150.twopass.merge150.wgt10.zgt2.wig	HMVEC-dLy-Neo	blood_vessel	hotspots	Hotspots
89	1e-07	8.95736	0.00329132	2.19248	0.74596	0.730394	3.65456	4	1337	10	26190	88	HMVEC_dLyNeo-DS13150.twopass.merge150.wgt10.zgt2.wig	HMVEC-dLy-Neo	blood_vessel	hotspots	Hotspots
89	5e-08	7.08855	0.0214904	1.95848	0.851789	0.288975	3.62799	3	1337	8	26190	88	HMVEC_dLyNeo-DS13150.twopass.merge150.wgt10.zgt2.wig	HMVEC-dLy-Neo	blood_vessel	hotspots	Hotspots
90	0.1	1.0805	0.277689	0.077425	0.0713249	-0.0623717	0.217222	346	1375	5654	26190	89	HMVEC_dNeo-DS12937.twopass.merge150.wgt10.zgt2.wig	HMVEC-dNeo	blood_vessel	hotspots	Hotspots
90	0.01	1.44115	0.00411559	0.36544	0.127368	0.115799	0.615082	89	1375	951	26190	89	HMVEC_dNeo-DS12937.twopass.merge150.wgt10.zgt2.wig	HMVEC-dNeo	blood_vessel	hotspots	Hotspots
90	0.001	2.00234	0.0031112	0.694319	0.234842	0.234028	1.15461	27	1375	190	26190	89	HMVEC_dNeo-DS12937.twopass.merge150.wgt10.zgt2.wig	HMVEC-dNeo	blood_vessel	hotspots	Hotspots
90	0.0001	3.19193	0.00132901	1.16063	0.361607	0.451878	1.86938	14	1375	56	26190	89	HMVEC_dNeo-DS12937.twopass.merge150.wgt10.zgt2.wig	HMVEC-dNeo	blood_vessel	hotspots	Hotspots
90	1e-05	3.2503	0.0261621	1.17875	0.530061	0.139828	2.21767	7	1375	26	26190	89	HMVEC_dNeo-DS12937.twopass.merge150.wgt10.zgt2.wig	HMVEC-dNeo	blood_vessel	hotspots	Hotspots
90	1e-06	12.8415	0.000170832	2.55268	0.679148	1.22155	3.88381	6	1375	13	26190	89	HMVEC_dNeo-DS12937.twopass.merge150.wgt10.zgt2.wig	HMVEC-dNeo	blood_vessel	hotspots	Hotspots
90	1e-07	14.3191	0.000353775	2.66159	0.745051	1.20129	4.12189	5	1375	10	26190	89	HMVEC_dNeo-DS12937.twopass.merge150.wgt10.zgt2.wig	HMVEC-dNeo	blood_vessel	hotspots	Hotspots
90	5e-08	6.37993	0.0308971	1.85316	0.858581	0.170338	3.53597	3	1375	8	26190	89	HMVEC_dNeo-DS12937.twopass.merge150.wgt10.zgt2.wig	HMVEC-dNeo	blood_vessel	hotspots	Hotspots
91	0.1	1.02659	0.722808	0.0262456	0.0739921	-0.118779	0.17127	331	1334	5654	26190	90	HMVEC_LBl-DS13372.twopass.merge150.wgt10.zgt2.wig	HMVEC-LBl	blood_vessel	hotspots	Hotspots
91	0.01	1.29149	0.0567964	0.255796	0.134285	-0.00740258	0.518994	80	1334	951	26190	90	HMVEC_LBl-DS13372.twopass.merge150.wgt10.zgt2.wig	HMVEC-LBl	blood_vessel	hotspots	Hotspots
91	0.001	2.35497	0.000189568	0.856529	0.229477	0.406754	1.3063	30	1334	190	26190	90	HMVEC_LBl-DS13372.twopass.merge150.wgt10.zgt2.wig	HMVEC-LBl	blood_vessel	hotspots	Hotspots
91	0.0001	3.21008	0.00120671	1.1663	0.360269	0.460168	1.87242	14	1334	56	26190	90	HMVEC_LBl-DS13372.twopass.merge150.wgt10.zgt2.wig	HMVEC-LBl	blood_vessel	hotspots	Hotspots
91	1e-05	4.37085	0.00394548	1.47496	0.511696	0.472033	2.47788	8	1334	26	26190	90	HMVEC_LBl-DS13372.twopass.merge150.wgt10.zgt2.wig	HMVEC-LBl	blood_vessel	hotspots	Hotspots
91	1e-06	5.09193	0.0195673	1.62766	0.697206	0.261134	2.99418	4	1334	13	26190	90	HMVEC_LBl-DS13372.twopass.merge150.wgt10.zgt2.wig	HMVEC-LBl	blood_vessel	hotspots	Hotspots
91	1e-07	8.67388	0.00391506	2.16032	0.748829	0.692611	3.62802	4	1334	10	26190	90	HMVEC_LBl-DS13372.twopass.merge150.wgt10.zgt2.wig	HMVEC-LBl	blood_vessel	hotspots	Hotspots
91	5e-08	6.35567	0.0309872	1.84935	0.857276	0.169086	3.52961	3	1334	8	26190	90	HMVEC_LBl-DS13372.twopass.merge150.wgt10.zgt2.wig	HMVEC-LBl	blood_vessel	hotspots	Hotspots
92	0.1	1.02337	0.738744	0.0231012	0.0692653	-0.112659	0.158861	367	1517	5654	26190	91	HMVEC_LLy-DS13185.twopass.merge150.wgt10.zgt2.wig	HMVEC-LLy	blood_vessel	hotspots	Hotspots
92	0.01	1.31778	0.0298744	0.275947	0.127062	0.0269055	0.524988	88	1517	951	26190	91	HMVEC_LLy-DS13185.twopass.merge150.wgt10.zgt2.wig	HMVEC-LLy	blood_vessel	hotspots	Hotspots
92	0.001	1.89329	0.00624767	0.638317	0.233432	0.180791	1.09584	27	1517	190	26190	91	HMVEC_LLy-DS13185.twopass.merge150.wgt10.zgt2.wig	HMVEC-LLy	blood_vessel	hotspots	Hotspots
92	0.0001	3.05927	0.00185598	1.11818	0.35927	0.414008	1.82235	14	1517	56	26190	91	HMVEC_LLy-DS13185.twopass.merge150.wgt10.zgt2.wig	HMVEC-LLy	blood_vessel	hotspots	Hotspots
92	1e-05	3.16	0.0293804	1.15057	0.528186	0.115327	2.18582	7	1517	26	26190	91	HMVEC_LLy-DS13185.twopass.merge150.wgt10.zgt2.wig	HMVEC-LLy	blood_vessel	hotspots	Hotspots
92	1e-06	7.73683	0.00242921	2.04599	0.674794	0.723395	3.36859	5	1517	13	26190	91	HMVEC_LLy-DS13185.twopass.merge150.wgt10.zgt2.wig	HMVEC-LLy	blood_vessel	hotspots	Hotspots
92	1e-07	8.01123	0.00511719	2.08084	0.743275	0.624026	3.53766	4	1517	10	26190	91	HMVEC_LLy-DS13185.twopass.merge150.wgt10.zgt2.wig	HMVEC-LLy	blood_vessel	hotspots	Hotspots
92	5e-08	6.24203	0.0316263	1.83131	0.852126	0.161139	3.50147	3	1517	8	26190	91	HMVEC_LLy-DS13185.twopass.merge150.wgt10.zgt2.wig	HMVEC-LLy	blood_vessel	hotspots	Hotspots
93	0.1	1.09281	0.221234	0.0887569	0.0725581	-0.053457	0.230971	358	1345	5654	26190	92	HNPCEpiC-DS12467.twopass.merge150.wgt10.zgt2.wig	HNPCEpiC	epithelium	hotspots	Hotspots
93	0.01	1.28893	0.0577812	0.253809	0.13377	-0.00838015	0.515998	83	1345	951	26190	92	HNPCEpiC-DS12467.twopass.merge150.wgt10.zgt2.wig	HNPCEpiC	epithelium	hotspots	Hotspots
93	0.001	1.55647	0.082507	0.442423	0.254805	-0.0569943	0.941841	24	1345	190	26190	92	HNPCEpiC-DS12467.twopass.merge150.wgt10.zgt2.wig	HNPCEpiC	epithelium	hotspots	Hotspots
93	0.0001	2.86412	0.00456928	1.05226	0.371047	0.32501	1.77951	13	1345	56	26190	92	HNPCEpiC-DS12467.twopass.merge150.wgt10.zgt2.wig	HNPCEpiC	epithelium	hotspots	Hotspots
93	1e-05	3.30111	0.0255895	1.19426	0.534969	0.145718	2.2428	7	1345	26	26190	92	HNPCEpiC-DS12467.twopass.merge150.wgt10.zgt2.wig	HNPCEpiC	epithelium	hotspots	Hotspots
93	1e-06	5.09164	0.0210179	1.6276	0.705303	0.245208	3.00999	4	1345	13	26190	92	HNPCEpiC-DS12467.twopass.merge150.wgt10.zgt2.wig	HNPCEpiC	epithelium	hotspots	Hotspots
93	1e-07	4.9278	0.044725	1.59489	0.794573	0.0375287	3.15226	3	1345	10	26190	92	HNPCEpiC-DS12467.twopass.merge150.wgt10.zgt2.wig	HNPCEpiC	epithelium	hotspots	Hotspots
93	5e-08	6.51438	0.0311812	1.87401	0.869711	0.169379	3.57865	3	1345	8	26190	92	HNPCEpiC-DS12467.twopass.merge150.wgt10.zgt2.wig	HNPCEpiC	epithelium	hotspots	Hotspots
94	0.1	1.03006	0.667766	0.0296144	0.0689966	-0.105619	0.164848	392	1570	5654	26190	93	HPAEC-DS12916.hg19.twopass.merge150.wgt10.zgt2.wig	HPAEC	blood_vessel	hotspots	Hotspots
94	0.01	1.35291	0.0157832	0.302257	0.125216	0.0568342	0.54768	94	1570	951	26190	93	HPAEC-DS12916.hg19.twopass.merge150.wgt10.zgt2.wig	HPAEC	blood_vessel	hotspots	Hotspots
94	0.001	2.18815	0.000499255	0.783057	0.224942	0.342171	1.22394	31	1570	190	26190	93	HPAEC-DS12916.hg19.twopass.merge150.wgt10.zgt2.wig	HPAEC	blood_vessel	hotspots	Hotspots
94	0.0001	3.81637	0.000148712	1.3393	0.353078	0.647266	2.03133	16	1570	56	26190	93	HPAEC-DS12916.hg19.twopass.merge150.wgt10.zgt2.wig	HPAEC	blood_vessel	hotspots	Hotspots
94	1e-05	4.73079	0.00256271	1.55409	0.515311	0.544084	2.5641	8	1570	26	26190	93	HPAEC-DS12916.hg19.twopass.merge150.wgt10.zgt2.wig	HPAEC	blood_vessel	hotspots	Hotspots
94	1e-06	18.8222	3.79781e-05	2.93504	0.712484	1.53857	4.33151	7	1570	13	26190	93	HPAEC-DS12916.hg19.twopass.merge150.wgt10.zgt2.wig	HPAEC	blood_vessel	hotspots	Hotspots
94	1e-07	14.0976	0.000531745	2.646	0.763807	1.14894	4.14307	5	1570	10	26190	93	HPAEC-DS12916.hg19.twopass.merge150.wgt10.zgt2.wig	HPAEC	blood_vessel	hotspots	Hotspots
94	5e-08	12.2637	0.00450064	2.50665	0.882387	0.77717	4.23612	4	1570	8	26190	93	HPAEC-DS12916.hg19.twopass.merge150.wgt10.zgt2.wig	HPAEC	blood_vessel	hotspots	Hotspots
95	0.1	1.02579	0.732074	0.0254658	0.0743813	-0.120322	0.171253	323	1279	5654	26190	94	HPAF-DS13411.twopass.merge150.wgt10.zgt2.wig	HPAF	blood_vessel	hotspots	Hotspots
95	0.01	1.25855	0.0906596	0.229959	0.135915	-0.036435	0.496353	77	1279	951	26190	94	HPAF-DS13411.twopass.merge150.wgt10.zgt2.wig	HPAF	blood_vessel	hotspots	Hotspots
95	0.001	1.70962	0.0309657	0.53627	0.248559	0.0490937	1.02345	24	1279	190	26190	94	HPAF-DS13411.twopass.merge150.wgt10.zgt2.wig	HPAF	blood_vessel	hotspots	Hotspots
95	0.0001	2.61636	0.0105267	0.961783	0.375986	0.224851	1.69872	12	1279	56	26190	94	HPAF-DS13411.twopass.merge150.wgt10.zgt2.wig	HPAF	blood_vessel	hotspots	Hotspots
95	1e-05	2.54892	0.0911437	0.935671	0.55385	-0.149874	2.02122	6	1279	26	26190	94	HPAF-DS13411.twopass.merge150.wgt10.zgt2.wig	HPAF	blood_vessel	hotspots	Hotspots
95	1e-06	3.14186	0.1228	1.14482	0.741881	-0.30927	2.5989	3	1279	13	26190	94	HPAF-DS13411.twopass.merge150.wgt10.zgt2.wig	HPAF	blood_vessel	hotspots	Hotspots
95	1e-07	4.98273	0.0408224	1.60598	0.785193	0.0670003	3.14496	3	1279	10	26190	94	HPAF-DS13411.twopass.merge150.wgt10.zgt2.wig	HPAF	blood_vessel	hotspots	Hotspots
95	5e-08	3.17552	0.20824	1.15547	0.918192	-0.644186	2.95513	2	1279	8	26190	94	HPAF-DS13411.twopass.merge150.wgt10.zgt2.wig	HPAF	blood_vessel	hotspots	Hotspots
96	0.1	0.990667	0.904194	-0.00937701	0.0779046	-0.16207	0.143316	298	1190	5654	26190	95	HPdLF-DS13573.twopass.merge150.wgt10.zgt2.wig	HPdLF	epithelium	hotspots	Hotspots
96	0.01	1.27776	0.0814224	0.245107	0.140664	-0.0305956	0.520809	74	1190	951	26190	95	HPdLF-DS13573.twopass.merge150.wgt10.zgt2.wig	HPdLF	epithelium	hotspots	Hotspots
96	0.001	1.57419	0.0861208	0.453744	0.264385	-0.0644503	0.971937	23	1190	190	26190	95	HPdLF-DS13573.twopass.merge150.wgt10.zgt2.wig	HPdLF	epithelium	hotspots	Hotspots
96	0.0001	2.11807	0.0632369	0.750505	0.404036	-0.0414046	1.54241	10	1190	56	26190	95	HPdLF-DS13573.twopass.merge150.wgt10.zgt2.wig	HPdLF	epithelium	hotspots	Hotspots
96	1e-05	2.04812	0.232754	0.71692	0.60079	-0.460628	1.89447	5	1190	26	26190	95	HPdLF-DS13573.twopass.merge150.wgt10.zgt2.wig	HPdLF	epithelium	hotspots	Hotspots
96	1e-06	3.54719	0.0907422	1.26616	0.748542	-0.200987	2.7333	3	1190	13	26190	95	HPdLF-DS13573.twopass.merge150.wgt10.zgt2.wig	HPdLF	epithelium	hotspots	Hotspots
96	1e-07	2.79347	0.243241	1.02729	0.880335	-0.698172	2.75274	2	1190	10	26190	95	HPdLF-DS13573.twopass.merge150.wgt10.zgt2.wig	HPdLF	epithelium	hotspots	Hotspots
96	5e-08	3.49357	0.176128	1.25092	0.92471	-0.56151	3.06336	2	1190	8	26190	95	HPdLF-DS13573.twopass.merge150.wgt10.zgt2.wig	HPdLF	epithelium	hotspots	Hotspots
97	0.1	1.03826	0.629881	0.0375422	0.0779053	-0.115152	0.190237	294	1160	5654	26190	96	HPF-DS13390.twopass.merge150.wgt10.zgt2.wig	HPF	lung	hotspots	Hotspots
97	0.01	1.32834	0.0424246	0.283928	0.139912	0.00970023	0.558155	73	1160	951	26190	96	HPF-DS13390.twopass.merge150.wgt10.zgt2.wig	HPF	lung	hotspots	Hotspots
97	0.001	1.98513	0.00568874	0.685685	0.247969	0.199666	1.17171	24	1160	190	26190	96	HPF-DS13390.twopass.merge150.wgt10.zgt2.wig	HPF	lung	hotspots	Hotspots
97	0.0001	3.07328	0.0027377	1.12275	0.374779	0.388178	1.85731	12	1160	56	26190	96	HPF-DS13390.twopass.merge150.wgt10.zgt2.wig	HPF	lung	hotspots	Hotspots
97	1e-05	3.06612	0.0421768	1.12041	0.551447	0.0395779	2.20125	6	1160	26	26190	96	HPF-DS13390.twopass.merge150.wgt10.zgt2.wig	HPF	lung	hotspots	Hotspots
97	1e-06	6.07089	0.00900107	1.8035	0.690465	0.450193	3.15682	4	1160	13	26190	96	HPF-DS13390.twopass.merge150.wgt10.zgt2.wig	HPF	lung	hotspots	Hotspots
97	1e-07	10.0641	0.00180541	2.30897	0.739936	0.858699	3.75925	4	1160	10	26190	96	HPF-DS13390.twopass.merge150.wgt10.zgt2.wig	HPF	lung	hotspots	Hotspots
97	5e-08	7.95285	0.0147412	2.07353	0.850269	0.407003	3.74006	3	1160	8	26190	96	HPF-DS13390.twopass.merge150.wgt10.zgt2.wig	HPF	lung	hotspots	Hotspots
98	0.1	1.04098	0.583863	0.0401579	0.0733142	-0.103538	0.183854	329	1333	5654	26190	97	HRCE-DS10666.twopass.merge150.wgt10.zgt2.wig	HRCEpiC	epithelium	hotspots	Hotspots
98	0.01	1.42074	0.00706814	0.351176	0.130374	0.0956442	0.606709	88	1333	951	26190	97	HRCE-DS10666.twopass.merge150.wgt10.zgt2.wig	HRCEpiC	epithelium	hotspots	Hotspots
98	0.001	2.40291	0.000127145	0.876679	0.228783	0.428264	1.32509	32	1333	190	26190	97	HRCE-DS10666.twopass.merge150.wgt10.zgt2.wig	HRCEpiC	epithelium	hotspots	Hotspots
98	0.0001	5.05277	2.54944e-06	1.61994	0.344364	0.944982	2.29489	18	1333	56	26190	97	HRCE-DS10666.twopass.merge150.wgt10.zgt2.wig	HRCEpiC	epithelium	hotspots	Hotspots
98	1e-05	7.90574	2.49987e-05	2.06759	0.490553	1.10611	3.02907	11	1333	26	26190	97	HRCE-DS10666.twopass.merge150.wgt10.zgt2.wig	HRCEpiC	epithelium	hotspots	Hotspots
98	1e-06	9.13971	0.00106728	2.21263	0.676198	0.887281	3.53798	5	1333	13	26190	97	HRCE-DS10666.twopass.merge150.wgt10.zgt2.wig	HRCEpiC	epithelium	hotspots	Hotspots
98	1e-07	9.77151	0.00240907	2.27947	0.751177	0.807165	3.75178	4	1333	10	26190	97	HRCE-DS10666.twopass.merge150.wgt10.zgt2.wig	HRCEpiC	epithelium	hotspots	Hotspots
98	5e-08	7.49525	0.0193934	2.01427	0.861579	0.325574	3.70297	3	1333	8	26190	97	HRCE-DS10666.twopass.merge150.wgt10.zgt2.wig	HRCEpiC	epithelium	hotspots	Hotspots
99	0.1	1.05572	0.448364	0.0542216	0.0715187	-0.085955	0.194398	360	1409	5654	26190	98	HRE-DS10641.twopass.merge150.wgt10.zgt2.wig	HRE	epithelium	hotspots	Hotspots
99	0.01	1.35377	0.0191959	0.30289	0.129346	0.049372	0.556408	92	1409	951	26190	98	HRE-DS10641.twopass.merge150.wgt10.zgt2.wig	HRE	epithelium	hotspots	Hotspots
99	0.001	2.30988	0.000226612	0.837197	0.227046	0.392186	1.28221	32	1409	190	26190	98	HRE-DS10641.twopass.merge150.wgt10.zgt2.wig	HRE	epithelium	hotspots	Hotspots
99	0.0001	3.51346	0.000432101	1.2566	0.357023	0.556835	1.95637	15	1409	56	26190	98	HRE-DS10641.twopass.merge150.wgt10.zgt2.wig	HRE	epithelium	hotspots	Hotspots
99	1e-05	3.07112	0.0355718	1.12204	0.533852	0.0756941	2.16839	7	1409	26	26190	98	HRE-DS10641.twopass.merge150.wgt10.zgt2.wig	HRE	epithelium	hotspots	Hotspots
99	1e-06	7.62253	0.00285405	2.03111	0.680887	0.696571	3.36565	5	1409	13	26190	98	HRE-DS10641.twopass.merge150.wgt10.zgt2.wig	HRE	epithelium	hotspots	Hotspots
99	1e-07	8.36082	0.00503271	2.12356	0.757079	0.639681	3.60743	4	1409	10	26190	98	HRE-DS10641.twopass.merge150.wgt10.zgt2.wig	HRE	epithelium	hotspots	Hotspots
99	5e-08	6.33804	0.0324175	1.84657	0.863196	0.154706	3.53843	3	1409	8	26190	98	HRE-DS10641.twopass.merge150.wgt10.zgt2.wig	HRE	epithelium	hotspots	Hotspots
100	0.1	0.994335	0.93864	-0.0056815	0.0738059	-0.150341	0.138978	323	1340	5654	26190	99	HRGEC-DS13716.twopass.merge150.wgt10.zgt2.wig	HRGEC	kidney	hotspots	Hotspots
100	0.01	1.27636	0.0690926	0.244013	0.134234	-0.0190863	0.507112	81	1340	951	26190	99	HRGEC-DS13716.twopass.merge150.wgt10.zgt2.wig	HRGEC	kidney	hotspots	Hotspots
100	0.001	1.66473	0.0421027	0.509666	0.250758	0.0181808	1.00115	24	1340	190	26190	99	HRGEC-DS13716.twopass.merge150.wgt10.zgt2.wig	HRGEC	kidney	hotspots	Hotspots
100	0.0001	3.21851	0.00133951	1.16892	0.364447	0.454603	1.88323	14	1340	56	26190	99	HRGEC-DS13716.twopass.merge150.wgt10.zgt2.wig	HRGEC	kidney	hotspots	Hotspots
100	1e-05	3.23937	0.0286076	1.17538	0.536985	0.12289	2.22787	7	1340	26	26190	99	HRGEC-DS13716.twopass.merge150.wgt10.zgt2.wig	HRGEC	kidney	hotspots	Hotspots
100	1e-06	8.44382	0.00182822	2.13343	0.684494	0.791827	3.47504	5	1340	13	26190	99	HRGEC-DS13716.twopass.merge150.wgt10.zgt2.wig	HRGEC	kidney	hotspots	Hotspots
100	1e-07	4.84789	0.0471584	1.57854	0.795286	0.0197823	3.1373	3	1340	10	26190	99	HRGEC-DS13716.twopass.merge150.wgt10.zgt2.wig	HRGEC	kidney	hotspots	Hotspots
100	5e-08	3.03976	0.229862	1.11178	0.925931	-0.703045	2.9266	2	1340	8	26190	99	HRGEC-DS13716.twopass.merge150.wgt10.zgt2.wig	HRGEC	kidney	hotspots	Hotspots
101	0.1	1.11884	0.0916956	0.112293	0.0665827	-0.018209	0.242795	439	1646	5654	26190	100	HRPEpiC-DS12583.twopass.merge150.wgt10.zgt2.wig	HRPEpiC	epithelium	hotspots	Hotspots
101	0.01	1.18629	0.179948	0.170834	0.127401	-0.0788719	0.42054	99	1646	951	26190	100	HRPEpiC-DS12583.twopass.merge150.wgt10.zgt2.wig	HRPEpiC	epithelium	hotspots	Hotspots
101	0.001	1.4687	0.112794	0.384376	0.242393	-0.0907133	0.859466	29	1646	190	26190	100	HRPEpiC-DS12583.twopass.merge150.wgt10.zgt2.wig	HRPEpiC	epithelium	hotspots	Hotspots
101	0.0001	1.95845	0.0767946	0.672152	0.379834	-0.0723221	1.41663	13	1646	56	26190	100	HRPEpiC-DS12583.twopass.merge150.wgt10.zgt2.wig	HRPEpiC	epithelium	hotspots	Hotspots
101	1e-05	1.95435	0.231546	0.670056	0.560066	-0.427674	1.76779	7	1646	26	26190	100	HRPEpiC-DS12583.twopass.merge150.wgt10.zgt2.wig	HRPEpiC	epithelium	hotspots	Hotspots
101	1e-06	4.05443	0.0468416	1.39981	0.704225	0.019528	2.78009	4	1646	13	26190	100	HRPEpiC-DS12583.twopass.merge150.wgt10.zgt2.wig	HRPEpiC	epithelium	hotspots	Hotspots
101	1e-07	7.19025	0.00911823	1.97273	0.756533	0.489922	3.45553	4	1646	10	26190	100	HRPEpiC-DS12583.twopass.merge150.wgt10.zgt2.wig	HRPEpiC	epithelium	hotspots	Hotspots
101	5e-08	11.2217	0.00512151	2.41785	0.863737	0.724925	4.11077	4	1646	8	26190	100	HRPEpiC-DS12583.twopass.merge150.wgt10.zgt2.wig	HRPEpiC	epithelium	hotspots	Hotspots
102	0.1	1.04274	0.441695	0.0418557	0.054405	-0.0647782	0.14849	706	2762	5654	26190	101	HSMM-all.twopass.merge150.wgt10.zgt2.wig	HSMM	muscle	hotspots	Hotspots
102	0.01	1.38417	0.00146416	0.325102	0.102179	0.124832	0.525373	171	2762	951	26190	101	HSMM-all.twopass.merge150.wgt10.zgt2.wig	HSMM	muscle	hotspots	Hotspots
102	0.001	1.58907	0.0251248	0.463152	0.206812	0.0577997	0.868504	43	2762	190	26190	101	HSMM-all.twopass.merge150.wgt10.zgt2.wig	HSMM	muscle	hotspots	Hotspots
102	0.0001	2.91196	0.00143037	1.06883	0.335218	0.4118	1.72585	22	2762	56	26190	101	HSMM-all.twopass.merge150.wgt10.zgt2.wig	HSMM	muscle	hotspots	Hotspots
102	1e-05	2.56023	0.0619942	0.940098	0.503713	-0.0471793	1.92737	11	2762	26	26190	101	HSMM-all.twopass.merge150.wgt10.zgt2.wig	HSMM	muscle	hotspots	Hotspots
102	1e-06	5.73926	0.00980705	1.74733	0.676589	0.421216	3.07344	7	2762	13	26190	101	HSMM-all.twopass.merge150.wgt10.zgt2.wig	HSMM	muscle	hotspots	Hotspots
102	1e-07	3.96718	0.0672571	1.37806	0.753056	-0.0979336	2.85405	4	2762	10	26190	101	HSMM-all.twopass.merge150.wgt10.zgt2.wig	HSMM	muscle	hotspots	Hotspots
102	5e-08	2.82177	0.224881	1.03736	0.854746	-0.637938	2.71266	3	2762	8	26190	101	HSMM-all.twopass.merge150.wgt10.zgt2.wig	HSMM	muscle	hotspots	Hotspots
103	0.1	1.03684	0.499376	0.0361743	0.0535541	-0.0687917	0.14114	711	2844	5654	26190	102	HSMM_D-all.twopass.merge150.wgt10.zgt2.wig	HSMM	muscle	hotspots	Hotspots
103	0.01	1.3828	0.00129161	0.324113	0.100724	0.126694	0.521532	171	2844	951	26190	102	HSMM_D-all.twopass.merge150.wgt10.zgt2.wig	HSMM	muscle	hotspots	Hotspots
103	0.001	1.8791	0.00147534	0.630796	0.198395	0.241941	1.01965	47	2844	190	26190	102	HSMM_D-all.twopass.merge150.wgt10.zgt2.wig	HSMM	muscle	hotspots	Hotspots
103	0.0001	3.52514	0.000129098	1.25992	0.329117	0.614849	1.90499	24	2844	56	26190	102	HSMM_D-all.twopass.merge150.wgt10.zgt2.wig	HSMM	muscle	hotspots	Hotspots
103	1e-05	4.05818	0.00401329	1.40073	0.486854	0.446501	2.35497	13	2844	26	26190	102	HSMM_D-all.twopass.merge150.wgt10.zgt2.wig	HSMM	muscle	hotspots	Hotspots
103	1e-06	5.63112	0.00994633	1.72831	0.670488	0.414153	3.04246	7	2844	13	26190	102	HSMM_D-all.twopass.merge150.wgt10.zgt2.wig	HSMM	muscle	hotspots	Hotspots
103	1e-07	3.83974	0.0709065	1.3454	0.744933	-0.114663	2.80547	4	2844	10	26190	102	HSMM_D-all.twopass.merge150.wgt10.zgt2.wig	HSMM	muscle	hotspots	Hotspots
103	5e-08	5.72951	0.0385228	1.74563	0.843606	0.0921624	3.3991	4	2844	8	26190	102	HSMM_D-all.twopass.merge150.wgt10.zgt2.wig	HSMM	muscle	hotspots	Hotspots
104	0.1	1.00655	0.911324	0.00653234	0.058655	-0.108432	0.121496	567	2285	5654	26190	103	hTH1-all.twopass.merge150.wgt10.zgt2.wig	Th1	blood	hotspots	Hotspots
104	0.01	1.32211	0.0106744	0.279232	0.109367	0.064874	0.493591	133	2285	951	26190	103	hTH1-all.twopass.merge150.wgt10.zgt2.wig	Th1	blood	hotspots	Hotspots
104	0.001	1.92616	0.001637	0.655529	0.208155	0.247545	1.06351	38	2285	190	26190	103	hTH1-all.twopass.merge150.wgt10.zgt2.wig	Th1	blood	hotspots	Hotspots
104	0.0001	3.00252	0.00122828	1.09945	0.340153	0.432752	1.76615	18	2285	56	26190	103	hTH1-all.twopass.merge150.wgt10.zgt2.wig	Th1	blood	hotspots	Hotspots
104	1e-05	1.93069	0.217857	0.657875	0.533883	-0.388535	1.70429	7	2285	26	26190	103	hTH1-all.twopass.merge150.wgt10.zgt2.wig	Th1	blood	hotspots	Hotspots
104	1e-06	3.09418	0.105191	1.12952	0.697154	-0.236899	2.49595	4	2285	13	26190	103	hTH1-all.twopass.merge150.wgt10.zgt2.wig	Th1	blood	hotspots	Hotspots
104	1e-07	1.45733	0.667764	0.376603	0.877414	-1.34313	2.09633	2	2285	10	26190	103	hTH1-all.twopass.merge150.wgt10.zgt2.wig	Th1	blood	hotspots	Hotspots
104	5e-08	1.8404	0.504067	0.609985	0.913008	-1.17951	2.39948	2	2285	8	26190	103	hTH1-all.twopass.merge150.wgt10.zgt2.wig	Th1	blood	hotspots	Hotspots
105	0.1	1.13725	0.087388	0.128612	0.0752405	-0.0188598	0.276083	308	1170	5654	26190	104	hTH2-DS7842.twopass.merge150.wgt10.zgt2.wig	Th2	blood	hotspots	Hotspots
105	0.01	1.51379	0.00180492	0.414613	0.132864	0.1542	0.675027	81	1170	951	26190	104	hTH2-DS7842.twopass.merge150.wgt10.zgt2.wig	Th2	blood	hotspots	Hotspots
105	0.001	2.09803	0.00228215	0.740998	0.242884	0.264944	1.21705	25	1170	190	26190	104	hTH2-DS7842.twopass.merge150.wgt10.zgt2.wig	Th2	blood	hotspots	Hotspots
105	0.0001	1.80954	0.156381	0.593072	0.418437	-0.227065	1.41321	8	1170	56	26190	104	hTH2-DS7842.twopass.merge150.wgt10.zgt2.wig	Th2	blood	hotspots	Hotspots
105	1e-05	2.08073	0.221527	0.732717	0.59937	-0.442049	1.90748	4	1170	26	26190	104	hTH2-DS7842.twopass.merge150.wgt10.zgt2.wig	Th2	blood	hotspots	Hotspots
105	1e-06	3.77218	0.0764721	1.32765	0.749437	-0.141244	2.79655	3	1170	13	26190	104	hTH2-DS7842.twopass.merge150.wgt10.zgt2.wig	Th2	blood	hotspots	Hotspots
105	1e-07	2.91803	0.224062	1.07091	0.880829	-0.655516	2.79733	2	1170	10	26190	104	hTH2-DS7842.twopass.merge150.wgt10.zgt2.wig	Th2	blood	hotspots	Hotspots
105	5e-08	3.85177	0.14473	1.34853	0.924665	-0.463811	3.16088	2	1170	8	26190	104	hTH2-DS7842.twopass.merge150.wgt10.zgt2.wig	Th2	blood	hotspots	Hotspots
106	0.1	1.01281	0.82241	0.012724	0.0566908	-0.09839	0.123838	627	2528	5654	26190	105	HUVEC-all.twopass.merge150.wgt10.zgt2.wig	HUVEC	blood_vessel	hotspots	Hotspots
106	0.01	1.24897	0.0396562	0.222319	0.108063	0.0105159	0.434122	142	2528	951	26190	105	HUVEC-all.twopass.merge150.wgt10.zgt2.wig	HUVEC	blood_vessel	hotspots	Hotspots
106	0.001	1.70777	0.0105607	0.53519	0.209311	0.12494	0.94544	38	2528	190	26190	105	HUVEC-all.twopass.merge150.wgt10.zgt2.wig	HUVEC	blood_vessel	hotspots	Hotspots
106	0.0001	2.92267	0.0015873	1.0725	0.339588	0.406905	1.73809	19	2528	56	26190	105	HUVEC-all.twopass.merge150.wgt10.zgt2.wig	HUVEC	blood_vessel	hotspots	Hotspots
106	1e-05	2.86499	0.0382787	1.05256	0.508029	0.0568271	2.0483	9	2528	26	26190	105	HUVEC-all.twopass.merge150.wgt10.zgt2.wig	HUVEC	blood_vessel	hotspots	Hotspots
106	1e-06	4.21861	0.0350497	1.43951	0.682947	0.100928	2.77808	5	2528	13	26190	105	HUVEC-all.twopass.merge150.wgt10.zgt2.wig	HUVEC	blood_vessel	hotspots	Hotspots
106	1e-07	2.49366	0.252267	0.913752	0.798135	-0.650591	2.4781	3	2528	10	26190	105	HUVEC-all.twopass.merge150.wgt10.zgt2.wig	HUVEC	blood_vessel	hotspots	Hotspots
106	5e-08	1.53255	0.643952	0.426934	0.923739	-1.38359	2.23746	2	2528	8	26190	105	HUVEC-all.twopass.merge150.wgt10.zgt2.wig	HUVEC	blood_vessel	hotspots	Hotspots
107	0.1	1.06639	0.418144	0.0642806	0.0793936	-0.0913309	0.219892	289	1117	5654	26190	106	HVMF-DS13981.twopass.merge150.wgt10.zgt2.wig	HVMF	connective	hotspots	Hotspots
107	0.01	1.1387	0.385393	0.129891	0.149643	-0.16341	0.423192	63	1117	951	26190	106	HVMF-DS13981.twopass.merge150.wgt10.zgt2.wig	HVMF	connective	hotspots	Hotspots
107	0.001	1.67133	0.0519003	0.513618	0.264212	-0.00423805	1.03147	21	1117	190	26190	106	HVMF-DS13981.twopass.merge150.wgt10.zgt2.wig	HVMF	connective	hotspots	Hotspots
107	0.0001	1.93372	0.115057	0.659444	0.418465	-0.160747	1.47964	9	1117	56	26190	106	HVMF-DS13981.twopass.merge150.wgt10.zgt2.wig	HVMF	connective	hotspots	Hotspots
107	1e-05	0.92062	0.915101	-0.0827079	0.775825	-1.60333	1.43791	3	1117	26	26190	106	HVMF-DS13981.twopass.merge150.wgt10.zgt2.wig	HVMF	connective	hotspots	Hotspots
107	1e-06	2.11612	0.371863	0.749584	0.839411	-0.895661	2.39483	2	1117	13	26190	106	HVMF-DS13981.twopass.merge150.wgt10.zgt2.wig	HVMF	connective	hotspots	Hotspots
107	1e-07	3.24625	0.181306	1.1775	0.880873	-0.549009	2.90401	2	1117	10	26190	106	HVMF-DS13981.twopass.merge150.wgt10.zgt2.wig	HVMF	connective	hotspots	Hotspots
107	5e-08	1.42729	0.755478	0.355776	1.14241	-1.88336	2.59491	1	1117	8	26190	106	HVMF-DS13981.twopass.merge150.wgt10.zgt2.wig	HVMF	connective	hotspots	Hotspots
108	0.1	1.04471	0.561181	0.0437372	0.0752678	-0.103788	0.191262	327	1262	5654	26190	107	Ishikawa_E_AllReps.30000000.twopass.merge150.wgt10.zgt2.wig	Ishikawa	uterus	hotspots	Hotspots
108	0.01	0.982297	0.904519	-0.017862	0.148906	-0.309717	0.273993	67	1262	951	26190	107	Ishikawa_E_AllReps.30000000.twopass.merge150.wgt10.zgt2.wig	Ishikawa	uterus	hotspots	Hotspots
108	0.001	1.46985	0.14347	0.385159	0.263268	-0.130847	0.901164	21	1262	190	26190	107	Ishikawa_E_AllReps.30000000.twopass.merge150.wgt10.zgt2.wig	Ishikawa	uterus	hotspots	Hotspots
108	0.0001	2.42221	0.022809	0.88468	0.388594	0.123036	1.64632	11	1262	56	26190	107	Ishikawa_E_AllReps.30000000.twopass.merge150.wgt10.zgt2.wig	Ishikawa	uterus	hotspots	Hotspots
108	1e-05	2.78451	0.0668127	1.02407	0.558706	-0.0709936	2.11914	6	1262	26	26190	107	Ishikawa_E_AllReps.30000000.twopass.merge150.wgt10.zgt2.wig	Ishikawa	uterus	hotspots	Hotspots
108	1e-06	3.63333	0.0823279	1.29015	0.742602	-0.165351	2.74565	3	1262	13	26190	107	Ishikawa_E_AllReps.30000000.twopass.merge150.wgt10.zgt2.wig	Ishikawa	uterus	hotspots	Hotspots
108	1e-07	2.99823	0.211367	1.09802	0.878547	-0.62393	2.81997	2	1262	10	26190	107	Ishikawa_E_AllReps.30000000.twopass.merge150.wgt10.zgt2.wig	Ishikawa	uterus	hotspots	Hotspots
108	5e-08	3.85223	0.142385	1.34865	0.919347	-0.453269	3.15057	2	1262	8	26190	107	Ishikawa_E_AllReps.30000000.twopass.merge150.wgt10.zgt2.wig	Ishikawa	uterus	hotspots	Hotspots
109	0.1	0.989811	0.883467	-0.0102415	0.0698719	-0.14719	0.126707	379	1513	5654	26190	108	Ishikawa_T_AllReps.30000000.twopass.merge150.wgt10.zgt2.wig	Ishikawa	uterus	hotspots	Hotspots
109	0.01	1.1867	0.189096	0.171173	0.130342	-0.0842978	0.426643	90	1513	951	26190	108	Ishikawa_T_AllReps.30000000.twopass.merge150.wgt10.zgt2.wig	Ishikawa	uterus	hotspots	Hotspots
109	0.001	1.66177	0.0343663	0.507885	0.24005	0.0373872	0.978383	25	1513	190	26190	108	Ishikawa_T_AllReps.30000000.twopass.merge150.wgt10.zgt2.wig	Ishikawa	uterus	hotspots	Hotspots
109	0.0001	2.30548	0.0256741	0.83529	0.374384	0.101498	1.56908	11	1513	56	26190	108	Ishikawa_T_AllReps.30000000.twopass.merge150.wgt10.zgt2.wig	Ishikawa	uterus	hotspots	Hotspots
109	1e-05	3.10631	0.0312404	1.13344	0.526202	0.102081	2.16479	6	1513	26	26190	108	Ishikawa_T_AllReps.30000000.twopass.merge150.wgt10.zgt2.wig	Ishikawa	uterus	hotspots	Hotspots
109	1e-06	4.87011	0.0213169	1.58312	0.687617	0.235388	2.93085	4	1513	13	26190	108	Ishikawa_T_AllReps.30000000.twopass.merge150.wgt10.zgt2.wig	Ishikawa	uterus	hotspots	Hotspots
109	1e-07	4.53013	0.0515709	1.51075	0.776058	-0.010323	3.03182	3	1513	10	26190	108	Ishikawa_T_AllReps.30000000.twopass.merge150.wgt10.zgt2.wig	Ishikawa	uterus	hotspots	Hotspots
109	5e-08	6.2899	0.0282591	1.83895	0.838296	0.195886	3.482	3	1513	8	26190	108	Ishikawa_T_AllReps.30000000.twopass.merge150.wgt10.zgt2.wig	Ishikawa	uterus	hotspots	Hotspots
110	0.1	1.0357	0.614513	0.0350748	0.0696423	-0.101424	0.171574	400	1557	5654	26190	109	Jurkat-DS12659.twopass.merge150.wgt10.zgt2.wig	Jurkat	blood	hotspots	Hotspots
110	0.01	1.33764	0.0217555	0.29091	0.12678	0.0424216	0.539398	99	1557	951	26190	109	Jurkat-DS12659.twopass.merge150.wgt10.zgt2.wig	Jurkat	blood	hotspots	Hotspots
110	0.001	1.64824	0.0392756	0.499707	0.242424	0.0245547	0.974859	26	1557	190	26190	109	Jurkat-DS12659.twopass.merge150.wgt10.zgt2.wig	Jurkat	blood	hotspots	Hotspots
110	0.0001	2.24213	0.0341612	0.807428	0.381192	0.0602908	1.55456	12	1557	56	26190	109	Jurkat-DS12659.twopass.merge150.wgt10.zgt2.wig	Jurkat	blood	hotspots	Hotspots
110	1e-05	1.70107	0.378805	0.531256	0.603631	-0.651861	1.71437	5	1557	26	26190	109	Jurkat-DS12659.twopass.merge150.wgt10.zgt2.wig	Jurkat	blood	hotspots	Hotspots
110	1e-06	4.78239	0.0264187	1.56494	0.704928	0.183282	2.9466	4	1557	13	26190	109	Jurkat-DS12659.twopass.merge150.wgt10.zgt2.wig	Jurkat	blood	hotspots	Hotspots
110	1e-07	4.47661	0.0609782	1.49887	0.79997	-0.0690745	3.06681	3	1557	10	26190	109	Jurkat-DS12659.twopass.merge150.wgt10.zgt2.wig	Jurkat	blood	hotspots	Hotspots
110	5e-08	5.84348	0.0404713	1.76533	0.861595	0.0766006	3.45405	3	1557	8	26190	109	Jurkat-DS12659.twopass.merge150.wgt10.zgt2.wig	Jurkat	blood	hotspots	Hotspots
111	0.1	1.0383	0.479773	0.0375851	0.0531863	-0.0666601	0.14183	726	2888	5654	26190	110	K562-all.twopass.merge150.wgt10.zgt2.wig	K562	blood	hotspots	Hotspots
111	0.01	1.22935	0.0449304	0.206482	0.102968	0.00466499	0.4083	166	2888	951	26190	110	K562-all.twopass.merge150.wgt10.zgt2.wig	K562	blood	hotspots	Hotspots
111	0.001	1.79731	0.00336224	0.586289	0.199927	0.194433	0.978146	48	2888	190	26190	110	K562-all.twopass.merge150.wgt10.zgt2.wig	K562	blood	hotspots	Hotspots
111	0.0001	3.37835	0.000248853	1.21739	0.332308	0.566065	1.86871	24	2888	56	26190	110	K562-all.twopass.merge150.wgt10.zgt2.wig	K562	blood	hotspots	Hotspots
111	1e-05	3.09885	0.0229352	1.13103	0.497263	0.156395	2.10567	11	2888	26	26190	110	K562-all.twopass.merge150.wgt10.zgt2.wig	K562	blood	hotspots	Hotspots
111	1e-06	5.53236	0.0115411	1.71061	0.677237	0.383231	3.038	7	2888	13	26190	110	K562-all.twopass.merge150.wgt10.zgt2.wig	K562	blood	hotspots	Hotspots
111	1e-07	3.66303	0.0847015	1.29829	0.753054	-0.177694	2.77428	4	2888	10	26190	110	K562-all.twopass.merge150.wgt10.zgt2.wig	K562	blood	hotspots	Hotspots
111	5e-08	2.71398	0.243951	0.998415	0.856886	-0.681081	2.67791	3	2888	8	26190	110	K562-all.twopass.merge150.wgt10.zgt2.wig	K562	blood	hotspots	Hotspots
112	0.1	0.99622	0.94425	-0.0037876	0.0541637	-0.109948	0.102373	716	2895	5654	26190	111	LNCap-all.twopass.merge150.wgt10.zgt2.wig	LNCaP	prostate	hotspots	Hotspots
112	0.01	1.29505	0.0120886	0.25855	0.103027	0.0566181	0.460483	164	2895	951	26190	111	LNCap-all.twopass.merge150.wgt10.zgt2.wig	LNCaP	prostate	hotspots	Hotspots
112	0.001	1.40324	0.109387	0.338783	0.211613	-0.0759792	0.753545	39	2895	190	26190	111	LNCap-all.twopass.merge150.wgt10.zgt2.wig	LNCaP	prostate	hotspots	Hotspots
112	0.0001	2.65833	0.00431033	0.977696	0.342509	0.306378	1.64901	20	2895	56	26190	111	LNCap-all.twopass.merge150.wgt10.zgt2.wig	LNCaP	prostate	hotspots	Hotspots
112	1e-05	3.00133	0.0303027	1.09906	0.507386	0.104578	2.09353	10	2895	26	26190	111	LNCap-all.twopass.merge150.wgt10.zgt2.wig	LNCaP	prostate	hotspots	Hotspots
112	1e-06	5.44223	0.0140572	1.69419	0.689873	0.342038	3.04634	6	2895	13	26190	111	LNCap-all.twopass.merge150.wgt10.zgt2.wig	LNCaP	prostate	hotspots	Hotspots
112	1e-07	3.71014	0.090402	1.31107	0.774278	-0.206515	2.82866	4	2895	10	26190	111	LNCap-all.twopass.merge150.wgt10.zgt2.wig	LNCaP	prostate	hotspots	Hotspots
112	5e-08	2.60919	0.274005	0.95904	0.876728	-0.759347	2.67743	3	2895	8	26190	111	LNCap-all.twopass.merge150.wgt10.zgt2.wig	LNCaP	prostate	hotspots	Hotspots
113	0.1	1.08357	0.162098	0.0802652	0.0574122	-0.0322627	0.192793	617	2371	5654	26190	112	MCF7-all.twopass.merge150.wgt10.zgt2.wig	MCF-7	breast	hotspots	Hotspots
113	0.01	1.34032	0.0068337	0.292912	0.108292	0.0806601	0.505163	143	2371	951	26190	112	MCF7-all.twopass.merge150.wgt10.zgt2.wig	MCF-7	breast	hotspots	Hotspots
113	0.001	1.97292	0.00100284	0.679516	0.206557	0.274665	1.08437	43	2371	190	26190	112	MCF7-all.twopass.merge150.wgt10.zgt2.wig	MCF-7	breast	hotspots	Hotspots
113	0.0001	3.84262	6.1601e-05	1.34615	0.335985	0.687624	2.00468	22	2371	56	26190	112	MCF7-all.twopass.merge150.wgt10.zgt2.wig	MCF-7	breast	hotspots	Hotspots
113	1e-05	5.00245	0.00115554	1.60993	0.495418	0.638908	2.58095	12	2371	26	26190	112	MCF7-all.twopass.merge150.wgt10.zgt2.wig	MCF-7	breast	hotspots	Hotspots
113	1e-06	7.00341	0.00420243	1.9464	0.679952	0.613692	3.2791	7	2371	13	26190	112	MCF7-all.twopass.merge150.wgt10.zgt2.wig	MCF-7	breast	hotspots	Hotspots
113	1e-07	4.81235	0.0387193	1.57119	0.760071	0.0814477	3.06092	4	2371	10	26190	112	MCF7-all.twopass.merge150.wgt10.zgt2.wig	MCF-7	breast	hotspots	Hotspots
113	5e-08	3.46011	0.148579	1.2413	0.859287	-0.442903	2.9255	3	2371	8	26190	112	MCF7-all.twopass.merge150.wgt10.zgt2.wig	MCF-7	breast	hotspots	Hotspots
114	0.1	1.19154	0.0100649	0.175243	0.0680929	0.0417813	0.308706	401	1449	5654	26190	113	NB4-DS12543.twopass.merge150.wgt10.zgt2.wig	NB4	blood	hotspots	Hotspots
114	0.01	1.42746	0.00430717	0.355899	0.124669	0.111547	0.600251	94	1449	951	26190	113	NB4-DS12543.twopass.merge150.wgt10.zgt2.wig	NB4	blood	hotspots	Hotspots
114	0.001	2.37048	9.62764e-05	0.863093	0.221318	0.42931	1.29688	32	1449	190	26190	113	NB4-DS12543.twopass.merge150.wgt10.zgt2.wig	NB4	blood	hotspots	Hotspots
114	0.0001	2.74431	0.00553269	1.00953	0.363892	0.296303	1.72276	14	1449	56	26190	113	NB4-DS12543.twopass.merge150.wgt10.zgt2.wig	NB4	blood	hotspots	Hotspots
114	1e-05	2.44425	0.104475	0.893736	0.550488	-0.185219	1.97269	6	1449	26	26190	113	NB4-DS12543.twopass.merge150.wgt10.zgt2.wig	NB4	blood	hotspots	Hotspots
114	1e-06	5.14653	0.017844	1.63832	0.691614	0.282759	2.99388	4	1449	13	26190	113	NB4-DS12543.twopass.merge150.wgt10.zgt2.wig	NB4	blood	hotspots	Hotspots
114	1e-07	4.81583	0.0436801	1.57191	0.779272	0.0445336	3.09928	3	1449	10	26190	113	NB4-DS12543.twopass.merge150.wgt10.zgt2.wig	NB4	blood	hotspots	Hotspots
114	5e-08	6.8546	0.0245271	1.92492	0.855988	0.247184	3.60266	3	1449	8	26190	113	NB4-DS12543.twopass.merge150.wgt10.zgt2.wig	NB4	blood	hotspots	Hotspots
115	0.1	0.961166	0.590146	-0.0396085	0.0735365	-0.18374	0.104523	340	1370	5654	26190	114	NHA-DS12800.twopass.merge150.wgt10.zgt2.wig	NH-A	nervous	hotspots	Hotspots
115	0.01	1.24047	0.107146	0.215492	0.13375	-0.0466581	0.477643	84	1370	951	26190	114	NHA-DS12800.twopass.merge150.wgt10.zgt2.wig	NH-A	nervous	hotspots	Hotspots
115	0.001	1.70604	0.0293424	0.534177	0.245164	0.0536555	1.0147	27	1370	190	26190	114	NHA-DS12800.twopass.merge150.wgt10.zgt2.wig	NH-A	nervous	hotspots	Hotspots
115	0.0001	2.76471	0.00588782	1.01694	0.369262	0.293181	1.74069	15	1370	56	26190	114	NHA-DS12800.twopass.merge150.wgt10.zgt2.wig	NH-A	nervous	hotspots	Hotspots
115	1e-05	2.42066	0.112637	0.884042	0.557245	-0.208158	1.97624	8	1370	26	26190	114	NHA-DS12800.twopass.merge150.wgt10.zgt2.wig	NH-A	nervous	hotspots	Hotspots
115	1e-06	4.79585	0.0257962	1.56775	0.703259	0.189364	2.94614	5	1370	13	26190	114	NHA-DS12800.twopass.merge150.wgt10.zgt2.wig	NH-A	nervous	hotspots	Hotspots
115	1e-07	4.69223	0.0513214	1.54591	0.793268	-0.00889836	3.10071	3	1370	10	26190	114	NHA-DS12800.twopass.merge150.wgt10.zgt2.wig	NH-A	nervous	hotspots	Hotspots
115	5e-08	6.2201	0.0358883	1.82779	0.871125	0.120381	3.53519	3	1370	8	26190	114	NHA-DS12800.twopass.merge150.wgt10.zgt2.wig	NH-A	nervous	hotspots	Hotspots
116	0.1	0.911124	0.199568	-0.0930768	0.0725585	-0.235291	0.0491378	348	1480	5654	26190	115	NHDF_Ad-DS12863.twopass.merge150.wgt10.zgt2.wig	NHDF-Ad	skin	hotspots	Hotspots
116	0.01	1.21672	0.136799	0.196162	0.131845	-0.0622547	0.454578	84	1480	951	26190	115	NHDF_Ad-DS12863.twopass.merge150.wgt10.zgt2.wig	NHDF-Ad	skin	hotspots	Hotspots
116	0.001	1.42483	0.16111	0.354054	0.252652	-0.141144	0.849252	22	1480	190	26190	115	NHDF_Ad-DS12863.twopass.merge150.wgt10.zgt2.wig	NHDF-Ad	skin	hotspots	Hotspots
116	0.0001	1.96846	0.0799991	0.677252	0.386848	-0.0809707	1.43547	11	1480	56	26190	115	NHDF_Ad-DS12863.twopass.merge150.wgt10.zgt2.wig	NHDF-Ad	skin	hotspots	Hotspots
116	1e-05	1.67273	0.386033	0.514457	0.59349	-0.648784	1.6777	5	1480	26	26190	115	NHDF_Ad-DS12863.twopass.merge150.wgt10.zgt2.wig	NHDF-Ad	skin	hotspots	Hotspots
116	1e-06	2.70109	0.179593	0.993654	0.740422	-0.457574	2.44488	3	1480	13	26190	115	NHDF_Ad-DS12863.twopass.merge150.wgt10.zgt2.wig	NHDF-Ad	skin	hotspots	Hotspots
116	1e-07	2.27161	0.347594	0.820488	0.873541	-0.891653	2.53263	2	1480	10	26190	115	NHDF_Ad-DS12863.twopass.merge150.wgt10.zgt2.wig	NHDF-Ad	skin	hotspots	Hotspots
116	5e-08	2.72722	0.27801	1.00328	0.924855	-0.809433	2.816	2	1480	8	26190	115	NHDF_Ad-DS12863.twopass.merge150.wgt10.zgt2.wig	NHDF-Ad	skin	hotspots	Hotspots
117	0.1	0.927521	0.323944	-0.0752403	0.0762788	-0.224747	0.0742662	309	1314	5654	26190	116	NHDF_Neo-DS11923.twopass.merge150.wgt10.zgt2.wig	NHDF-neo	skin	hotspots	Hotspots
117	0.01	1.14795	0.327146	0.13798	0.140813	-0.138014	0.413974	72	1314	951	26190	116	NHDF_Neo-DS11923.twopass.merge150.wgt10.zgt2.wig	NHDF-neo	skin	hotspots	Hotspots
117	0.001	1.62582	0.0547366	0.486011	0.253004	-0.00987689	0.981899	22	1314	190	26190	116	NHDF_Neo-DS11923.twopass.merge150.wgt10.zgt2.wig	NHDF-neo	skin	hotspots	Hotspots
117	0.0001	2.96959	0.00309657	1.08843	0.367962	0.36722	1.80963	12	1314	56	26190	116	NHDF_Neo-DS11923.twopass.merge150.wgt10.zgt2.wig	NHDF-neo	skin	hotspots	Hotspots
117	1e-05	1.88373	0.287589	0.633255	0.595486	-0.533897	1.80041	4	1314	26	26190	116	NHDF_Neo-DS11923.twopass.merge150.wgt10.zgt2.wig	NHDF-neo	skin	hotspots	Hotspots
117	1e-06	1.68294	0.533408	0.520544	0.835796	-1.11762	2.1587	2	1314	13	26190	116	NHDF_Neo-DS11923.twopass.merge150.wgt10.zgt2.wig	NHDF-neo	skin	hotspots	Hotspots
117	1e-07	1.0027	0.998067	0.00269653	1.11328	-2.17934	2.18473	1	1314	10	26190	116	NHDF_Neo-DS11923.twopass.merge150.wgt10.zgt2.wig	NHDF-neo	skin	hotspots	Hotspots
117	5e-08	1.11702	0.922867	0.110663	1.14294	-2.1295	2.35083	1	1314	8	26190	116	NHDF_Neo-DS11923.twopass.merge150.wgt10.zgt2.wig	NHDF-neo	skin	hotspots	Hotspots
118	0.1	1.06834	0.241804	0.0661107	0.0564812	-0.0445925	0.176814	639	2479	5654	26190	117	NHEK-all.twopass.merge150.wgt10.zgt2.wig	NHEK	skin	hotspots	Hotspots
118	0.01	1.39844	0.00146309	0.335356	0.105395	0.128782	0.541929	155	2479	951	26190	117	NHEK-all.twopass.merge150.wgt10.zgt2.wig	NHEK	skin	hotspots	Hotspots
118	0.001	1.84679	0.0029349	0.613447	0.206237	0.209222	1.01767	43	2479	190	26190	117	NHEK-all.twopass.merge150.wgt10.zgt2.wig	NHEK	skin	hotspots	Hotspots
118	0.0001	3.60954	0.000125465	1.28358	0.334685	0.627598	1.93956	22	2479	56	26190	117	NHEK-all.twopass.merge150.wgt10.zgt2.wig	NHEK	skin	hotspots	Hotspots
118	1e-05	3.67457	0.00903025	1.30144	0.498462	0.324452	2.27842	11	2479	26	26190	117	NHEK-all.twopass.merge150.wgt10.zgt2.wig	NHEK	skin	hotspots	Hotspots
118	1e-06	6.61714	0.00545657	1.88966	0.680036	0.556791	3.22253	7	2479	13	26190	117	NHEK-all.twopass.merge150.wgt10.zgt2.wig	NHEK	skin	hotspots	Hotspots
118	1e-07	4.48102	0.0475673	1.49985	0.757037	0.0160593	2.98364	4	2479	10	26190	117	NHEK-all.twopass.merge150.wgt10.zgt2.wig	NHEK	skin	hotspots	Hotspots
118	5e-08	6.67828	0.026478	1.89886	0.855679	0.22173	3.57599	4	2479	8	26190	117	NHEK-all.twopass.merge150.wgt10.zgt2.wig	NHEK	skin	hotspots	Hotspots
119	0.1	0.978714	0.769086	-0.0215163	0.0732917	-0.165168	0.122135	345	1384	5654	26190	118	NHLF-DS12829.twopass.merge150.wgt10.zgt2.wig	NHLF	lung	hotspots	Hotspots
119	0.01	1.20271	0.171055	0.184576	0.134843	-0.0797162	0.448869	84	1384	951	26190	118	NHLF-DS12829.twopass.merge150.wgt10.zgt2.wig	NHLF	lung	hotspots	Hotspots
119	0.001	1.48569	0.119258	0.395878	0.254111	-0.102179	0.893936	24	1384	190	26190	118	NHLF-DS12829.twopass.merge150.wgt10.zgt2.wig	NHLF	lung	hotspots	Hotspots
119	0.0001	2.4028	0.0209363	0.876634	0.379638	0.132544	1.62073	13	1384	56	26190	118	NHLF-DS12829.twopass.merge150.wgt10.zgt2.wig	NHLF	lung	hotspots	Hotspots
119	1e-05	1.69845	0.376401	0.529717	0.598856	-0.644042	1.70348	6	1384	26	26190	118	NHLF-DS12829.twopass.merge150.wgt10.zgt2.wig	NHLF	lung	hotspots	Hotspots
119	1e-06	2.91316	0.151754	1.06924	0.745964	-0.392852	2.53133	3	1384	13	26190	118	NHLF-DS12829.twopass.merge150.wgt10.zgt2.wig	NHLF	lung	hotspots	Hotspots
119	1e-07	4.70282	0.0507142	1.54816	0.792349	-0.00484117	3.10117	3	1384	10	26190	118	NHLF-DS12829.twopass.merge150.wgt10.zgt2.wig	NHLF	lung	hotspots	Hotspots
119	5e-08	6.43914	0.0313304	1.8624	0.865083	0.166832	3.55796	3	1384	8	26190	118	NHLF-DS12829.twopass.merge150.wgt10.zgt2.wig	NHLF	lung	hotspots	Hotspots
120	0.1	1.05775	0.394598	0.0561409	0.0659466	-0.0731144	0.185396	464	1749	5654	26190	119	NT2_D1-DS14575.hg19.twopass.merge150.wgt10.zgt2.wig	NT2-D1	testis	hotspots	Hotspots
120	0.01	1.18017	0.183749	0.165658	0.12462	-0.0785981	0.409914	100	1749	951	26190	119	NT2_D1-DS14575.hg19.twopass.merge150.wgt10.zgt2.wig	NT2-D1	testis	hotspots	Hotspots
120	0.001	1.33745	0.231394	0.290765	0.242957	-0.18543	0.76696	25	1749	190	26190	119	NT2_D1-DS14575.hg19.twopass.merge150.wgt10.zgt2.wig	NT2-D1	testis	hotspots	Hotspots
120	0.0001	1.3093	0.502891	0.269495	0.402263	-0.51894	1.05793	9	1749	56	26190	119	NT2_D1-DS14575.hg19.twopass.merge150.wgt10.zgt2.wig	NT2-D1	testis	hotspots	Hotspots
120	1e-05	0.504181	0.375976	-0.68482	0.773516	-2.20091	0.831271	2	1749	26	26190	119	NT2_D1-DS14575.hg19.twopass.merge150.wgt10.zgt2.wig	NT2-D1	testis	hotspots	Hotspots
120	1e-06	0.491398	0.513206	-0.710501	1.08663	-2.84031	1.4193	1	1749	13	26190	119	NT2_D1-DS14575.hg19.twopass.merge150.wgt10.zgt2.wig	NT2-D1	testis	hotspots	Hotspots
120	1e-07	9.34226e-09	0.996821	-18.4887	4640.46	-9113.8	9076.82	0	1749	10	26190	119	NT2_D1-DS14575.hg19.twopass.merge150.wgt10.zgt2.wig	NT2-D1	testis	hotspots	Hotspots
120	5e-08	1.11607e-08	0.996753	-18.3109	4499.98	-8838.28	8801.66	0	1749	8	26190	119	NT2_D1-DS14575.hg19.twopass.merge150.wgt10.zgt2.wig	NT2-D1	testis	hotspots	Hotspots
121	0.1	0.946077	0.486754	-0.0554309	0.0797015	-0.211646	0.100784	282	1155	5654	26190	120	PANC1-DS9955.twopass.merge150.wgt10.zgt2.wig	PANC-1	pancreas	hotspots	Hotspots
121	0.01	1.35253	0.0307	0.301974	0.139742	0.0280797	0.575868	72	1155	951	26190	120	PANC1-DS9955.twopass.merge150.wgt10.zgt2.wig	PANC-1	pancreas	hotspots	Hotspots
121	0.001	2.25419	0.000764153	0.812791	0.24151	0.339433	1.28615	28	1155	190	26190	120	PANC1-DS9955.twopass.merge150.wgt10.zgt2.wig	PANC-1	pancreas	hotspots	Hotspots
121	0.0001	3.03122	0.00319572	1.10896	0.376143	0.371725	1.8462	13	1155	56	26190	120	PANC1-DS9955.twopass.merge150.wgt10.zgt2.wig	PANC-1	pancreas	hotspots	Hotspots
121	1e-05	3.04981	0.0441127	1.11508	0.553934	0.0293684	2.20079	7	1155	26	26190	120	PANC1-DS9955.twopass.merge150.wgt10.zgt2.wig	PANC-1	pancreas	hotspots	Hotspots
121	1e-06	9.9367	0.000624963	2.29624	0.671307	0.980473	3.612	5	1155	13	26190	120	PANC1-DS9955.twopass.merge150.wgt10.zgt2.wig	PANC-1	pancreas	hotspots	Hotspots
121	1e-07	10.2931	0.00166561	2.33148	0.741524	0.878088	3.78486	4	1155	10	26190	120	PANC1-DS9955.twopass.merge150.wgt10.zgt2.wig	PANC-1	pancreas	hotspots	Hotspots
121	5e-08	7.94513	0.0142789	2.07256	0.845884	0.414627	3.73049	3	1155	8	26190	120	PANC1-DS9955.twopass.merge150.wgt10.zgt2.wig	PANC-1	pancreas	hotspots	Hotspots
122	0.1	1.18163	0.0181092	0.166896	0.0706178	0.0284856	0.305307	396	1413	5654	26190	121	PrEC-DS12098.hg19.twopass.merge150.wgt10.zgt2.wig	PrEC	prostate	hotspots	Hotspots
122	0.01	1.41429	0.00697665	0.346625	0.128477	0.0948103	0.598439	96	1413	951	26190	121	PrEC-DS12098.hg19.twopass.merge150.wgt10.zgt2.wig	PrEC	prostate	hotspots	Hotspots
122	0.001	3.0333	2.67422e-07	1.10965	0.215673	0.686933	1.53237	40	1413	190	26190	121	PrEC-DS12098.hg19.twopass.merge150.wgt10.zgt2.wig	PrEC	prostate	hotspots	Hotspots
122	0.0001	5.56505	6.08259e-07	1.71651	0.344087	1.04209	2.39092	20	1413	56	26190	121	PrEC-DS12098.hg19.twopass.merge150.wgt10.zgt2.wig	PrEC	prostate	hotspots	Hotspots
122	1e-05	5.32572	0.00105407	1.67255	0.510595	0.671781	2.67331	10	1413	26	26190	121	PrEC-DS12098.hg19.twopass.merge150.wgt10.zgt2.wig	PrEC	prostate	hotspots	Hotspots
122	1e-06	7.52905	0.00360673	2.01877	0.693579	0.659354	3.37818	6	1413	13	26190	121	PrEC-DS12098.hg19.twopass.merge150.wgt10.zgt2.wig	PrEC	prostate	hotspots	Hotspots
122	1e-07	8.42947	0.00551757	2.13173	0.76815	0.62616	3.63731	4	1413	10	26190	121	PrEC-DS12098.hg19.twopass.merge150.wgt10.zgt2.wig	PrEC	prostate	hotspots	Hotspots
122	5e-08	6.13295	0.0410831	1.81368	0.887886	0.0734195	3.55393	3	1413	8	26190	121	PrEC-DS12098.hg19.twopass.merge150.wgt10.zgt2.wig	PrEC	prostate	hotspots	Hotspots
123	0.1	0.953734	0.511222	-0.0473707	0.0721085	-0.188703	0.0939619	352	1455	5654	26190	122	RPTEC-DS14061.twopass.merge150.wgt10.zgt2.wig	RPTEC	epithelium	hotspots	Hotspots
123	0.01	1.19941	0.171867	0.181829	0.133088	-0.079024	0.442681	83	1455	951	26190	122	RPTEC-DS14061.twopass.merge150.wgt10.zgt2.wig	RPTEC	epithelium	hotspots	Hotspots
123	0.001	1.9715	0.00395487	0.678792	0.235549	0.217115	1.14047	28	1455	190	26190	122	RPTEC-DS14061.twopass.merge150.wgt10.zgt2.wig	RPTEC	epithelium	hotspots	Hotspots
123	0.0001	2.4022	0.0209205	0.876387	0.379484	0.132598	1.62018	11	1455	56	26190	122	RPTEC-DS14061.twopass.merge150.wgt10.zgt2.wig	RPTEC	epithelium	hotspots	Hotspots
123	1e-05	3.41842	0.0224151	1.22918	0.538344	0.174025	2.28433	6	1455	26	26190	122	RPTEC-DS14061.twopass.merge150.wgt10.zgt2.wig	RPTEC	epithelium	hotspots	Hotspots
123	1e-06	9.01452	0.00134833	2.19884	0.68596	0.854356	3.54332	5	1455	13	26190	122	RPTEC-DS14061.twopass.merge150.wgt10.zgt2.wig	RPTEC	epithelium	hotspots	Hotspots
123	1e-07	9.89968	0.00261024	2.2925	0.761563	0.799839	3.78517	4	1455	10	26190	122	RPTEC-DS14061.twopass.merge150.wgt10.zgt2.wig	RPTEC	epithelium	hotspots	Hotspots
123	5e-08	15.232	0.00151581	2.7234	0.858671	1.0404	4.40639	4	1455	8	26190	122	RPTEC-DS14061.twopass.merge150.wgt10.zgt2.wig	RPTEC	epithelium	hotspots	Hotspots
124	0.1	1.08831	0.243588	0.0846297	0.0725772	-0.0576216	0.226881	361	1366	5654	26190	123	RWPE_AllReps.30000000.twopass.merge150.wgt10.zgt2.wig	RWPE1	prostate	hotspots	Hotspots
124	0.01	1.37588	0.01487	0.319092	0.131016	0.0623019	0.575883	89	1366	951	26190	123	RWPE_AllReps.30000000.twopass.merge150.wgt10.zgt2.wig	RWPE1	prostate	hotspots	Hotspots
124	0.001	1.67522	0.0384985	0.515943	0.249307	0.0273011	1.00459	25	1366	190	26190	123	RWPE_AllReps.30000000.twopass.merge150.wgt10.zgt2.wig	RWPE1	prostate	hotspots	Hotspots
124	0.0001	2.34058	0.0263114	0.850398	0.382789	0.100132	1.60066	12	1366	56	26190	123	RWPE_AllReps.30000000.twopass.merge150.wgt10.zgt2.wig	RWPE1	prostate	hotspots	Hotspots
124	1e-05	3.20098	0.0304955	1.16346	0.537743	0.109482	2.21744	7	1366	26	26190	123	RWPE_AllReps.30000000.twopass.merge150.wgt10.zgt2.wig	RWPE1	prostate	hotspots	Hotspots
124	1e-06	5.06986	0.0231469	1.62331	0.714801	0.222304	3.02432	4	1366	13	26190	123	RWPE_AllReps.30000000.twopass.merge150.wgt10.zgt2.wig	RWPE1	prostate	hotspots	Hotspots
124	1e-07	4.84654	0.0513964	1.57826	0.810133	-0.00959598	3.16612	3	1366	10	26190	123	RWPE_AllReps.30000000.twopass.merge150.wgt10.zgt2.wig	RWPE1	prostate	hotspots	Hotspots
124	5e-08	6.65575	0.0321292	1.89548	0.884581	0.161701	3.62926	3	1366	8	26190	123	RWPE_AllReps.30000000.twopass.merge150.wgt10.zgt2.wig	RWPE1	prostate	hotspots	Hotspots
125	0.1	1.1013	0.194701	0.0964947	0.07441	-0.0493489	0.242338	353	1305	5654	26190	124	SAEC-DS10518.twopass.merge150.wgt10.zgt2.wig	SAEC	epithelium	hotspots	Hotspots
125	0.01	1.40087	0.011603	0.337097	0.133557	0.0753252	0.598868	86	1305	951	26190	124	SAEC-DS10518.twopass.merge150.wgt10.zgt2.wig	SAEC	epithelium	hotspots	Hotspots
125	0.001	2.6883	1.43116e-05	0.988907	0.22791	0.542204	1.43561	33	1305	190	26190	124	SAEC-DS10518.twopass.merge150.wgt10.zgt2.wig	SAEC	epithelium	hotspots	Hotspots
125	0.0001	4.22455	5.79994e-05	1.44091	0.358364	0.738519	2.14331	17	1305	56	26190	124	SAEC-DS10518.twopass.merge150.wgt10.zgt2.wig	SAEC	epithelium	hotspots	Hotspots
125	1e-05	4.51382	0.00416426	1.50714	0.525973	0.476239	2.53805	9	1305	26	26190	124	SAEC-DS10518.twopass.merge150.wgt10.zgt2.wig	SAEC	epithelium	hotspots	Hotspots
125	1e-06	8.59836	0.0020885	2.15157	0.699164	0.781211	3.52193	6	1305	13	26190	124	SAEC-DS10518.twopass.merge150.wgt10.zgt2.wig	SAEC	epithelium	hotspots	Hotspots
125	1e-07	9.17648	0.0042362	2.21664	0.775046	0.697554	3.73573	4	1305	10	26190	124	SAEC-DS10518.twopass.merge150.wgt10.zgt2.wig	SAEC	epithelium	hotspots	Hotspots
125	5e-08	13.7764	0.00296019	2.62296	0.882604	0.893055	4.35286	4	1305	8	26190	124	SAEC-DS10518.twopass.merge150.wgt10.zgt2.wig	SAEC	epithelium	hotspots	Hotspots
126	0.1	1.02428	0.751061	0.0239943	0.0756346	-0.12425	0.172238	319	1239	5654	26190	125	SkMC-DS11949.twopass.merge150.wgt10.zgt2.wig	SKMC	muscle	hotspots	Hotspots
126	0.01	1.47177	0.00337736	0.386468	0.13185	0.128043	0.644894	88	1239	951	26190	125	SkMC-DS11949.twopass.merge150.wgt10.zgt2.wig	SKMC	muscle	hotspots	Hotspots
126	0.001	1.81609	0.0165228	0.596687	0.248914	0.108815	1.08456	25	1239	190	26190	125	SkMC-DS11949.twopass.merge150.wgt10.zgt2.wig	SKMC	muscle	hotspots	Hotspots
126	0.0001	2.37644	0.0256767	0.865605	0.387978	0.105168	1.62604	11	1239	56	26190	125	SkMC-DS11949.twopass.merge150.wgt10.zgt2.wig	SKMC	muscle	hotspots	Hotspots
126	1e-05	0.795165	0.766413	-0.229206	0.771554	-1.74145	1.28304	3	1239	26	26190	125	SkMC-DS11949.twopass.merge150.wgt10.zgt2.wig	SKMC	muscle	hotspots	Hotspots
126	1e-06	1.7727	0.491382	0.572503	0.831991	-1.0582	2.20321	2	1239	13	26190	125	SkMC-DS11949.twopass.merge150.wgt10.zgt2.wig	SKMC	muscle	hotspots	Hotspots
126	1e-07	2.7003	0.253316	0.993362	0.869592	-0.711038	2.69776	2	1239	10	26190	125	SkMC-DS11949.twopass.merge150.wgt10.zgt2.wig	SKMC	muscle	hotspots	Hotspots
126	5e-08	3.25435	0.197874	1.17999	0.916405	-0.61616	2.97615	2	1239	8	26190	125	SkMC-DS11949.twopass.merge150.wgt10.zgt2.wig	SKMC	muscle	hotspots	Hotspots
127	0.1	1.1031	0.199402	0.0981275	0.0764676	-0.051749	0.248004	342	1240	5654	26190	126	SK_N_MC-DS14408.twopass.merge150.wgt10.zgt2.wig	SK-N-MC	brain	hotspots	Hotspots
127	0.01	1.28781	0.071744	0.252947	0.140468	-0.0223711	0.528265	80	1240	951	26190	126	SK_N_MC-DS14408.twopass.merge150.wgt10.zgt2.wig	SK-N-MC	brain	hotspots	Hotspots
127	0.001	1.54153	0.10525	0.432775	0.267159	-0.0908559	0.956407	22	1240	190	26190	126	SK_N_MC-DS14408.twopass.merge150.wgt10.zgt2.wig	SK-N-MC	brain	hotspots	Hotspots
127	0.0001	1.41988	0.431488	0.350569	0.445649	-0.522903	1.22404	7	1240	56	26190	126	SK_N_MC-DS14408.twopass.merge150.wgt10.zgt2.wig	SK-N-MC	brain	hotspots	Hotspots
127	1e-05	1.33196	0.668878	0.286648	0.670226	-1.02699	1.60029	3	1240	26	26190	126	SK_N_MC-DS14408.twopass.merge150.wgt10.zgt2.wig	SK-N-MC	brain	hotspots	Hotspots
127	1e-06	3.39783	0.10439	1.22314	0.753193	-0.253121	2.69939	3	1240	13	26190	126	SK_N_MC-DS14408.twopass.merge150.wgt10.zgt2.wig	SK-N-MC	brain	hotspots	Hotspots
127	1e-07	2.78403	0.248614	1.0239	0.887472	-0.715548	2.76334	2	1240	10	26190	126	SK_N_MC-DS14408.twopass.merge150.wgt10.zgt2.wig	SK-N-MC	brain	hotspots	Hotspots
127	5e-08	3.1564	0.221803	1.14943	0.940809	-0.694553	2.99342	2	1240	8	26190	126	SK_N_MC-DS14408.twopass.merge150.wgt10.zgt2.wig	SK-N-MC	brain	hotspots	Hotspots
128	0.1	1.18328	0.043869	0.16829	0.0835045	0.00462114	0.331959	246	932	5654	26190	127	SKNSH-DS8482.twopass.merge150.wgt10.zgt2.wig	SK-N-SH	brain	hotspots	Hotspots
128	0.01	1.47657	0.00828864	0.389721	0.147617	0.100391	0.67905	61	932	951	26190	127	SKNSH-DS8482.twopass.merge150.wgt10.zgt2.wig	SK-N-SH	brain	hotspots	Hotspots
128	0.001	1.87973	0.019785	0.631126	0.270823	0.100313	1.16194	19	932	190	26190	127	SKNSH-DS8482.twopass.merge150.wgt10.zgt2.wig	SK-N-SH	brain	hotspots	Hotspots
128	0.0001	2.80535	0.010646	1.03153	0.40387	0.239943	1.82311	10	932	56	26190	127	SKNSH-DS8482.twopass.merge150.wgt10.zgt2.wig	SK-N-SH	brain	hotspots	Hotspots
128	1e-05	2.61554	0.107316	0.961472	0.597049	-0.208743	2.13169	5	932	26	26190	127	SKNSH-DS8482.twopass.merge150.wgt10.zgt2.wig	SK-N-SH	brain	hotspots	Hotspots
128	1e-06	4.72339	0.0377804	1.55253	0.747403	0.0876176	3.01744	4	932	13	26190	127	SKNSH-DS8482.twopass.merge150.wgt10.zgt2.wig	SK-N-SH	brain	hotspots	Hotspots
128	1e-07	3.65182	0.14098	1.29522	0.879818	-0.429219	3.01967	3	932	10	26190	127	SKNSH-DS8482.twopass.merge150.wgt10.zgt2.wig	SK-N-SH	brain	hotspots	Hotspots
128	5e-08	4.92478	0.0848468	1.59428	0.925169	-0.219052	3.40761	3	932	8	26190	127	SKNSH-DS8482.twopass.merge150.wgt10.zgt2.wig	SK-N-SH	brain	hotspots	Hotspots
129	0.1	1.09593	0.148941	0.0915993	0.0634659	-0.0327939	0.215992	486	1880	5654	26190	128	WERI_Rb1-DS13681.twopass.merge150.wgt10.zgt2.wig	WERI-Rb-1	eye	hotspots	Hotspots
129	0.01	1.24249	0.0714913	0.217114	0.120462	-0.0189916	0.45322	109	1880	951	26190	128	WERI_Rb1-DS13681.twopass.merge150.wgt10.zgt2.wig	WERI-Rb-1	eye	hotspots	Hotspots
129	0.001	1.86691	0.00479488	0.624283	0.221338	0.190461	1.05811	36	1880	190	26190	128	WERI_Rb1-DS13681.twopass.merge150.wgt10.zgt2.wig	WERI-Rb-1	eye	hotspots	Hotspots
129	0.0001	2.77082	0.00356404	1.01914	0.349696	0.33374	1.70455	17	1880	56	26190	128	WERI_Rb1-DS13681.twopass.merge150.wgt10.zgt2.wig	WERI-Rb-1	eye	hotspots	Hotspots
129	1e-05	1.41944	0.552786	0.35026	0.590071	-0.806278	1.5068	6	1880	26	26190	128	WERI_Rb1-DS13681.twopass.merge150.wgt10.zgt2.wig	WERI-Rb-1	eye	hotspots	Hotspots
129	1e-06	1.33467	0.728098	0.288687	0.830379	-1.33886	1.91623	3	1880	13	26190	128	WERI_Rb1-DS13681.twopass.merge150.wgt10.zgt2.wig	WERI-Rb-1	eye	hotspots	Hotspots
129	1e-07	0.768005	0.812069	-0.263959	1.1102	-2.43996	1.91204	1	1880	10	26190	128	WERI_Rb1-DS13681.twopass.merge150.wgt10.zgt2.wig	WERI-Rb-1	eye	hotspots	Hotspots
129	5e-08	0.921753	0.942846	-0.0814779	1.13649	-2.30899	2.14604	1	1880	8	26190	128	WERI_Rb1-DS13681.twopass.merge150.wgt10.zgt2.wig	WERI-Rb-1	eye	hotspots	Hotspots
130	0.1	1.12571	0.0238872	0.118417	0.0524214	0.0156708	0.221163	723	2836	5654	26190	129	wgEncodeOpenChromDnase8988tAlnAllReps.30000000.twopass.merge150.wgt10.zgt2.wig	8988T	liver	hotspots	Hotspots
130	0.01	1.4214	0.000410526	0.351639	0.0995235	0.156573	0.546705	165	2836	951	26190	129	wgEncodeOpenChromDnase8988tAlnAllReps.30000000.twopass.merge150.wgt10.zgt2.wig	8988T	liver	hotspots	Hotspots
130	0.001	2.11007	0.0001178	0.746722	0.193921	0.366638	1.12681	52	2836	190	26190	129	wgEncodeOpenChromDnase8988tAlnAllReps.30000000.twopass.merge150.wgt10.zgt2.wig	8988T	liver	hotspots	Hotspots
130	0.0001	2.71077	0.00250876	0.997232	0.32996	0.350511	1.64395	21	2836	56	26190	129	wgEncodeOpenChromDnase8988tAlnAllReps.30000000.twopass.merge150.wgt10.zgt2.wig	8988T	liver	hotspots	Hotspots
130	1e-05	3.33031	0.0126511	1.20306	0.482491	0.257382	2.14875	11	2836	26	26190	129	wgEncodeOpenChromDnase8988tAlnAllReps.30000000.twopass.merge150.wgt10.zgt2.wig	8988T	liver	hotspots	Hotspots
130	1e-06	2.50218	0.177366	0.917162	0.679929	-0.415498	2.24982	5	2836	13	26190	129	wgEncodeOpenChromDnase8988tAlnAllReps.30000000.twopass.merge150.wgt10.zgt2.wig	8988T	liver	hotspots	Hotspots
130	1e-07	2.31568	0.273549	0.839705	0.766906	-0.663431	2.34284	4	2836	10	26190	129	wgEncodeOpenChromDnase8988tAlnAllReps.30000000.twopass.merge150.wgt10.zgt2.wig	8988T	liver	hotspots	Hotspots
130	5e-08	3.22409	0.158915	1.17065	0.830997	-0.458105	2.79941	4	2836	8	26190	129	wgEncodeOpenChromDnase8988tAlnAllReps.30000000.twopass.merge150.wgt10.zgt2.wig	8988T	liver	hotspots	Hotspots
131	0.1	1.0223	0.769451	0.0220552	0.0752499	-0.125435	0.169545	329	1288	5654	26190	130	wgEncodeOpenChromDnaseAosmcSerumfreeAlnAllReps.30000000.twopass.merge150.wgt10.zgt2.wig	AoSMC	blood_vessel	hotspots	Hotspots
131	0.01	1.37191	0.0180208	0.316203	0.13369	0.05417	0.578236	81	1288	951	26190	130	wgEncodeOpenChromDnaseAosmcSerumfreeAlnAllReps.30000000.twopass.merge150.wgt10.zgt2.wig	AoSMC	blood_vessel	hotspots	Hotspots
131	0.001	2.00734	0.00374955	0.69681	0.240404	0.225619	1.168	27	1288	190	26190	130	wgEncodeOpenChromDnaseAosmcSerumfreeAlnAllReps.30000000.twopass.merge150.wgt10.zgt2.wig	AoSMC	blood_vessel	hotspots	Hotspots
131	0.0001	3.72319	0.000244667	1.31458	0.358413	0.612091	2.01707	15	1288	56	26190	130	wgEncodeOpenChromDnaseAosmcSerumfreeAlnAllReps.30000000.twopass.merge150.wgt10.zgt2.wig	AoSMC	blood_vessel	hotspots	Hotspots
131	1e-05	3.39895	0.0225108	1.22347	0.536223	0.172469	2.27446	7	1288	26	26190	130	wgEncodeOpenChromDnaseAosmcSerumfreeAlnAllReps.30000000.twopass.merge150.wgt10.zgt2.wig	AoSMC	blood_vessel	hotspots	Hotspots
131	1e-06	5.08309	0.0213415	1.62592	0.706341	0.24149	3.01035	4	1288	13	26190	130	wgEncodeOpenChromDnaseAosmcSerumfreeAlnAllReps.30000000.twopass.merge150.wgt10.zgt2.wig	AoSMC	blood_vessel	hotspots	Hotspots
131	1e-07	4.8327	0.048509	1.57541	0.79853	0.0102869	3.14053	3	1288	10	26190	130	wgEncodeOpenChromDnaseAosmcSerumfreeAlnAllReps.30000000.twopass.merge150.wgt10.zgt2.wig	AoSMC	blood_vessel	hotspots	Hotspots
131	5e-08	6.62503	0.0299305	1.89086	0.870957	0.183779	3.59793	3	1288	8	26190	130	wgEncodeOpenChromDnaseAosmcSerumfreeAlnAllReps.30000000.twopass.merge150.wgt10.zgt2.wig	AoSMC	blood_vessel	hotspots	Hotspots
132	0.1	1.07469	0.143259	0.0720292	0.0492083	-0.0244191	0.168478	845	3403	5654	26190	131	wgEncodeOpenChromDnaseChorionAlnAllReps.30000000.twopass.merge150.wgt10.zgt2.wig	Chorion	fetal_membrane	hotspots	Hotspots
132	0.01	1.32415	0.00320634	0.280768	0.0952651	0.0940486	0.467488	190	3403	951	26190	131	wgEncodeOpenChromDnaseChorionAlnAllReps.30000000.twopass.merge150.wgt10.zgt2.wig	Chorion	fetal_membrane	hotspots	Hotspots
132	0.001	1.72212	0.00459677	0.543558	0.191798	0.167634	0.919482	54	3403	190	26190	131	wgEncodeOpenChromDnaseChorionAlnAllReps.30000000.twopass.merge150.wgt10.zgt2.wig	Chorion	fetal_membrane	hotspots	Hotspots
132	0.0001	3.04677	0.000514733	1.11408	0.320786	0.48534	1.74282	24	3403	56	26190	131	wgEncodeOpenChromDnaseChorionAlnAllReps.30000000.twopass.merge150.wgt10.zgt2.wig	Chorion	fetal_membrane	hotspots	Hotspots
132	1e-05	5.44486	0.000368836	1.69467	0.47584	0.762026	2.62732	14	3403	26	26190	131	wgEncodeOpenChromDnaseChorionAlnAllReps.30000000.twopass.merge150.wgt10.zgt2.wig	Chorion	fetal_membrane	hotspots	Hotspots
132	1e-06	4.96501	0.0143968	1.60242	0.654794	0.31902	2.88581	7	3403	13	26190	131	wgEncodeOpenChromDnaseChorionAlnAllReps.30000000.twopass.merge150.wgt10.zgt2.wig	Chorion	fetal_membrane	hotspots	Hotspots
132	1e-07	5.6473	0.0165804	1.73118	0.722564	0.314953	3.1474	6	3403	10	26190	131	wgEncodeOpenChromDnaseChorionAlnAllReps.30000000.twopass.merge150.wgt10.zgt2.wig	Chorion	fetal_membrane	hotspots	Hotspots
132	5e-08	5.30588	0.0433242	1.66882	0.825913	0.0500264	3.28761	5	3403	8	26190	131	wgEncodeOpenChromDnaseChorionAlnAllReps.30000000.twopass.merge150.wgt10.zgt2.wig	Chorion	fetal_membrane	hotspots	Hotspots
133	0.1	1.03745	0.555497	0.0367663	0.062364	-0.0854671	0.159	505	1999	5654	26190	132	wgEncodeOpenChromDnaseCllAlnAllReps.30000000.twopass.merge150.wgt10.zgt2.wig	CLL	blood	hotspots	Hotspots
133	0.01	1.20319	0.118606	0.184976	0.118525	-0.047333	0.417285	112	1999	951	26190	132	wgEncodeOpenChromDnaseCllAlnAllReps.30000000.twopass.merge150.wgt10.zgt2.wig	CLL	blood	hotspots	Hotspots
133	0.001	2.05191	0.000783679	0.718772	0.214016	0.299301	1.13824	38	1999	190	26190	132	wgEncodeOpenChromDnaseCllAlnAllReps.30000000.twopass.merge150.wgt10.zgt2.wig	CLL	blood	hotspots	Hotspots
133	0.0001	2.60507	0.00662591	0.95746	0.352645	0.266276	1.64864	16	1999	56	26190	132	wgEncodeOpenChromDnaseCllAlnAllReps.30000000.twopass.merge150.wgt10.zgt2.wig	CLL	blood	hotspots	Hotspots
133	1e-05	7.77094	3.24264e-05	2.05039	0.49339	1.08335	3.01744	12	1999	26	26190	132	wgEncodeOpenChromDnaseCllAlnAllReps.30000000.twopass.merge150.wgt10.zgt2.wig	CLL	blood	hotspots	Hotspots
133	1e-06	14.4002	0.000127106	2.66724	0.696044	1.30299	4.03149	7	1999	13	26190	132	wgEncodeOpenChromDnaseCllAlnAllReps.30000000.twopass.merge150.wgt10.zgt2.wig	CLL	blood	hotspots	Hotspots
133	1e-07	10.4874	0.00171727	2.35018	0.749606	0.88095	3.81941	5	1999	10	26190	132	wgEncodeOpenChromDnaseCllAlnAllReps.30000000.twopass.merge150.wgt10.zgt2.wig	CLL	blood	hotspots	Hotspots
133	5e-08	20.4843	0.000975905	3.01966	0.915774	1.22474	4.81457	5	1999	8	26190	132	wgEncodeOpenChromDnaseCllAlnAllReps.30000000.twopass.merge150.wgt10.zgt2.wig	CLL	blood	hotspots	Hotspots
134	0.1	0.989642	0.838318	-0.0104116	0.0510255	-0.110422	0.0895984	769	3216	5654	26190	133	wgEncodeOpenChromDnaseFibroblAlnAllReps.30000000.twopass.merge150.wgt10.zgt2.wig	Fibrobl	skin	hotspots	Hotspots
134	0.01	1.22642	0.0392107	0.204101	0.0989834	0.0100932	0.398108	172	3216	951	26190	133	wgEncodeOpenChromDnaseFibroblAlnAllReps.30000000.twopass.merge150.wgt10.zgt2.wig	Fibrobl	skin	hotspots	Hotspots
134	0.001	1.58125	0.0207946	0.458216	0.198217	0.0697113	0.846721	48	3216	190	26190	133	wgEncodeOpenChromDnaseFibroblAlnAllReps.30000000.twopass.merge150.wgt10.zgt2.wig	Fibrobl	skin	hotspots	Hotspots
134	0.0001	3.1029	0.000531639	1.13234	0.326861	0.491692	1.77299	23	3216	56	26190	133	wgEncodeOpenChromDnaseFibroblAlnAllReps.30000000.twopass.merge150.wgt10.zgt2.wig	Fibrobl	skin	hotspots	Hotspots
134	1e-05	3.5804	0.00844646	1.27547	0.484293	0.32626	2.22469	11	3216	26	26190	133	wgEncodeOpenChromDnaseFibroblAlnAllReps.30000000.twopass.merge150.wgt10.zgt2.wig	Fibrobl	skin	hotspots	Hotspots
134	1e-06	5.2394	0.0131753	1.65621	0.668096	0.346738	2.96567	6	3216	13	26190	133	wgEncodeOpenChromDnaseFibroblAlnAllReps.30000000.twopass.merge150.wgt10.zgt2.wig	Fibrobl	skin	hotspots	Hotspots
134	1e-07	6.03847	0.0147884	1.79815	0.737697	0.352265	3.24404	5	3216	10	26190	133	wgEncodeOpenChromDnaseFibroblAlnAllReps.30000000.twopass.merge150.wgt10.zgt2.wig	Fibrobl	skin	hotspots	Hotspots
134	5e-08	5.49983	0.0427284	1.70472	0.841272	0.0558228	3.35361	4	3216	8	26190	133	wgEncodeOpenChromDnaseFibroblAlnAllReps.30000000.twopass.merge150.wgt10.zgt2.wig	Fibrobl	skin	hotspots	Hotspots
135	0.1	0.93089	0.207085	-0.0716139	0.0567634	-0.18287	0.0396424	627	2623	5654	26190	134	wgEncodeOpenChromDnaseFibropAlnAllReps.30000000.twopass.merge150.wgt10.zgt2.wig	FibroP	skin	hotspots	Hotspots
135	0.01	1.15666	0.179213	0.145539	0.108354	-0.0668343	0.357911	146	2623	951	26190	134	wgEncodeOpenChromDnaseFibropAlnAllReps.30000000.twopass.merge150.wgt10.zgt2.wig	FibroP	skin	hotspots	Hotspots
135	0.001	1.23954	0.327455	0.214743	0.219292	-0.21507	0.644556	36	2623	190	26190	134	wgEncodeOpenChromDnaseFibropAlnAllReps.30000000.twopass.merge150.wgt10.zgt2.wig	FibroP	skin	hotspots	Hotspots
135	0.0001	2.07088	0.0354901	0.727975	0.346206	0.049411	1.40654	17	2623	56	26190	134	wgEncodeOpenChromDnaseFibropAlnAllReps.30000000.twopass.merge150.wgt10.zgt2.wig	FibroP	skin	hotspots	Hotspots
135	1e-05	4.22827	0.00349927	1.44179	0.493749	0.474045	2.40954	10	2623	26	26190	134	wgEncodeOpenChromDnaseFibropAlnAllReps.30000000.twopass.merge150.wgt10.zgt2.wig	FibroP	skin	hotspots	Hotspots
135	1e-06	5.95299	0.00899193	1.78389	0.682867	0.445475	3.12231	6	2623	13	26190	134	wgEncodeOpenChromDnaseFibropAlnAllReps.30000000.twopass.merge150.wgt10.zgt2.wig	FibroP	skin	hotspots	Hotspots
135	1e-07	4.12922	0.0608259	1.41809	0.756411	-0.0644774	2.90066	4	2623	10	26190	134	wgEncodeOpenChromDnaseFibropAlnAllReps.30000000.twopass.merge150.wgt10.zgt2.wig	FibroP	skin	hotspots	Hotspots
135	5e-08	6.37967	0.0308737	1.85312	0.858443	0.170569	3.53566	4	2623	8	26190	134	wgEncodeOpenChromDnaseFibropAlnAllReps.30000000.twopass.merge150.wgt10.zgt2.wig	FibroP	skin	hotspots	Hotspots
136	0.1	1.02675	0.662802	0.0263937	0.0605295	-0.0922442	0.145032	518	2106	5654	26190	135	wgEncodeOpenChromDnaseGlioblaAlnAllReps.30000000.twopass.merge150.wgt10.zgt2.wig	Gliobla	brain	hotspots	Hotspots
136	0.01	1.2471	0.0530457	0.220821	0.114146	-0.00290513	0.444546	122	2106	951	26190	135	wgEncodeOpenChromDnaseGlioblaAlnAllReps.30000000.twopass.merge150.wgt10.zgt2.wig	Gliobla	brain	hotspots	Hotspots
136	0.001	1.74644	0.0101177	0.557578	0.216806	0.132638	0.982517	37	2106	190	26190	135	wgEncodeOpenChromDnaseGlioblaAlnAllReps.30000000.twopass.merge150.wgt10.zgt2.wig	Gliobla	brain	hotspots	Hotspots
136	0.0001	2.4696	0.00973349	0.904056	0.349711	0.218624	1.58949	16	2106	56	26190	135	wgEncodeOpenChromDnaseGlioblaAlnAllReps.30000000.twopass.merge150.wgt10.zgt2.wig	Gliobla	brain	hotspots	Hotspots
136	1e-05	2.01311	0.191242	0.69968	0.535368	-0.349642	1.749	7	2106	26	26190	135	wgEncodeOpenChromDnaseGlioblaAlnAllReps.30000000.twopass.merge150.wgt10.zgt2.wig	Gliobla	brain	hotspots	Hotspots
136	1e-06	3.19635	0.0990859	1.16201	0.704547	-0.218902	2.54292	4	2106	13	26190	135	wgEncodeOpenChromDnaseGlioblaAlnAllReps.30000000.twopass.merge150.wgt10.zgt2.wig	Gliobla	brain	hotspots	Hotspots
136	1e-07	1.45174	0.671639	0.372763	0.879366	-1.35079	2.09632	2	2106	10	26190	135	wgEncodeOpenChromDnaseGlioblaAlnAllReps.30000000.twopass.merge150.wgt10.zgt2.wig	Gliobla	brain	hotspots	Hotspots
136	5e-08	1.8586	0.499489	0.619823	0.917857	-1.17918	2.41882	2	2106	8	26190	135	wgEncodeOpenChromDnaseGlioblaAlnAllReps.30000000.twopass.merge150.wgt10.zgt2.wig	Gliobla	brain	hotspots	Hotspots
137	0.1	1.03567	0.519793	0.0350442	0.0544448	-0.0716676	0.141756	664	2700	5654	26190	136	wgEncodeOpenChromDnaseGm12891AlnAllReps.30000000.twopass.merge150.wgt10.zgt2.wig	GM12891	blood	hotspots	Hotspots
137	0.01	1.30027	0.0111923	0.262571	0.103511	0.0596886	0.465454	151	2700	951	26190	136	wgEncodeOpenChromDnaseGm12891AlnAllReps.30000000.twopass.merge150.wgt10.zgt2.wig	GM12891	blood	hotspots	Hotspots
137	0.001	1.5258	0.042062	0.42252	0.20784	0.0151529	0.829887	39	2700	190	26190	136	wgEncodeOpenChromDnaseGm12891AlnAllReps.30000000.twopass.merge150.wgt10.zgt2.wig	GM12891	blood	hotspots	Hotspots
137	0.0001	2.77278	0.00220028	1.01985	0.333091	0.366992	1.67271	20	2700	56	26190	136	wgEncodeOpenChromDnaseGm12891AlnAllReps.30000000.twopass.merge150.wgt10.zgt2.wig	GM12891	blood	hotspots	Hotspots
137	1e-05	3.38374	0.0118919	1.21898	0.48462	0.269126	2.16884	11	2700	26	26190	136	wgEncodeOpenChromDnaseGm12891AlnAllReps.30000000.twopass.merge150.wgt10.zgt2.wig	GM12891	blood	hotspots	Hotspots
137	1e-06	3.90824	0.0400027	1.36309	0.663716	0.0622039	2.66397	6	2700	13	26190	136	wgEncodeOpenChromDnaseGm12891AlnAllReps.30000000.twopass.merge150.wgt10.zgt2.wig	GM12891	blood	hotspots	Hotspots
137	1e-07	4.02744	0.0581513	1.39313	0.735333	-0.0481234	2.83438	5	2700	10	26190	136	wgEncodeOpenChromDnaseGm12891AlnAllReps.30000000.twopass.merge150.wgt10.zgt2.wig	GM12891	blood	hotspots	Hotspots
137	5e-08	3.23489	0.163441	1.174	0.842425	-0.477156	2.82515	4	2700	8	26190	136	wgEncodeOpenChromDnaseGm12891AlnAllReps.30000000.twopass.merge150.wgt10.zgt2.wig	GM12891	blood	hotspots	Hotspots
138	0.1	1.06051	0.262968	0.0587484	0.0524818	-0.044116	0.161613	709	2884	5654	26190	137	wgEncodeOpenChromDnaseGm12892AlnAllReps.30000000.twopass.merge150.wgt10.zgt2.wig	GM12892	blood	hotspots	Hotspots
138	0.01	1.34239	0.00319275	0.294453	0.0998638	0.0987197	0.490186	163	2884	951	26190	137	wgEncodeOpenChromDnaseGm12892AlnAllReps.30000000.twopass.merge150.wgt10.zgt2.wig	GM12892	blood	hotspots	Hotspots
138	0.001	1.35091	0.148378	0.300775	0.208108	-0.107116	0.708666	37	2884	190	26190	137	wgEncodeOpenChromDnaseGm12892AlnAllReps.30000000.twopass.merge150.wgt10.zgt2.wig	GM12892	blood	hotspots	Hotspots
138	0.0001	2.02692	0.0357481	0.706516	0.336471	0.0470322	1.366	17	2884	56	26190	137	wgEncodeOpenChromDnaseGm12892AlnAllReps.30000000.twopass.merge150.wgt10.zgt2.wig	GM12892	blood	hotspots	Hotspots
138	1e-05	3.1468	0.0172764	1.14639	0.481519	0.20261	2.09016	10	2884	26	26190	137	wgEncodeOpenChromDnaseGm12892AlnAllReps.30000000.twopass.merge150.wgt10.zgt2.wig	GM12892	blood	hotspots	Hotspots
138	1e-06	2.29918	0.220498	0.832552	0.679521	-0.49931	2.16441	5	2884	13	26190	137	wgEncodeOpenChromDnaseGm12892AlnAllReps.30000000.twopass.merge150.wgt10.zgt2.wig	GM12892	blood	hotspots	Hotspots
138	1e-07	1.10405	0.908004	0.0989835	0.856582	-1.57992	1.77788	3	2884	10	26190	137	wgEncodeOpenChromDnaseGm12892AlnAllReps.30000000.twopass.merge150.wgt10.zgt2.wig	GM12892	blood	hotspots	Hotspots
138	5e-08	1.42043	0.694563	0.350962	0.893783	-1.40085	2.10278	3	2884	8	26190	137	wgEncodeOpenChromDnaseGm12892AlnAllReps.30000000.twopass.merge150.wgt10.zgt2.wig	GM12892	blood	hotspots	Hotspots
139	0.1	1.03068	0.650591	0.0302143	0.0667068	-0.100531	0.16096	428	1712	5654	26190	138	wgEncodeOpenChromDnaseGm18507AlnAllReps.30000000.twopass.merge150.wgt10.zgt2.wig	GM18507	blood	hotspots	Hotspots
139	0.01	1.28605	0.0414108	0.251573	0.123357	0.0097937	0.493352	96	1712	951	26190	138	wgEncodeOpenChromDnaseGm18507AlnAllReps.30000000.twopass.merge150.wgt10.zgt2.wig	GM18507	blood	hotspots	Hotspots
139	0.001	1.67097	0.0277131	0.513402	0.233224	0.0562827	0.970522	27	1712	190	26190	138	wgEncodeOpenChromDnaseGm18507AlnAllReps.30000000.twopass.merge150.wgt10.zgt2.wig	GM18507	blood	hotspots	Hotspots
139	0.0001	2.49032	0.0123088	0.91241	0.364503	0.197986	1.62684	13	1712	56	26190	138	wgEncodeOpenChromDnaseGm18507AlnAllReps.30000000.twopass.merge150.wgt10.zgt2.wig	GM18507	blood	hotspots	Hotspots
139	1e-05	4.57768	0.00278375	1.52119	0.508647	0.524243	2.51814	8	1712	26	26190	138	wgEncodeOpenChromDnaseGm18507AlnAllReps.30000000.twopass.merge150.wgt10.zgt2.wig	GM18507	blood	hotspots	Hotspots
139	1e-06	6.98271	0.0052461	1.94344	0.696193	0.578899	3.30798	5	1712	13	26190	138	wgEncodeOpenChromDnaseGm18507AlnAllReps.30000000.twopass.merge150.wgt10.zgt2.wig	GM18507	blood	hotspots	Hotspots
139	1e-07	7.56059	0.00860729	2.02295	0.769981	0.513786	3.53211	4	1712	10	26190	138	wgEncodeOpenChromDnaseGm18507AlnAllReps.30000000.twopass.merge150.wgt10.zgt2.wig	GM18507	blood	hotspots	Hotspots
139	5e-08	12.265	0.00444568	2.50675	0.881207	0.779581	4.23391	4	1712	8	26190	138	wgEncodeOpenChromDnaseGm18507AlnAllReps.30000000.twopass.merge150.wgt10.zgt2.wig	GM18507	blood	hotspots	Hotspots
140	0.1	1.02516	0.662663	0.0248464	0.056956	-0.0867873	0.13648	596	2414	5654	26190	139	wgEncodeOpenChromDnaseGm19238AlnAllReps.30000000.twopass.merge150.wgt10.zgt2.wig	GM19238	blood	hotspots	Hotspots
140	0.01	1.37399	0.0026862	0.317718	0.105852	0.110248	0.525187	141	2414	951	26190	139	wgEncodeOpenChromDnaseGm19238AlnAllReps.30000000.twopass.merge150.wgt10.zgt2.wig	GM19238	blood	hotspots	Hotspots
140	0.001	1.73446	0.00810705	0.550698	0.208001	0.143017	0.958379	39	2414	190	26190	139	wgEncodeOpenChromDnaseGm19238AlnAllReps.30000000.twopass.merge150.wgt10.zgt2.wig	GM19238	blood	hotspots	Hotspots
140	0.0001	3.10146	0.000641186	1.13187	0.331581	0.481974	1.78177	19	2414	56	26190	139	wgEncodeOpenChromDnaseGm19238AlnAllReps.30000000.twopass.merge150.wgt10.zgt2.wig	GM19238	blood	hotspots	Hotspots
140	1e-05	4.83915	0.00101582	1.57674	0.479819	0.636293	2.51718	11	2414	26	26190	139	wgEncodeOpenChromDnaseGm19238AlnAllReps.30000000.twopass.merge150.wgt10.zgt2.wig	GM19238	blood	hotspots	Hotspots
140	1e-06	4.41947	0.0251472	1.48602	0.663659	0.18525	2.78679	6	2414	13	26190	139	wgEncodeOpenChromDnaseGm19238AlnAllReps.30000000.twopass.merge150.wgt10.zgt2.wig	GM19238	blood	hotspots	Hotspots
140	1e-07	4.58856	0.0384592	1.52357	0.736048	0.0809113	2.96622	5	2414	10	26190	139	wgEncodeOpenChromDnaseGm19238AlnAllReps.30000000.twopass.merge150.wgt10.zgt2.wig	GM19238	blood	hotspots	Hotspots
140	5e-08	3.57651	0.127846	1.27439	0.836953	-0.366041	2.91481	4	2414	8	26190	139	wgEncodeOpenChromDnaseGm19238AlnAllReps.30000000.twopass.merge150.wgt10.zgt2.wig	GM19238	blood	hotspots	Hotspots
141	0.1	1.06922	0.252375	0.0669314	0.0584759	-0.0476813	0.181544	568	2262	5654	26190	140	wgEncodeOpenChromDnaseGm19239AlnAllReps.30000000.twopass.merge150.wgt10.zgt2.wig	GM19239	blood	hotspots	Hotspots
141	0.01	1.3618	0.00480934	0.308807	0.109524	0.0941397	0.523474	136	2262	951	26190	140	wgEncodeOpenChromDnaseGm19239AlnAllReps.30000000.twopass.merge150.wgt10.zgt2.wig	GM19239	blood	hotspots	Hotspots
141	0.001	1.93568	0.00163843	0.66046	0.209738	0.249373	1.07155	41	2262	190	26190	140	wgEncodeOpenChromDnaseGm19239AlnAllReps.30000000.twopass.merge150.wgt10.zgt2.wig	GM19239	blood	hotspots	Hotspots
141	0.0001	2.17381	0.0282933	0.776482	0.354041	0.082561	1.4704	16	2262	56	26190	140	wgEncodeOpenChromDnaseGm19239AlnAllReps.30000000.twopass.merge150.wgt10.zgt2.wig	GM19239	blood	hotspots	Hotspots
141	1e-05	3.50387	0.0123782	1.25387	0.501311	0.271297	2.23644	9	2262	26	26190	140	wgEncodeOpenChromDnaseGm19239AlnAllReps.30000000.twopass.merge150.wgt10.zgt2.wig	GM19239	blood	hotspots	Hotspots
141	1e-06	5.45993	0.012647	1.69744	0.680728	0.363208	3.03166	6	2262	13	26190	140	wgEncodeOpenChromDnaseGm19239AlnAllReps.30000000.twopass.merge150.wgt10.zgt2.wig	GM19239	blood	hotspots	Hotspots
141	1e-07	5.76571	0.020543	1.75193	0.756354	0.269474	3.23438	5	2262	10	26190	140	wgEncodeOpenChromDnaseGm19239AlnAllReps.30000000.twopass.merge150.wgt10.zgt2.wig	GM19239	blood	hotspots	Hotspots
141	5e-08	9.27761	0.00959002	2.2276	0.859988	0.542026	3.91318	5	2262	8	26190	140	wgEncodeOpenChromDnaseGm19239AlnAllReps.30000000.twopass.merge150.wgt10.zgt2.wig	GM19239	blood	hotspots	Hotspots
142	0.1	1.08852	0.123164	0.0848186	0.0550189	-0.0230184	0.192656	672	2574	5654	26190	141	wgEncodeOpenChromDnaseGm19240AlnAllReps.30000000.twopass.merge150.wgt10.zgt2.wig	GM19240	blood	hotspots	Hotspots
142	0.01	1.32787	0.00659783	0.283579	0.104392	0.0789712	0.488187	153	2574	951	26190	141	wgEncodeOpenChromDnaseGm19240AlnAllReps.30000000.twopass.merge150.wgt10.zgt2.wig	GM19240	blood	hotspots	Hotspots
142	0.001	1.77101	0.00509876	0.571548	0.204071	0.171568	0.971528	44	2574	190	26190	141	wgEncodeOpenChromDnaseGm19240AlnAllReps.30000000.twopass.merge150.wgt10.zgt2.wig	GM19240	blood	hotspots	Hotspots
142	0.0001	2.7411	0.0025676	1.00836	0.334419	0.352899	1.66382	20	2574	56	26190	141	wgEncodeOpenChromDnaseGm19240AlnAllReps.30000000.twopass.merge150.wgt10.zgt2.wig	GM19240	blood	hotspots	Hotspots
142	1e-05	5.40397	0.000478444	1.68713	0.483068	0.740322	2.63395	12	2574	26	26190	141	wgEncodeOpenChromDnaseGm19240AlnAllReps.30000000.twopass.merge150.wgt10.zgt2.wig	GM19240	blood	hotspots	Hotspots
142	1e-06	3.88009	0.0434578	1.35586	0.671455	0.0398061	2.67191	6	2574	13	26190	141	wgEncodeOpenChromDnaseGm19240AlnAllReps.30000000.twopass.merge150.wgt10.zgt2.wig	GM19240	blood	hotspots	Hotspots
142	1e-07	4.08303	0.0592856	1.40684	0.745911	-0.0551454	2.86883	4	2574	10	26190	141	wgEncodeOpenChromDnaseGm19240AlnAllReps.30000000.twopass.merge150.wgt10.zgt2.wig	GM19240	blood	hotspots	Hotspots
142	5e-08	6.41803	0.0278977	1.85911	0.845541	0.20185	3.51637	4	2574	8	26190	141	wgEncodeOpenChromDnaseGm19240AlnAllReps.30000000.twopass.merge150.wgt10.zgt2.wig	GM19240	blood	hotspots	Hotspots
143	0.1	1.03733	0.540404	0.0366539	0.0598723	-0.0806958	0.154004	529	2139	5654	26190	142	wgEncodeOpenChromDnaseH9esAlnAllReps.30000000.twopass.merge150.wgt10.zgt2.wig	H9ES	es_cell	hotspots	Hotspots
143	0.01	1.23721	0.0608566	0.212862	0.113555	-0.00970487	0.43543	122	2139	951	26190	142	wgEncodeOpenChromDnaseH9esAlnAllReps.30000000.twopass.merge150.wgt10.zgt2.wig	H9ES	es_cell	hotspots	Hotspots
143	0.001	1.23912	0.357147	0.214397	0.232834	-0.241958	0.670753	28	2139	190	26190	142	wgEncodeOpenChromDnaseH9esAlnAllReps.30000000.twopass.merge150.wgt10.zgt2.wig	H9ES	es_cell	hotspots	Hotspots
143	0.0001	2.23603	0.0213138	0.804703	0.349509	0.119665	1.48974	15	2139	56	26190	142	wgEncodeOpenChromDnaseH9esAlnAllReps.30000000.twopass.merge150.wgt10.zgt2.wig	H9ES	es_cell	hotspots	Hotspots
143	1e-05	2.63533	0.055392	0.96901	0.505802	-0.0223623	1.96038	8	2139	26	26190	142	wgEncodeOpenChromDnaseH9esAlnAllReps.30000000.twopass.merge150.wgt10.zgt2.wig	H9ES	es_cell	hotspots	Hotspots
143	1e-06	4.95465	0.0161534	1.60033	0.665297	0.296344	2.90431	6	2139	13	26190	142	wgEncodeOpenChromDnaseH9esAlnAllReps.30000000.twopass.merge150.wgt10.zgt2.wig	H9ES	es_cell	hotspots	Hotspots
143	1e-07	5.02405	0.0284574	1.61424	0.736784	0.17014	3.05833	5	2139	10	26190	142	wgEncodeOpenChromDnaseH9esAlnAllReps.30000000.twopass.merge150.wgt10.zgt2.wig	H9ES	es_cell	hotspots	Hotspots
143	5e-08	4.09016	0.0930751	1.40858	0.838745	-0.235356	3.05253	4	2139	8	26190	142	wgEncodeOpenChromDnaseH9esAlnAllReps.30000000.twopass.merge150.wgt10.zgt2.wig	H9ES	es_cell	hotspots	Hotspots
144	0.1	0.968483	0.652775	-0.0320241	0.0711787	-0.171534	0.107486	385	1534	5654	26190	143	wgEncodeOpenChromDnaseHelas3Ifna4hAlnAllReps.30000000.twopass.merge150.wgt10.zgt2.wig	HeLa-S3	cervix	hotspots	Hotspots
144	0.01	1.08236	0.559905	0.0791415	0.135753	-0.186934	0.345217	83	1534	951	26190	143	wgEncodeOpenChromDnaseHelas3Ifna4hAlnAllReps.30000000.twopass.merge150.wgt10.zgt2.wig	HeLa-S3	cervix	hotspots	Hotspots
144	0.001	1.5474	0.0771607	0.436575	0.247015	-0.0475742	0.920724	26	1534	190	26190	143	wgEncodeOpenChromDnaseHelas3Ifna4hAlnAllReps.30000000.twopass.merge150.wgt10.zgt2.wig	HeLa-S3	cervix	hotspots	Hotspots
144	0.0001	1.86723	0.110862	0.624456	0.391673	-0.143224	1.39214	12	1534	56	26190	143	wgEncodeOpenChromDnaseHelas3Ifna4hAlnAllReps.30000000.twopass.merge150.wgt10.zgt2.wig	HeLa-S3	cervix	hotspots	Hotspots
144	1e-05	3.06745	0.0376836	1.12085	0.539315	0.0637903	2.1779	7	1534	26	26190	143	wgEncodeOpenChromDnaseHelas3Ifna4hAlnAllReps.30000000.twopass.merge150.wgt10.zgt2.wig	HeLa-S3	cervix	hotspots	Hotspots
144	1e-06	7.65007	0.00335138	2.03471	0.693608	0.675243	3.39419	5	1534	13	26190	143	wgEncodeOpenChromDnaseHelas3Ifna4hAlnAllReps.30000000.twopass.merge150.wgt10.zgt2.wig	HeLa-S3	cervix	hotspots	Hotspots
144	1e-07	4.36296	0.067016	1.47315	0.804312	-0.103301	3.0496	3	1534	10	26190	143	wgEncodeOpenChromDnaseHelas3Ifna4hAlnAllReps.30000000.twopass.merge150.wgt10.zgt2.wig	HeLa-S3	cervix	hotspots	Hotspots
144	5e-08	5.69839	0.0470498	1.74018	0.876291	0.0226535	3.45772	3	1534	8	26190	143	wgEncodeOpenChromDnaseHelas3Ifna4hAlnAllReps.30000000.twopass.merge150.wgt10.zgt2.wig	HeLa-S3	cervix	hotspots	Hotspots
145	0.1	1.13038	0.0182544	0.122558	0.051922	0.0207905	0.224325	751	2914	5654	26190	144	wgEncodeOpenChromDnaseHepatocytesAlnAllReps.30000000.twopass.merge150.wgt10.zgt2.wig	Hepatocytes	liver	hotspots	Hotspots
145	0.01	1.08429	0.44241	0.0809256	0.105354	-0.125568	0.28742	146	2914	951	26190	144	wgEncodeOpenChromDnaseHepatocytesAlnAllReps.30000000.twopass.merge150.wgt10.zgt2.wig	Hepatocytes	liver	hotspots	Hotspots
145	0.001	1.32297	0.183431	0.279879	0.210394	-0.132493	0.692252	41	2914	190	26190	144	wgEncodeOpenChromDnaseHepatocytesAlnAllReps.30000000.twopass.merge150.wgt10.zgt2.wig	Hepatocytes	liver	hotspots	Hotspots
145	0.0001	2.18694	0.0204074	0.782504	0.337465	0.121073	1.44393	20	2914	56	26190	144	wgEncodeOpenChromDnaseHepatocytesAlnAllReps.30000000.twopass.merge150.wgt10.zgt2.wig	Hepatocytes	liver	hotspots	Hotspots
145	1e-05	2.71312	0.0421592	0.998099	0.491204	0.03534	1.96086	11	2914	26	26190	144	wgEncodeOpenChromDnaseHepatocytesAlnAllReps.30000000.twopass.merge150.wgt10.zgt2.wig	Hepatocytes	liver	hotspots	Hotspots
145	1e-06	2.63666	0.155852	0.969514	0.683159	-0.369478	2.30851	6	2914	13	26190	144	wgEncodeOpenChromDnaseHepatocytesAlnAllReps.30000000.twopass.merge150.wgt10.zgt2.wig	Hepatocytes	liver	hotspots	Hotspots
145	1e-07	2.39441	0.258791	0.873137	0.773198	-0.642331	2.38861	4	2914	10	26190	144	wgEncodeOpenChromDnaseHepatocytesAlnAllReps.30000000.twopass.merge150.wgt10.zgt2.wig	Hepatocytes	liver	hotspots	Hotspots
145	5e-08	3.47033	0.134444	1.24425	0.831271	-0.385042	2.87354	4	2914	8	26190	144	wgEncodeOpenChromDnaseHepatocytesAlnAllReps.30000000.twopass.merge150.wgt10.zgt2.wig	Hepatocytes	liver	hotspots	Hotspots
146	0.1	1.11667	0.128598	0.110347	0.0726129	-0.0319747	0.252668	348	1309	5654	26190	145	wgEncodeOpenChromDnaseHpde6e6e7AlnAllReps.30000000.twopass.merge150.wgt10.zgt2.wig	HPDE6-E6E7	pancreatic_duct	hotspots	Hotspots
146	0.01	1.34748	0.0235381	0.298234	0.131695	0.0401124	0.556356	85	1309	951	26190	145	wgEncodeOpenChromDnaseHpde6e6e7AlnAllReps.30000000.twopass.merge150.wgt10.zgt2.wig	HPDE6-E6E7	pancreatic_duct	hotspots	Hotspots
146	0.001	1.71445	0.0287499	0.539093	0.24651	0.0559329	1.02225	26	1309	190	26190	145	wgEncodeOpenChromDnaseHpde6e6e7AlnAllReps.30000000.twopass.merge150.wgt10.zgt2.wig	HPDE6-E6E7	pancreatic_duct	hotspots	Hotspots
146	0.0001	3.08759	0.00185927	1.12739	0.362292	0.417301	1.83748	14	1309	56	26190	145	wgEncodeOpenChromDnaseHpde6e6e7AlnAllReps.30000000.twopass.merge150.wgt10.zgt2.wig	HPDE6-E6E7	pancreatic_duct	hotspots	Hotspots
146	1e-05	4.13942	0.00585019	1.42055	0.515429	0.410314	2.4308	8	1309	26	26190	145	wgEncodeOpenChromDnaseHpde6e6e7AlnAllReps.30000000.twopass.merge150.wgt10.zgt2.wig	HPDE6-E6E7	pancreatic_duct	hotspots	Hotspots
146	1e-06	4.88959	0.0236684	1.58711	0.701494	0.212181	2.96204	4	1309	13	26190	145	wgEncodeOpenChromDnaseHpde6e6e7AlnAllReps.30000000.twopass.merge150.wgt10.zgt2.wig	HPDE6-E6E7	pancreatic_duct	hotspots	Hotspots
146	1e-07	4.37611	0.0617088	1.47616	0.790074	-0.0723845	3.0247	3	1309	10	26190	145	wgEncodeOpenChromDnaseHpde6e6e7AlnAllReps.30000000.twopass.merge150.wgt10.zgt2.wig	HPDE6-E6E7	pancreatic_duct	hotspots	Hotspots
146	5e-08	6.07442	0.0349257	1.80409	0.855334	0.127632	3.48054	3	1309	8	26190	145	wgEncodeOpenChromDnaseHpde6e6e7AlnAllReps.30000000.twopass.merge150.wgt10.zgt2.wig	HPDE6-E6E7	pancreatic_duct	hotspots	Hotspots
147	0.1	1.08059	0.272583	0.0775059	0.0706441	-0.0609565	0.215968	370	1431	5654	26190	146	wgEncodeOpenChromDnaseHtr8AlnAllReps.30000000.twopass.merge150.wgt10.zgt2.wig	HTR8svn	blastula	hotspots	Hotspots
147	0.01	1.38474	0.0108163	0.325509	0.127722	0.0751744	0.575844	91	1431	951	26190	146	wgEncodeOpenChromDnaseHtr8AlnAllReps.30000000.twopass.merge150.wgt10.zgt2.wig	HTR8svn	blastula	hotspots	Hotspots
147	0.001	1.78355	0.0161815	0.578606	0.240605	0.10702	1.05019	26	1431	190	26190	146	wgEncodeOpenChromDnaseHtr8AlnAllReps.30000000.twopass.merge150.wgt10.zgt2.wig	HTR8svn	blastula	hotspots	Hotspots
147	0.0001	2.91897	0.00335265	1.07123	0.365184	0.355472	1.78699	14	1431	56	26190	146	wgEncodeOpenChromDnaseHtr8AlnAllReps.30000000.twopass.merge150.wgt10.zgt2.wig	HTR8svn	blastula	hotspots	Hotspots
147	1e-05	3.96391	0.00803806	1.37723	0.519618	0.358779	2.39568	8	1431	26	26190	146	wgEncodeOpenChromDnaseHtr8AlnAllReps.30000000.twopass.merge150.wgt10.zgt2.wig	HTR8svn	blastula	hotspots	Hotspots
147	1e-06	12.3356	0.000231992	2.51249	0.68249	1.17481	3.85017	6	1431	13	26190	146	wgEncodeOpenChromDnaseHtr8AlnAllReps.30000000.twopass.merge150.wgt10.zgt2.wig	HTR8svn	blastula	hotspots	Hotspots
147	1e-07	7.78697	0.00672508	2.05245	0.757318	0.568109	3.53679	4	1431	10	26190	146	wgEncodeOpenChromDnaseHtr8AlnAllReps.30000000.twopass.merge150.wgt10.zgt2.wig	HTR8svn	blastula	hotspots	Hotspots
147	5e-08	12.2044	0.00361672	2.5018	0.859786	0.816616	4.18698	4	1431	8	26190	146	wgEncodeOpenChromDnaseHtr8AlnAllReps.30000000.twopass.merge150.wgt10.zgt2.wig	HTR8svn	blastula	hotspots	Hotspots
148	0.1	1.01684	0.773649	0.016695	0.0580482	-0.0970795	0.130469	564	2300	5654	26190	147	wgEncodeOpenChromDnaseHuh75AlnAllReps.30000000.twopass.merge150.wgt10.zgt2.wig	Huh-7.5	liver	hotspots	Hotspots
148	0.01	1.18568	0.126149	0.170317	0.111357	-0.0479432	0.388577	123	2300	951	26190	147	wgEncodeOpenChromDnaseHuh75AlnAllReps.30000000.twopass.merge150.wgt10.zgt2.wig	Huh-7.5	liver	hotspots	Hotspots
148	0.001	1.5195	0.0532087	0.418383	0.216417	-0.005795	0.842561	36	2300	190	26190	147	wgEncodeOpenChromDnaseHuh75AlnAllReps.30000000.twopass.merge150.wgt10.zgt2.wig	Huh-7.5	liver	hotspots	Hotspots
148	0.0001	2.62148	0.00463951	0.963741	0.340418	0.296522	1.63096	20	2300	56	26190	147	wgEncodeOpenChromDnaseHuh75AlnAllReps.30000000.twopass.merge150.wgt10.zgt2.wig	Huh-7.5	liver	hotspots	Hotspots
148	1e-05	5.10334	0.000785534	1.6299	0.4854	0.678512	2.58128	13	2300	26	26190	147	wgEncodeOpenChromDnaseHuh75AlnAllReps.30000000.twopass.merge150.wgt10.zgt2.wig	Huh-7.5	liver	hotspots	Hotspots
148	1e-06	3.03365	0.109614	1.10977	0.693634	-0.249757	2.46929	5	2300	13	26190	147	wgEncodeOpenChromDnaseHuh75AlnAllReps.30000000.twopass.merge150.wgt10.zgt2.wig	Huh-7.5	liver	hotspots	Hotspots
148	1e-07	2.80663	0.187513	1.03199	0.783011	-0.502715	2.56669	3	2300	10	26190	147	wgEncodeOpenChromDnaseHuh75AlnAllReps.30000000.twopass.merge150.wgt10.zgt2.wig	Huh-7.5	liver	hotspots	Hotspots
148	5e-08	1.87459	0.488266	0.62839	0.906678	-1.1487	2.40548	2	2300	8	26190	147	wgEncodeOpenChromDnaseHuh75AlnAllReps.30000000.twopass.merge150.wgt10.zgt2.wig	Huh-7.5	liver	hotspots	Hotspots
149	0.1	1.00646	0.918236	0.00644084	0.0627419	-0.116533	0.129415	476	1924	5654	26190	148	wgEncodeOpenChromDnaseHuh7AlnAllReps.30000000.twopass.merge150.wgt10.zgt2.wig	Huh-7	liver	hotspots	Hotspots
149	0.01	1.28116	0.0336015	0.247768	0.116607	0.0192193	0.476317	110	1924	951	26190	148	wgEncodeOpenChromDnaseHuh7AlnAllReps.30000000.twopass.merge150.wgt10.zgt2.wig	Huh-7	liver	hotspots	Hotspots
149	0.001	1.64554	0.025908	0.498068	0.223591	0.05983	0.936305	34	1924	190	26190	148	wgEncodeOpenChromDnaseHuh7AlnAllReps.30000000.twopass.merge150.wgt10.zgt2.wig	Huh-7	liver	hotspots	Hotspots
149	0.0001	3.30454	0.00044367	1.1953	0.340284	0.52834	1.86225	18	1924	56	26190	148	wgEncodeOpenChromDnaseHuh7AlnAllReps.30000000.twopass.merge150.wgt10.zgt2.wig	Huh-7	liver	hotspots	Hotspots
149	1e-05	3.10118	0.0260305	1.13178	0.508494	0.135135	2.12843	9	1924	26	26190	148	wgEncodeOpenChromDnaseHuh7AlnAllReps.30000000.twopass.merge150.wgt10.zgt2.wig	Huh-7	liver	hotspots	Hotspots
149	1e-06	2.23154	0.274708	0.80269	0.734872	-0.63766	2.24304	4	1924	13	26190	148	wgEncodeOpenChromDnaseHuh7AlnAllReps.30000000.twopass.merge150.wgt10.zgt2.wig	Huh-7	liver	hotspots	Hotspots
149	1e-07	1.75147	0.517125	0.560454	0.865188	-1.13531	2.25622	2	1924	10	26190	148	wgEncodeOpenChromDnaseHuh7AlnAllReps.30000000.twopass.merge150.wgt10.zgt2.wig	Huh-7	liver	hotspots	Hotspots
149	5e-08	0.852649	0.887471	-0.159408	1.12652	-2.36738	2.04856	1	1924	8	26190	148	wgEncodeOpenChromDnaseHuh7AlnAllReps.30000000.twopass.merge150.wgt10.zgt2.wig	Huh-7	liver	hotspots	Hotspots
150	0.1	1.05006	0.331321	0.0488511	0.0502865	-0.0497105	0.147413	795	3211	5654	26190	149	wgEncodeOpenChromDnaseIpsAlnAllReps.30000000.twopass.merge150.wgt10.zgt2.wig	iPS	ips_cell	hotspots	Hotspots
150	0.01	1.25177	0.0218193	0.224559	0.0979109	0.0326532	0.416464	175	3211	951	26190	149	wgEncodeOpenChromDnaseIpsAlnAllReps.30000000.twopass.merge150.wgt10.zgt2.wig	iPS	ips_cell	hotspots	Hotspots
150	0.001	1.49176	0.0441369	0.399959	0.198709	0.0104895	0.789429	46	3211	190	26190	149	wgEncodeOpenChromDnaseIpsAlnAllReps.30000000.twopass.merge150.wgt10.zgt2.wig	iPS	ips_cell	hotspots	Hotspots
150	0.0001	2.26237	0.0126027	0.816412	0.327245	0.175012	1.45781	21	3211	56	26190	149	wgEncodeOpenChromDnaseIpsAlnAllReps.30000000.twopass.merge150.wgt10.zgt2.wig	iPS	ips_cell	hotspots	Hotspots
150	1e-05	2.20698	0.102757	0.791624	0.485174	-0.159317	1.74256	10	3211	26	26190	149	wgEncodeOpenChromDnaseIpsAlnAllReps.30000000.twopass.merge150.wgt10.zgt2.wig	iPS	ips_cell	hotspots	Hotspots
150	1e-06	2.01053	0.301383	0.6984	0.67578	-0.626129	2.02293	5	3211	13	26190	149	wgEncodeOpenChromDnaseIpsAlnAllReps.30000000.twopass.merge150.wgt10.zgt2.wig	iPS	ips_cell	hotspots	Hotspots
150	1e-07	1.88084	0.408757	0.63172	0.764718	-0.867127	2.13057	4	3211	10	26190	149	wgEncodeOpenChromDnaseIpsAlnAllReps.30000000.twopass.merge150.wgt10.zgt2.wig	iPS	ips_cell	hotspots	Hotspots
150	5e-08	2.57854	0.252906	0.947224	0.828486	-0.676609	2.57106	4	3211	8	26190	149	wgEncodeOpenChromDnaseIpsAlnAllReps.30000000.twopass.merge150.wgt10.zgt2.wig	iPS	ips_cell	hotspots	Hotspots
151	0.1	1.07238	0.218054	0.06988	0.0567337	-0.0413182	0.181078	618	2395	5654	26190	150	wgEncodeOpenChromDnaseLncapAndroAlnAllReps.30000000.twopass.merge150.wgt10.zgt2.wig	LNCaP	prostate	hotspots	Hotspots
151	0.01	1.4582	0.000305407	0.377205	0.10447	0.172445	0.581966	151	2395	951	26190	150	wgEncodeOpenChromDnaseLncapAndroAlnAllReps.30000000.twopass.merge150.wgt10.zgt2.wig	LNCaP	prostate	hotspots	Hotspots
151	0.001	2.00358	0.00059598	0.694937	0.202403	0.298228	1.09165	44	2395	190	26190	150	wgEncodeOpenChromDnaseLncapAndroAlnAllReps.30000000.twopass.merge150.wgt10.zgt2.wig	LNCaP	prostate	hotspots	Hotspots
151	0.0001	3.84491	4.30242e-05	1.34675	0.32923	0.70146	1.99204	21	2395	56	26190	150	wgEncodeOpenChromDnaseLncapAndroAlnAllReps.30000000.twopass.merge150.wgt10.zgt2.wig	LNCaP	prostate	hotspots	Hotspots
151	1e-05	3.77957	0.00626307	1.32961	0.486381	0.376304	2.28292	9	2395	26	26190	150	wgEncodeOpenChromDnaseLncapAndroAlnAllReps.30000000.twopass.merge150.wgt10.zgt2.wig	LNCaP	prostate	hotspots	Hotspots
151	1e-06	2.75305	0.141107	1.01271	0.68813	-0.336026	2.36144	4	2395	13	26190	150	wgEncodeOpenChromDnaseLncapAndroAlnAllReps.30000000.twopass.merge150.wgt10.zgt2.wig	LNCaP	prostate	hotspots	Hotspots
151	1e-07	2.52977	0.232669	0.928128	0.777645	-0.596056	2.45231	3	2395	10	26190	150	wgEncodeOpenChromDnaseLncapAndroAlnAllReps.30000000.twopass.merge150.wgt10.zgt2.wig	LNCaP	prostate	hotspots	Hotspots
151	5e-08	1.69898	0.558756	0.530031	0.906515	-1.24674	2.3068	2	2395	8	26190	150	wgEncodeOpenChromDnaseLncapAndroAlnAllReps.30000000.twopass.merge150.wgt10.zgt2.wig	LNCaP	prostate	hotspots	Hotspots
152	0.1	0.965076	0.564833	-0.0355481	0.06175	-0.156578	0.0854819	496	2061	5654	26190	151	wgEncodeOpenChromDnaseMcf7HypoxlacAlnAllReps.30000000.twopass.merge150.wgt10.zgt2.wig	MCF-7	breast	hotspots	Hotspots
152	0.01	1.16568	0.189747	0.153303	0.116907	-0.0758342	0.382441	117	2061	951	26190	151	wgEncodeOpenChromDnaseMcf7HypoxlacAlnAllReps.30000000.twopass.merge150.wgt10.zgt2.wig	MCF-7	breast	hotspots	Hotspots
152	0.001	1.54326	0.0516442	0.433896	0.222958	-0.00310188	0.870894	36	2061	190	26190	151	wgEncodeOpenChromDnaseMcf7HypoxlacAlnAllReps.30000000.twopass.merge150.wgt10.zgt2.wig	MCF-7	breast	hotspots	Hotspots
152	0.0001	2.82069	0.00244278	1.03698	0.3422	0.366271	1.70769	20	2061	56	26190	151	wgEncodeOpenChromDnaseMcf7HypoxlacAlnAllReps.30000000.twopass.merge150.wgt10.zgt2.wig	MCF-7	breast	hotspots	Hotspots
152	1e-05	4.48899	0.00222527	1.50163	0.490986	0.539296	2.46396	12	2061	26	26190	151	wgEncodeOpenChromDnaseMcf7HypoxlacAlnAllReps.30000000.twopass.merge150.wgt10.zgt2.wig	MCF-7	breast	hotspots	Hotspots
152	1e-06	3.26344	0.0917006	1.18278	0.701326	-0.191816	2.55738	6	2061	13	26190	151	wgEncodeOpenChromDnaseMcf7HypoxlacAlnAllReps.30000000.twopass.merge150.wgt10.zgt2.wig	MCF-7	breast	hotspots	Hotspots
152	1e-07	3.08859	0.153742	1.12772	0.790582	-0.421825	2.67726	4	2061	10	26190	151	wgEncodeOpenChromDnaseMcf7HypoxlacAlnAllReps.30000000.twopass.merge150.wgt10.zgt2.wig	MCF-7	breast	hotspots	Hotspots
152	5e-08	4.21378	0.0954445	1.43836	0.862662	-0.252457	3.12918	4	2061	8	26190	151	wgEncodeOpenChromDnaseMcf7HypoxlacAlnAllReps.30000000.twopass.merge150.wgt10.zgt2.wig	MCF-7	breast	hotspots	Hotspots
153	0.1	1.03402	0.500346	0.0334561	0.0496422	-0.0638425	0.130755	842	3459	5654	26190	152	wgEncodeOpenChromDnaseMedulloAlnAllReps.30000000.twopass.merge150.wgt10.zgt2.wig	Medullo	brain	hotspots	Hotspots
153	0.01	1.1692	0.111709	0.156324	0.0982823	-0.0363096	0.348957	174	3459	951	26190	152	wgEncodeOpenChromDnaseMedulloAlnAllReps.30000000.twopass.merge150.wgt10.zgt2.wig	Medullo	brain	hotspots	Hotspots
153	0.001	1.4915	0.0426599	0.399779	0.197224	0.013219	0.786339	50	3459	190	26190	152	wgEncodeOpenChromDnaseMedulloAlnAllReps.30000000.twopass.merge150.wgt10.zgt2.wig	Medullo	brain	hotspots	Hotspots
153	0.0001	2.32348	0.00990359	0.843067	0.326874	0.202393	1.48374	23	3459	56	26190	152	wgEncodeOpenChromDnaseMedulloAlnAllReps.30000000.twopass.merge150.wgt10.zgt2.wig	Medullo	brain	hotspots	Hotspots
153	1e-05	3.35722	0.0111864	1.21111	0.477414	0.275382	2.14685	13	3459	26	26190	152	wgEncodeOpenChromDnaseMedulloAlnAllReps.30000000.twopass.merge150.wgt10.zgt2.wig	Medullo	brain	hotspots	Hotspots
153	1e-06	3.05469	0.0920315	1.11668	0.662804	-0.182419	2.41577	6	3459	13	26190	152	wgEncodeOpenChromDnaseMedulloAlnAllReps.30000000.twopass.merge150.wgt10.zgt2.wig	Medullo	brain	hotspots	Hotspots
153	1e-07	3.21153	0.112408	1.16675	0.734978	-0.273808	2.6073	4	3459	10	26190	152	wgEncodeOpenChromDnaseMedulloAlnAllReps.30000000.twopass.merge150.wgt10.zgt2.wig	Medullo	brain	hotspots	Hotspots
153	5e-08	2.51129	0.273209	0.920797	0.840371	-0.726331	2.56793	3	3459	8	26190	152	wgEncodeOpenChromDnaseMedulloAlnAllReps.30000000.twopass.merge150.wgt10.zgt2.wig	Medullo	brain	hotspots	Hotspots
154	0.1	1.00329	0.950575	0.00328889	0.0530594	-0.100708	0.107285	763	3041	5654	26190	153	wgEncodeOpenChromDnaseMelanoAlnAllReps.30000000.twopass.merge150.wgt10.zgt2.wig	Melano	skin	hotspots	Hotspots
154	0.01	1.10808	0.328272	0.102633	0.104985	-0.103137	0.308403	164	3041	951	26190	153	wgEncodeOpenChromDnaseMelanoAlnAllReps.30000000.twopass.merge150.wgt10.zgt2.wig	Melano	skin	hotspots	Hotspots
154	0.001	1.58441	0.0243105	0.460213	0.204341	0.0597055	0.860721	51	3041	190	26190	153	wgEncodeOpenChromDnaseMelanoAlnAllReps.30000000.twopass.merge150.wgt10.zgt2.wig	Melano	skin	hotspots	Hotspots
154	0.0001	2.30859	0.0144965	0.836637	0.342222	0.165881	1.50739	22	3041	56	26190	153	wgEncodeOpenChromDnaseMelanoAlnAllReps.30000000.twopass.merge150.wgt10.zgt2.wig	Melano	skin	hotspots	Hotspots
154	1e-05	3.70051	0.00832107	1.30847	0.495866	0.336572	2.28037	12	3041	26	26190	153	wgEncodeOpenChromDnaseMelanoAlnAllReps.30000000.twopass.merge150.wgt10.zgt2.wig	Melano	skin	hotspots	Hotspots
154	1e-06	8.35753	0.00229417	2.12316	0.696291	0.758432	3.48789	8	3041	13	26190	153	wgEncodeOpenChromDnaseMelanoAlnAllReps.30000000.twopass.merge150.wgt10.zgt2.wig	Melano	skin	hotspots	Hotspots
154	1e-07	11.5425	0.00147347	2.44603	0.769227	0.938348	3.95372	6	3041	10	26190	153	wgEncodeOpenChromDnaseMelanoAlnAllReps.30000000.twopass.merge150.wgt10.zgt2.wig	Melano	skin	hotspots	Hotspots
154	5e-08	33.3143	0.00190874	3.50599	1.12948	1.29221	5.71977	6	3041	8	26190	153	wgEncodeOpenChromDnaseMelanoAlnAllReps.30000000.twopass.merge150.wgt10.zgt2.wig	Melano	skin	hotspots	Hotspots
155	0.1	1.10165	0.09125	0.096809	0.0573228	-0.0155436	0.209162	592	2306	5654	26190	154	wgEncodeOpenChromDnaseMyometrAlnAllReps.30000000.twopass.merge150.wgt10.zgt2.wig	Myometr	myometrium	hotspots	Hotspots
155	0.01	1.07387	0.533571	0.071272	0.114482	-0.153112	0.295656	120	2306	951	26190	154	wgEncodeOpenChromDnaseMyometrAlnAllReps.30000000.twopass.merge150.wgt10.zgt2.wig	Myometr	myometrium	hotspots	Hotspots
155	0.001	1.30223	0.239261	0.264078	0.224397	-0.17574	0.703897	31	2306	190	26190	154	wgEncodeOpenChromDnaseMyometrAlnAllReps.30000000.twopass.merge150.wgt10.zgt2.wig	Myometr	myometrium	hotspots	Hotspots
155	0.0001	2.0211	0.0454868	0.70364	0.351798	0.0141158	1.39316	15	2306	56	26190	154	wgEncodeOpenChromDnaseMyometrAlnAllReps.30000000.twopass.merge150.wgt10.zgt2.wig	Myometr	myometrium	hotspots	Hotspots
155	1e-05	1.87479	0.232851	0.628496	0.526799	-0.40403	1.66102	6	2306	26	26190	154	wgEncodeOpenChromDnaseMyometrAlnAllReps.30000000.twopass.merge150.wgt10.zgt2.wig	Myometr	myometrium	hotspots	Hotspots
155	1e-06	1.76086	0.44476	0.565803	0.740406	-0.885392	2.017	3	2306	13	26190	154	wgEncodeOpenChromDnaseMyometrAlnAllReps.30000000.twopass.merge150.wgt10.zgt2.wig	Myometr	myometrium	hotspots	Hotspots
155	1e-07	1.38172	0.710533	0.323328	0.871174	-1.38417	2.03083	2	2306	10	26190	154	wgEncodeOpenChromDnaseMyometrAlnAllReps.30000000.twopass.merge150.wgt10.zgt2.wig	Myometr	myometrium	hotspots	Hotspots
155	5e-08	1.67989	0.573343	0.518727	0.921141	-1.28671	2.32416	2	2306	8	26190	154	wgEncodeOpenChromDnaseMyometrAlnAllReps.30000000.twopass.merge150.wgt10.zgt2.wig	Myometr	myometrium	hotspots	Hotspots
156	0.1	1.03404	0.490829	0.0334757	0.0485866	-0.061754	0.128705	891	3659	5654	26190	155	wgEncodeOpenChromDnaseOsteoblAlnAllReps.30000000.twopass.merge150.wgt10.zgt2.wig	Osteobl	bone	hotspots	Hotspots
156	0.01	1.18205	0.0822459	0.167249	0.0962416	-0.0213848	0.355882	193	3659	951	26190	155	wgEncodeOpenChromDnaseOsteoblAlnAllReps.30000000.twopass.merge150.wgt10.zgt2.wig	Osteobl	bone	hotspots	Hotspots
156	0.001	1.13352	0.539652	0.125327	0.204336	-0.275171	0.525825	45	3659	190	26190	155	wgEncodeOpenChromDnaseOsteoblAlnAllReps.30000000.twopass.merge150.wgt10.zgt2.wig	Osteobl	bone	hotspots	Hotspots
156	0.0001	1.68565	0.119601	0.522148	0.335474	-0.13538	1.17968	21	3659	56	26190	155	wgEncodeOpenChromDnaseOsteoblAlnAllReps.30000000.twopass.merge150.wgt10.zgt2.wig	Osteobl	bone	hotspots	Hotspots
156	1e-05	2.40469	0.0707454	0.87742	0.485538	-0.0742348	1.82907	11	3659	26	26190	155	wgEncodeOpenChromDnaseOsteoblAlnAllReps.30000000.twopass.merge150.wgt10.zgt2.wig	Osteobl	bone	hotspots	Hotspots
156	1e-06	2.75891	0.128074	1.01483	0.66689	-0.29227	2.32194	6	3659	13	26190	155	wgEncodeOpenChromDnaseOsteoblAlnAllReps.30000000.twopass.merge150.wgt10.zgt2.wig	Osteobl	bone	hotspots	Hotspots
156	1e-07	2.84948	0.156837	1.04714	0.739612	-0.402504	2.49678	5	3659	10	26190	155	wgEncodeOpenChromDnaseOsteoblAlnAllReps.30000000.twopass.merge150.wgt10.zgt2.wig	Osteobl	bone	hotspots	Hotspots
156	5e-08	2.20956	0.346581	0.792792	0.842282	-0.858081	2.44366	4	3659	8	26190	155	wgEncodeOpenChromDnaseOsteoblAlnAllReps.30000000.twopass.merge150.wgt10.zgt2.wig	Osteobl	bone	hotspots	Hotspots
157	0.1	1.061	0.290704	0.0592078	0.0560374	-0.0506254	0.169041	638	2540	5654	26190	156	wgEncodeOpenChromDnasePanisdAlnAllReps.30000000.twopass.merge150.wgt10.zgt2.wig	PanIsletD	pancreas	hotspots	Hotspots
157	0.01	1.32217	0.00823781	0.279276	0.1057	0.0721045	0.486447	153	2540	951	26190	156	wgEncodeOpenChromDnasePanisdAlnAllReps.30000000.twopass.merge150.wgt10.zgt2.wig	PanIsletD	pancreas	hotspots	Hotspots
157	0.001	1.43342	0.092902	0.36006	0.214285	-0.0599389	0.780059	41	2540	190	26190	156	wgEncodeOpenChromDnasePanisdAlnAllReps.30000000.twopass.merge150.wgt10.zgt2.wig	PanIsletD	pancreas	hotspots	Hotspots
157	0.0001	2.18507	0.0230253	0.781647	0.343881	0.10764	1.45565	19	2540	56	26190	156	wgEncodeOpenChromDnasePanisdAlnAllReps.30000000.twopass.merge150.wgt10.zgt2.wig	PanIsletD	pancreas	hotspots	Hotspots
157	1e-05	2.11137	0.147327	0.747339	0.515748	-0.263528	1.75821	8	2540	26	26190	156	wgEncodeOpenChromDnasePanisdAlnAllReps.30000000.twopass.merge150.wgt10.zgt2.wig	PanIsletD	pancreas	hotspots	Hotspots
157	1e-06	2.49285	0.194583	0.913426	0.704185	-0.466776	2.29363	4	2540	13	26190	156	wgEncodeOpenChromDnasePanisdAlnAllReps.30000000.twopass.merge150.wgt10.zgt2.wig	PanIsletD	pancreas	hotspots	Hotspots
157	1e-07	2.35647	0.281187	0.857166	0.795398	-0.701814	2.41615	3	2540	10	26190	156	wgEncodeOpenChromDnasePanisdAlnAllReps.30000000.twopass.merge150.wgt10.zgt2.wig	PanIsletD	pancreas	hotspots	Hotspots
157	5e-08	3.19279	0.178684	1.16089	0.863236	-0.531048	2.85284	3	2540	8	26190	156	wgEncodeOpenChromDnasePanisdAlnAllReps.30000000.twopass.merge150.wgt10.zgt2.wig	PanIsletD	pancreas	hotspots	Hotspots
158	0.1	0.970673	0.570703	-0.0297654	0.0524948	-0.132655	0.0731244	737	3086	5654	26190	157	wgEncodeOpenChromDnasePanisletsAlnAllReps.30000000.twopass.merge150.wgt10.zgt2.wig	PanIslets	pancreas	hotspots	Hotspots
158	0.01	1.21562	0.0535939	0.195257	0.101164	-0.00302434	0.393539	163	3086	951	26190	157	wgEncodeOpenChromDnasePanisletsAlnAllReps.30000000.twopass.merge150.wgt10.zgt2.wig	PanIslets	pancreas	hotspots	Hotspots
158	0.001	1.26574	0.26199	0.235656	0.210089	-0.176117	0.64743	38	3086	190	26190	157	wgEncodeOpenChromDnasePanisletsAlnAllReps.30000000.twopass.merge150.wgt10.zgt2.wig	PanIslets	pancreas	hotspots	Hotspots
158	0.0001	1.49485	0.25232	0.402024	0.351195	-0.286318	1.09037	14	3086	56	26190	157	wgEncodeOpenChromDnasePanisletsAlnAllReps.30000000.twopass.merge150.wgt10.zgt2.wig	PanIslets	pancreas	hotspots	Hotspots
158	1e-05	3.03215	0.0234642	1.10927	0.489573	0.149707	2.06883	9	3086	26	26190	157	wgEncodeOpenChromDnasePanisletsAlnAllReps.30000000.twopass.merge150.wgt10.zgt2.wig	PanIslets	pancreas	hotspots	Hotspots
158	1e-06	2.18856	0.256222	0.783243	0.68986	-0.568883	2.13537	4	3086	13	26190	157	wgEncodeOpenChromDnasePanisletsAlnAllReps.30000000.twopass.merge150.wgt10.zgt2.wig	PanIslets	pancreas	hotspots	Hotspots
158	1e-07	2.06277	0.354585	0.724048	0.782135	-0.808936	2.25703	3	3086	10	26190	157	wgEncodeOpenChromDnasePanisletsAlnAllReps.30000000.twopass.merge150.wgt10.zgt2.wig	PanIslets	pancreas	hotspots	Hotspots
158	5e-08	2.79768	0.222721	1.02879	0.843737	-0.624935	2.68252	3	3086	8	26190	157	wgEncodeOpenChromDnasePanisletsAlnAllReps.30000000.twopass.merge150.wgt10.zgt2.wig	PanIslets	pancreas	hotspots	Hotspots
159	0.1	1.05616	0.297758	0.05464	0.0524752	-0.0482114	0.157491	733	2960	5654	26190	158	wgEncodeOpenChromDnasePhteAlnAllReps.30000000.twopass.merge150.wgt10.zgt2.wig	pHTE	epithelium	hotspots	Hotspots
159	0.01	1.29993	0.00918484	0.262308	0.10069	0.0649551	0.459662	164	2960	951	26190	158	wgEncodeOpenChromDnasePhteAlnAllReps.30000000.twopass.merge150.wgt10.zgt2.wig	pHTE	epithelium	hotspots	Hotspots
159	0.001	1.76086	0.00435033	0.565803	0.198418	0.176904	0.954702	47	2960	190	26190	158	wgEncodeOpenChromDnasePhteAlnAllReps.30000000.twopass.merge150.wgt10.zgt2.wig	pHTE	epithelium	hotspots	Hotspots
159	0.0001	2.49545	0.00588963	0.914469	0.332068	0.263616	1.56532	20	2960	56	26190	158	wgEncodeOpenChromDnasePhteAlnAllReps.30000000.twopass.merge150.wgt10.zgt2.wig	pHTE	epithelium	hotspots	Hotspots
159	1e-05	3.87847	0.00484037	1.35544	0.481085	0.412515	2.29837	11	2960	26	26190	158	wgEncodeOpenChromDnasePhteAlnAllReps.30000000.twopass.merge150.wgt10.zgt2.wig	pHTE	epithelium	hotspots	Hotspots
159	1e-06	3.50141	0.0614172	1.25317	0.66997	-0.0599759	2.56631	5	2960	13	26190	158	wgEncodeOpenChromDnasePhteAlnAllReps.30000000.twopass.merge150.wgt10.zgt2.wig	pHTE	epithelium	hotspots	Hotspots
159	1e-07	3.62372	0.0826698	1.2875	0.741903	-0.166631	2.74163	4	2960	10	26190	158	wgEncodeOpenChromDnasePhteAlnAllReps.30000000.twopass.merge150.wgt10.zgt2.wig	pHTE	epithelium	hotspots	Hotspots
159	5e-08	5.67861	0.0398361	1.73671	0.844929	0.080644	3.39277	4	2960	8	26190	158	wgEncodeOpenChromDnasePhteAlnAllReps.30000000.twopass.merge150.wgt10.zgt2.wig	pHTE	epithelium	hotspots	Hotspots
160	0.1	1.04921	0.374839	0.048038	0.0541306	-0.0580581	0.154134	672	2737	5654	26190	159	wgEncodeOpenChromDnaseProgfibAlnAllReps.30000000.twopass.merge150.wgt10.zgt2.wig	ProgFib	skin	hotspots	Hotspots
160	0.01	1.1854	0.10752	0.170079	0.105676	-0.0370454	0.377203	148	2737	951	26190	159	wgEncodeOpenChromDnaseProgfibAlnAllReps.30000000.twopass.merge150.wgt10.zgt2.wig	ProgFib	skin	hotspots	Hotspots
160	0.001	1.42872	0.0900278	0.356781	0.210459	-0.0557188	0.769281	43	2737	190	26190	159	wgEncodeOpenChromDnaseProgfibAlnAllReps.30000000.twopass.merge150.wgt10.zgt2.wig	ProgFib	skin	hotspots	Hotspots
160	0.0001	2.12135	0.0279202	0.75205	0.342089	0.081556	1.42254	21	2737	56	26190	159	wgEncodeOpenChromDnaseProgfibAlnAllReps.30000000.twopass.merge150.wgt10.zgt2.wig	ProgFib	skin	hotspots	Hotspots
160	1e-05	3.34595	0.0139026	1.20775	0.491001	0.245387	2.17011	13	2737	26	26190	159	wgEncodeOpenChromDnaseProgfibAlnAllReps.30000000.twopass.merge150.wgt10.zgt2.wig	ProgFib	skin	hotspots	Hotspots
160	1e-06	2.43615	0.200891	0.890419	0.696174	-0.474082	2.25492	6	2737	13	26190	159	wgEncodeOpenChromDnaseProgfibAlnAllReps.30000000.twopass.merge150.wgt10.zgt2.wig	ProgFib	skin	hotspots	Hotspots
160	1e-07	2.22494	0.309117	0.79973	0.786304	-0.741425	2.34089	4	2737	10	26190	159	wgEncodeOpenChromDnaseProgfibAlnAllReps.30000000.twopass.merge150.wgt10.zgt2.wig	ProgFib	skin	hotspots	Hotspots
160	5e-08	3.15407	0.178405	1.1487	0.853615	-0.52439	2.82178	4	2737	8	26190	159	wgEncodeOpenChromDnaseProgfibAlnAllReps.30000000.twopass.merge150.wgt10.zgt2.wig	ProgFib	skin	hotspots	Hotspots
161	0.1	1.03196	0.605668	0.0314566	0.0609308	-0.0879678	0.150881	513	2049	5654	26190	160	wgEncodeOpenChromDnaseStellateAlnAllReps.30000000.twopass.merge150.wgt10.zgt2.wig	Stellate	liver	hotspots	Hotspots
161	0.01	1.34272	0.00877535	0.294698	0.112451	0.0742944	0.515101	128	2049	951	26190	160	wgEncodeOpenChromDnaseStellateAlnAllReps.30000000.twopass.merge150.wgt10.zgt2.wig	Stellate	liver	hotspots	Hotspots
161	0.001	1.46053	0.092312	0.378801	0.225031	-0.0622604	0.819862	31	2049	190	26190	160	wgEncodeOpenChromDnaseStellateAlnAllReps.30000000.twopass.merge150.wgt10.zgt2.wig	Stellate	liver	hotspots	Hotspots
161	0.0001	1.75322	0.124897	0.561455	0.365878	-0.155667	1.27858	13	2049	56	26190	160	wgEncodeOpenChromDnaseStellateAlnAllReps.30000000.twopass.merge150.wgt10.zgt2.wig	Stellate	liver	hotspots	Hotspots
161	1e-05	2.09387	0.161168	0.739015	0.527433	-0.294754	1.77278	7	2049	26	26190	160	wgEncodeOpenChromDnaseStellateAlnAllReps.30000000.twopass.merge150.wgt10.zgt2.wig	Stellate	liver	hotspots	Hotspots
161	1e-06	1.91792	0.379098	0.651243	0.740421	-0.799981	2.10247	3	2049	13	26190	160	wgEncodeOpenChromDnaseStellateAlnAllReps.30000000.twopass.merge150.wgt10.zgt2.wig	Stellate	liver	hotspots	Hotspots
161	1e-07	1.50938	0.636532	0.411699	0.871222	-1.2959	2.11929	2	2049	10	26190	160	wgEncodeOpenChromDnaseStellateAlnAllReps.30000000.twopass.merge150.wgt10.zgt2.wig	Stellate	liver	hotspots	Hotspots
161	5e-08	1.89634	0.48399	0.639927	0.914312	-1.15212	2.43198	2	2049	8	26190	160	wgEncodeOpenChromDnaseStellateAlnAllReps.30000000.twopass.merge150.wgt10.zgt2.wig	Stellate	liver	hotspots	Hotspots
162	0.1	1.02946	0.623427	0.0290334	0.0591312	-0.0868638	0.14493	571	2238	5654	26190	161	wgEncodeOpenChromDnaseT47dAlnAllReps.30000000.twopass.merge150.wgt10.zgt2.wig	T-47D	breast	hotspots	Hotspots
162	0.01	1.01945	0.870159	0.0192643	0.117856	-0.211733	0.250262	113	2238	951	26190	161	wgEncodeOpenChromDnaseT47dAlnAllReps.30000000.twopass.merge150.wgt10.zgt2.wig	T-47D	breast	hotspots	Hotspots
162	0.001	1.49569	0.0676972	0.402588	0.220353	-0.0293032	0.834479	35	2238	190	26190	161	wgEncodeOpenChromDnaseT47dAlnAllReps.30000000.twopass.merge150.wgt10.zgt2.wig	T-47D	breast	hotspots	Hotspots
162	0.0001	1.80774	0.1005	0.592077	0.360488	-0.114479	1.29863	16	2238	56	26190	161	wgEncodeOpenChromDnaseT47dAlnAllReps.30000000.twopass.merge150.wgt10.zgt2.wig	T-47D	breast	hotspots	Hotspots
162	1e-05	4.14251	0.00368837	1.4213	0.489487	0.461906	2.3807	12	2238	26	26190	161	wgEncodeOpenChromDnaseT47dAlnAllReps.30000000.twopass.merge150.wgt10.zgt2.wig	T-47D	breast	hotspots	Hotspots
162	1e-06	4.552	0.0253368	1.51557	0.677734	0.187209	2.84393	6	2238	13	26190	161	wgEncodeOpenChromDnaseT47dAlnAllReps.30000000.twopass.merge150.wgt10.zgt2.wig	T-47D	breast	hotspots	Hotspots
162	1e-07	4.83436	0.0359434	1.57575	0.751227	0.103344	3.04815	4	2238	10	26190	161	wgEncodeOpenChromDnaseT47dAlnAllReps.30000000.twopass.merge150.wgt10.zgt2.wig	T-47D	breast	hotspots	Hotspots
162	5e-08	3.45008	0.150202	1.2384	0.860706	-0.448584	2.92538	3	2238	8	26190	161	wgEncodeOpenChromDnaseT47dAlnAllReps.30000000.twopass.merge150.wgt10.zgt2.wig	T-47D	breast	hotspots	Hotspots
163	0.1	1.04566	0.506819	0.0446502	0.0672647	-0.0871885	0.176489	405	1607	5654	26190	162	wgEncodeOpenChromDnaseUrotsaAlnAllReps.30000000.twopass.merge150.wgt10.zgt2.wig	Urothelia	urothelium	hotspots	Hotspots
163	0.01	1.39866	0.00567292	0.335512	0.121294	0.0977761	0.573247	100	1607	951	26190	162	wgEncodeOpenChromDnaseUrotsaAlnAllReps.30000000.twopass.merge150.wgt10.zgt2.wig	Urothelia	urothelium	hotspots	Hotspots
163	0.001	1.43373	0.139724	0.360279	0.243956	-0.117875	0.838432	25	1607	190	26190	162	wgEncodeOpenChromDnaseUrotsaAlnAllReps.30000000.twopass.merge150.wgt10.zgt2.wig	Urothelia	urothelium	hotspots	Hotspots
163	0.0001	1.76767	0.140168	0.569663	0.386169	-0.187228	1.32655	11	1607	56	26190	162	wgEncodeOpenChromDnaseUrotsaAlnAllReps.30000000.twopass.merge150.wgt10.zgt2.wig	Urothelia	urothelium	hotspots	Hotspots
163	1e-05	1.47426	0.515176	0.388157	0.59643	-0.780846	1.55716	5	1607	26	26190	162	wgEncodeOpenChromDnaseUrotsaAlnAllReps.30000000.twopass.merge150.wgt10.zgt2.wig	Urothelia	urothelium	hotspots	Hotspots
163	1e-06	2.64633	0.189726	0.973173	0.742092	-0.481327	2.42767	3	1607	13	26190	162	wgEncodeOpenChromDnaseUrotsaAlnAllReps.30000000.twopass.merge150.wgt10.zgt2.wig	Urothelia	urothelium	hotspots	Hotspots
163	1e-07	2.08131	0.40043	0.732996	0.871729	-0.975592	2.44158	2	1607	10	26190	162	wgEncodeOpenChromDnaseUrotsaAlnAllReps.30000000.twopass.merge150.wgt10.zgt2.wig	Urothelia	urothelium	hotspots	Hotspots
163	5e-08	2.62643	0.291928	0.965624	0.916238	-0.830202	2.76145	2	1607	8	26190	162	wgEncodeOpenChromDnaseUrotsaAlnAllReps.30000000.twopass.merge150.wgt10.zgt2.wig	Urothelia	urothelium	hotspots	Hotspots
164	0.1	0.960637	0.555297	-0.040159	0.0680845	-0.173605	0.0932865	398	1613	5654	26190	163	wgEncodeOpenChromDnaseUrotsaUt189AlnAllReps.30000000.twopass.merge150.wgt10.zgt2.wig	Urothelia	urothelium	hotspots	Hotspots
164	0.01	1.3324	0.018848	0.286979	0.122195	0.0474758	0.526482	102	1613	951	26190	163	wgEncodeOpenChromDnaseUrotsaUt189AlnAllReps.30000000.twopass.merge150.wgt10.zgt2.wig	Urothelia	urothelium	hotspots	Hotspots
164	0.001	1.64313	0.0335568	0.496601	0.233655	0.0386365	0.954565	30	1613	190	26190	163	wgEncodeOpenChromDnaseUrotsaUt189AlnAllReps.30000000.twopass.merge150.wgt10.zgt2.wig	Urothelia	urothelium	hotspots	Hotspots
164	0.0001	2.26332	0.0255701	0.816832	0.365853	0.0997607	1.5339	13	1613	56	26190	163	wgEncodeOpenChromDnaseUrotsaUt189AlnAllReps.30000000.twopass.merge150.wgt10.zgt2.wig	Urothelia	urothelium	hotspots	Hotspots
164	1e-05	2.68756	0.060306	0.988635	0.526276	-0.0428651	2.02013	7	1613	26	26190	163	wgEncodeOpenChromDnaseUrotsaUt189AlnAllReps.30000000.twopass.merge150.wgt10.zgt2.wig	Urothelia	urothelium	hotspots	Hotspots
164	1e-06	2.43227	0.226777	0.888827	0.735356	-0.552472	2.33013	3	1613	13	26190	163	wgEncodeOpenChromDnaseUrotsaUt189AlnAllReps.30000000.twopass.merge150.wgt10.zgt2.wig	Urothelia	urothelium	hotspots	Hotspots
164	1e-07	1.94662	0.442536	0.666096	0.867405	-1.03402	2.36621	2	1613	10	26190	163	wgEncodeOpenChromDnaseUrotsaUt189AlnAllReps.30000000.twopass.merge150.wgt10.zgt2.wig	Urothelia	urothelium	hotspots	Hotspots
164	5e-08	2.43956	0.32562	0.891816	0.907262	-0.886418	2.67005	2	1613	8	26190	163	wgEncodeOpenChromDnaseUrotsaUt189AlnAllReps.30000000.twopass.merge150.wgt10.zgt2.wig	Urothelia	urothelium	hotspots	Hotspots
165	0.1	0.997711	0.976939	-0.0022916	0.0792755	-0.157671	0.153088	284	1155	5654	26190	164	WI_38-DS14315.twopass.merge150.wgt10.zgt2.wig	WI-38	embryonic_lung	hotspots	Hotspots
165	0.01	1.24323	0.130736	0.21771	0.144064	-0.064655	0.500076	69	1155	951	26190	164	WI_38-DS14315.twopass.merge150.wgt10.zgt2.wig	WI-38	embryonic_lung	hotspots	Hotspots
165	0.001	1.53331	0.111489	0.427428	0.268564	-0.0989562	0.953813	21	1155	190	26190	164	WI_38-DS14315.twopass.merge150.wgt10.zgt2.wig	WI-38	embryonic_lung	hotspots	Hotspots
165	0.0001	2.24952	0.0427332	0.810716	0.400095	0.0265295	1.5949	10	1155	56	26190	164	WI_38-DS14315.twopass.merge150.wgt10.zgt2.wig	WI-38	embryonic_lung	hotspots	Hotspots
165	1e-05	1.4817	0.549869	0.393193	0.657561	-0.895627	1.68201	4	1155	26	26190	164	WI_38-DS14315.twopass.merge150.wgt10.zgt2.wig	WI-38	embryonic_lung	hotspots	Hotspots
165	1e-06	2.01923	0.39981	0.702718	0.834621	-0.93314	2.33858	2	1155	13	26190	164	WI_38-DS14315.twopass.merge150.wgt10.zgt2.wig	WI-38	embryonic_lung	hotspots	Hotspots
165	1e-07	2.95419	0.212798	1.08322	0.869424	-0.620848	2.7873	2	1155	10	26190	164	WI_38-DS14315.twopass.merge150.wgt10.zgt2.wig	WI-38	embryonic_lung	hotspots	Hotspots
165	5e-08	3.68121	0.156032	1.30324	0.918718	-0.497446	3.10393	2	1155	8	26190	164	WI_38-DS14315.twopass.merge150.wgt10.zgt2.wig	WI-38	embryonic_lung	hotspots	Hotspots
166	0.1	0.996377	0.958166	-0.00362983	0.0691988	-0.139259	0.132	368	1529	5654	26190	165	WI_38_TAM-DS14323.twopass.merge150.wgt10.zgt2.wig	WI-38	embryonic_lung	hotspots	Hotspots
166	0.01	1.12467	0.372708	0.117494	0.131806	-0.140846	0.375834	81	1529	951	26190	165	WI_38_TAM-DS14323.twopass.merge150.wgt10.zgt2.wig	WI-38	embryonic_lung	hotspots	Hotspots
166	0.001	1.05591	0.841993	0.0544061	0.272925	-0.480527	0.589339	17	1529	190	26190	165	WI_38_TAM-DS14323.twopass.merge150.wgt10.zgt2.wig	WI-38	embryonic_lung	hotspots	Hotspots
166	0.0001	1.43087	0.387174	0.358283	0.414318	-0.453781	1.17035	8	1529	56	26190	165	WI_38_TAM-DS14323.twopass.merge150.wgt10.zgt2.wig	WI-38	embryonic_lung	hotspots	Hotspots
166	1e-05	0.676177	0.611872	-0.391301	0.771183	-1.90282	1.12022	2	1529	26	26190	165	WI_38_TAM-DS14323.twopass.merge150.wgt10.zgt2.wig	WI-38	embryonic_lung	hotspots	Hotspots
166	1e-06	1.55104	0.596133	0.438926	0.82821	-1.18437	2.06222	2	1529	13	26190	165	WI_38_TAM-DS14323.twopass.merge150.wgt10.zgt2.wig	WI-38	embryonic_lung	hotspots	Hotspots
166	1e-07	2.24389	0.348816	0.808212	0.862656	-0.882592	2.49902	2	1529	10	26190	165	WI_38_TAM-DS14323.twopass.merge150.wgt10.zgt2.wig	WI-38	embryonic_lung	hotspots	Hotspots
166	5e-08	2.84133	0.245798	1.04427	0.899758	-0.719252	2.8078	2	1529	8	26190	165	WI_38_TAM-DS14323.twopass.merge150.wgt10.zgt2.wig	WI-38	embryonic_lung	hotspots	Hotspots
167	0.1	0.898722	0.38342	-0.106782	0.122511	-0.346904	0.133339	106	448	5654	26190	166	A549-all.fdr0.01.bed	A549	epithelium	peaks	Peaks
167	0.01	1.42349	0.0769365	0.353111	0.19964	-0.0381822	0.744405	34	448	951	26190	166	A549-all.fdr0.01.bed	A549	epithelium	peaks	Peaks
167	0.001	1.85178	0.0781855	0.616148	0.349823	-0.0695055	1.3018	11	448	190	26190	166	A549-all.fdr0.01.bed	A549	epithelium	peaks	Peaks
167	0.0001	1.85663	0.264004	0.618762	0.553961	-0.467002	1.70453	5	448	56	26190	166	A549-all.fdr0.01.bed	A549	epithelium	peaks	Peaks
167	1e-05	0.930473	0.94564	-0.072062	1.05689	-2.14358	1.99945	2	448	26	26190	166	A549-all.fdr0.01.bed	A549	epithelium	peaks	Peaks
167	1e-06	1.79996	0.59496	0.587765	1.10553	-1.57906	2.7546	1	448	13	26190	166	A549-all.fdr0.01.bed	A549	epithelium	peaks	Peaks
167	1e-07	2.51424	0.417777	0.921969	1.13784	-1.30819	3.15213	1	448	10	26190	166	A549-all.fdr0.01.bed	A549	epithelium	peaks	Peaks
167	5e-08	2.94116	0.349889	1.0788	1.15404	-1.18312	3.34073	1	448	8	26190	166	A549-all.fdr0.01.bed	A549	epithelium	peaks	Peaks
168	0.1	1.06663	0.500143	0.0645048	0.0956669	-0.123002	0.252012	199	740	5654	26190	167	Adult_Th0_AllReps.30000000.hotspot.twopass.fdr0.01.merge.pks.bed	Adult_CD4+	blood	peaks	Peaks
168	0.01	1.5189	0.0100052	0.417984	0.162283	0.0999094	0.736059	51	740	951	26190	167	Adult_Th0_AllReps.30000000.hotspot.twopass.fdr0.01.merge.pks.bed	Adult_CD4+	blood	peaks	Peaks
168	0.001	2.42683	0.00120612	0.886586	0.273855	0.34983	1.42334	18	740	190	26190	167	Adult_Th0_AllReps.30000000.hotspot.twopass.fdr0.01.merge.pks.bed	Adult_CD4+	blood	peaks	Peaks
168	0.0001	3.47688	0.00226942	1.24614	0.408234	0.445997	2.04627	9	740	56	26190	167	Adult_Th0_AllReps.30000000.hotspot.twopass.fdr0.01.merge.pks.bed	Adult_CD4+	blood	peaks	Peaks
168	1e-05	3.44432	0.0416758	1.23673	0.607208	0.0465989	2.42686	4	740	26	26190	167	Adult_Th0_AllReps.30000000.hotspot.twopass.fdr0.01.merge.pks.bed	Adult_CD4+	blood	peaks	Peaks
168	1e-06	5.96715	0.0204781	1.78627	0.770784	0.275533	3.29701	3	740	13	26190	167	Adult_Th0_AllReps.30000000.hotspot.twopass.fdr0.01.merge.pks.bed	Adult_CD4+	blood	peaks	Peaks
168	1e-07	1.74232	0.625061	0.555215	1.13613	-1.67159	2.78202	1	740	10	26190	167	Adult_Th0_AllReps.30000000.hotspot.twopass.fdr0.01.merge.pks.bed	Adult_CD4+	blood	peaks	Peaks
168	5e-08	2.00951	0.548346	0.69789	1.16268	-1.58097	2.97675	1	740	8	26190	167	Adult_Th0_AllReps.30000000.hotspot.twopass.fdr0.01.merge.pks.bed	Adult_CD4+	blood	peaks	Peaks
169	0.1	0.760671	0.0492577	-0.273555	0.139118	-0.546226	-0.000883977	80	388	5654	26190	168	AG04449-DS12319.hotspot.twopass.fdr0.01.merge.pks.bed	AG04449	skin	peaks	Peaks
169	0.01	1.1059	0.671606	0.100656	0.237427	-0.364701	0.566012	23	388	951	26190	168	AG04449-DS12319.hotspot.twopass.fdr0.01.merge.pks.bed	AG04449	skin	peaks	Peaks
169	0.001	1.77671	0.13669	0.574765	0.386207	-0.1822	1.33173	10	388	190	26190	168	AG04449-DS12319.hotspot.twopass.fdr0.01.merge.pks.bed	AG04449	skin	peaks	Peaks
169	0.0001	1.60056	0.452928	0.470356	0.626687	-0.757951	1.69866	4	388	56	26190	168	AG04449-DS12319.hotspot.twopass.fdr0.01.merge.pks.bed	AG04449	skin	peaks	Peaks
169	1e-05	1.18967	0.869744	0.173678	1.05912	-1.90219	2.24954	2	388	26	26190	168	AG04449-DS12319.hotspot.twopass.fdr0.01.merge.pks.bed	AG04449	skin	peaks	Peaks
169	1e-06	2.29497	0.455645	0.830722	1.11351	-1.35176	3.01321	1	388	13	26190	168	AG04449-DS12319.hotspot.twopass.fdr0.01.merge.pks.bed	AG04449	skin	peaks	Peaks
169	1e-07	3.25864	0.302131	1.18131	1.14482	-1.06254	3.42515	1	388	10	26190	168	AG04449-DS12319.hotspot.twopass.fdr0.01.merge.pks.bed	AG04449	skin	peaks	Peaks
169	5e-08	3.38322	0.293949	1.21883	1.16134	-1.05741	3.49506	1	388	8	26190	168	AG04449-DS12319.hotspot.twopass.fdr0.01.merge.pks.bed	AG04449	skin	peaks	Peaks
170	0.1	0.739776	0.0312312	-0.301408	0.139922	-0.575655	-0.0271609	85	391	5654	26190	169	AG04450-DS12270.hotspot.twopass.fdr0.01.merge.pks.bed	AG04450	lung	peaks	Peaks
170	0.01	1.25894	0.311486	0.230267	0.227511	-0.215656	0.676189	26	391	951	26190	169	AG04450-DS12270.hotspot.twopass.fdr0.01.merge.pks.bed	AG04450	lung	peaks	Peaks
170	0.001	1.54154	0.287501	0.432783	0.406897	-0.364734	1.2303	8	391	190	26190	169	AG04450-DS12270.hotspot.twopass.fdr0.01.merge.pks.bed	AG04450	lung	peaks	Peaks
170	0.0001	1.66224	0.415752	0.508168	0.624428	-0.715711	1.73205	3	391	56	26190	169	AG04450-DS12270.hotspot.twopass.fdr0.01.merge.pks.bed	AG04450	lung	peaks	Peaks
170	1e-05	2.94136e-08	0.996277	-17.3418	3716.24	-7301.17	7266.48	0	391	26	26190	169	AG04450-DS12270.hotspot.twopass.fdr0.01.merge.pks.bed	AG04450	lung	peaks	Peaks
170	1e-06	1.98797e-08	0.997646	-17.7336	6011.32	-11799.9	11764.5	0	391	13	26190	169	AG04450-DS12270.hotspot.twopass.fdr0.01.merge.pks.bed	AG04450	lung	peaks	Peaks
170	1e-07	2.65851e-08	0.997665	-17.4429	5960.19	-11699.4	11664.5	0	391	10	26190	169	AG04450-DS12270.hotspot.twopass.fdr0.01.merge.pks.bed	AG04450	lung	peaks	Peaks
170	5e-08	1.06251e-08	0.998473	-18.36	9595.97	-18826.5	18789.7	0	391	8	26190	169	AG04450-DS12270.hotspot.twopass.fdr0.01.merge.pks.bed	AG04450	lung	peaks	Peaks
171	0.1	0.821166	0.119623	-0.19703	0.126597	-0.445161	0.0510997	107	462	5654	26190	170	AG09309-DS12352.hotspot.twopass.fdr0.01.merge.pks.bed	AG09309	skin	peaks	Peaks
171	0.01	1.20598	0.384211	0.187295	0.215241	-0.234578	0.609168	29	462	951	26190	170	AG09309-DS12352.hotspot.twopass.fdr0.01.merge.pks.bed	AG09309	skin	peaks	Peaks
171	0.001	2.47542	0.00522636	0.906412	0.32456	0.270274	1.54255	13	462	190	26190	170	AG09309-DS12352.hotspot.twopass.fdr0.01.merge.pks.bed	AG09309	skin	peaks	Peaks
171	0.0001	4.96701	0.000195098	1.60282	0.430254	0.759519	2.44612	9	462	56	26190	170	AG09309-DS12352.hotspot.twopass.fdr0.01.merge.pks.bed	AG09309	skin	peaks	Peaks
171	1e-05	3.81159	0.0475094	1.33805	0.675191	0.0146723	2.66142	4	462	26	26190	170	AG09309-DS12352.hotspot.twopass.fdr0.01.merge.pks.bed	AG09309	skin	peaks	Peaks
171	1e-06	9.47505	0.00377399	2.24866	0.776348	0.727019	3.7703	3	462	13	26190	170	AG09309-DS12352.hotspot.twopass.fdr0.01.merge.pks.bed	AG09309	skin	peaks	Peaks
171	1e-07	7.77278	0.0242607	2.05063	0.910187	0.266662	3.83459	2	462	10	26190	170	AG09309-DS12352.hotspot.twopass.fdr0.01.merge.pks.bed	AG09309	skin	peaks	Peaks
171	5e-08	9.12998	0.0213179	2.21156	0.960586	0.328815	4.09431	2	462	8	26190	170	AG09309-DS12352.hotspot.twopass.fdr0.01.merge.pks.bed	AG09309	skin	peaks	Peaks
172	0.1	0.906706	0.48348	-0.0979367	0.139766	-0.371879	0.176005	83	346	5654	26190	171	AG09319-DS12291.hotspot.twopass.fdr0.01.merge.pks.bed	AG09319	gingival	peaks	Peaks
172	0.01	1.27434	0.306445	0.242428	0.237045	-0.22218	0.707036	23	346	951	26190	171	AG09319-DS12291.hotspot.twopass.fdr0.01.merge.pks.bed	AG09319	gingival	peaks	Peaks
172	0.001	2.02776	0.0653457	0.706933	0.383601	-0.0449253	1.45879	9	346	190	26190	171	AG09319-DS12291.hotspot.twopass.fdr0.01.merge.pks.bed	AG09319	gingival	peaks	Peaks
172	0.0001	1.91092	0.298067	0.647586	0.622327	-0.572175	1.86735	3	346	56	26190	171	AG09319-DS12291.hotspot.twopass.fdr0.01.merge.pks.bed	AG09319	gingival	peaks	Peaks
172	1e-05	1.42047	0.738448	0.350985	1.05114	-1.70925	2.41122	1	346	26	26190	171	AG09319-DS12291.hotspot.twopass.fdr0.01.merge.pks.bed	AG09319	gingival	peaks	Peaks
172	1e-06	3.07945	0.306424	1.12475	1.09973	-1.03072	3.28022	1	346	13	26190	171	AG09319-DS12291.hotspot.twopass.fdr0.01.merge.pks.bed	AG09319	gingival	peaks	Peaks
172	1e-07	3.23497e-08	0.997803	-17.2467	6264.11	-12294.9	12260.4	0	346	10	26190	171	AG09319-DS12291.hotspot.twopass.fdr0.01.merge.pks.bed	AG09319	gingival	peaks	Peaks
172	5e-08	1.37909e-08	0.998566	-18.0993	10069.7	-19754.7	19718.5	0	346	8	26190	171	AG09319-DS12291.hotspot.twopass.fdr0.01.merge.pks.bed	AG09319	gingival	peaks	Peaks
173	0.1	0.774452	0.0581146	-0.2556	0.134893	-0.51999	0.00879066	91	422	5654	26190	172	AG10803-DS12384.hotspot.twopass.fdr0.01.merge.pks.bed	AG10803	skin	peaks	Peaks
173	0.01	1.01488	0.951018	0.0147724	0.240482	-0.456572	0.486116	23	422	951	26190	172	AG10803-DS12384.hotspot.twopass.fdr0.01.merge.pks.bed	AG10803	skin	peaks	Peaks
173	0.001	1.2296	0.6334	0.206687	0.433353	-0.642686	1.05606	7	422	190	26190	172	AG10803-DS12384.hotspot.twopass.fdr0.01.merge.pks.bed	AG10803	skin	peaks	Peaks
173	0.0001	1.59399	0.452467	0.466237	0.620567	-0.750074	1.68255	3	422	56	26190	172	AG10803-DS12384.hotspot.twopass.fdr0.01.merge.pks.bed	AG10803	skin	peaks	Peaks
173	1e-05	1.18371	0.87241	0.168657	1.05018	-1.88969	2.227	1	422	26	26190	172	AG10803-DS12384.hotspot.twopass.fdr0.01.merge.pks.bed	AG10803	skin	peaks	Peaks
173	1e-06	2.3816	0.429086	0.867771	1.09739	-1.28312	3.01866	1	422	13	26190	172	AG10803-DS12384.hotspot.twopass.fdr0.01.merge.pks.bed	AG10803	skin	peaks	Peaks
173	1e-07	2.95679e-08	0.997606	-17.3366	5777.26	-11340.8	11306.1	0	422	10	26190	172	AG10803-DS12384.hotspot.twopass.fdr0.01.merge.pks.bed	AG10803	skin	peaks	Peaks
173	5e-08	1.23269e-08	0.998434	-18.2115	9278.53	-18204.1	18167.7	0	422	8	26190	172	AG10803-DS12384.hotspot.twopass.fdr0.01.merge.pks.bed	AG10803	skin	peaks	Peaks
174	0.1	0.81958	0.124358	-0.198964	0.129472	-0.452728	0.0548005	100	433	5654	26190	173	AoAF-DS13523.hotspot.twopass.fdr0.01.merge.pks.bed	AoAF	blood_vessel	peaks	Peaks
174	0.01	1.19633	0.412279	0.179258	0.218637	-0.249271	0.607788	26	433	951	26190	173	AoAF-DS13523.hotspot.twopass.fdr0.01.merge.pks.bed	AoAF	blood_vessel	peaks	Peaks
174	0.001	1.52808	0.267604	0.424011	0.382475	-0.32564	1.17366	8	433	190	26190	173	AoAF-DS13523.hotspot.twopass.fdr0.01.merge.pks.bed	AoAF	blood_vessel	peaks	Peaks
174	0.0001	1.95268	0.223894	0.669203	0.550223	-0.409234	1.74764	4	433	56	26190	173	AoAF-DS13523.hotspot.twopass.fdr0.01.merge.pks.bed	AoAF	blood_vessel	peaks	Peaks
174	1e-05	1.05666	0.958186	0.0551118	1.05114	-2.00512	2.11534	1	433	26	26190	173	AoAF-DS13523.hotspot.twopass.fdr0.01.merge.pks.bed	AoAF	blood_vessel	peaks	Peaks
174	1e-06	2.05941	0.512298	0.722422	1.10249	-1.43846	2.8833	1	433	13	26190	173	AoAF-DS13523.hotspot.twopass.fdr0.01.merge.pks.bed	AoAF	blood_vessel	peaks	Peaks
174	1e-07	3.09446	0.321003	1.12961	1.13826	-1.10139	3.36061	1	433	10	26190	173	AoAF-DS13523.hotspot.twopass.fdr0.01.merge.pks.bed	AoAF	blood_vessel	peaks	Peaks
174	5e-08	3.29788	0.307275	1.19328	1.16879	-1.09754	3.4841	1	433	8	26190	173	AoAF-DS13523.hotspot.twopass.fdr0.01.merge.pks.bed	AoAF	blood_vessel	peaks	Peaks
175	0.1	1.058	0.668457	0.0563823	0.131652	-0.201656	0.314421	105	375	5654	26190	174	BE_2_C-DS14625.hotspot.twopass.fdr0.01.merge.pks.bed	BE2_C	brain	peaks	Peaks
175	0.01	1.34509	0.181959	0.296463	0.222112	-0.138876	0.731802	25	375	951	26190	174	BE_2_C-DS14625.hotspot.twopass.fdr0.01.merge.pks.bed	BE2_C	brain	peaks	Peaks
175	0.001	2.46832	0.0080076	0.903536	0.340732	0.235701	1.57137	11	375	190	26190	174	BE_2_C-DS14625.hotspot.twopass.fdr0.01.merge.pks.bed	BE2_C	brain	peaks	Peaks
175	0.0001	3.49534	0.00891743	1.25143	0.478521	0.313529	2.18933	6	375	56	26190	174	BE_2_C-DS14625.hotspot.twopass.fdr0.01.merge.pks.bed	BE2_C	brain	peaks	Peaks
175	1e-05	1.01601	0.988026	0.0158804	1.05817	-2.05813	2.08989	1	375	26	26190	174	BE_2_C-DS14625.hotspot.twopass.fdr0.01.merge.pks.bed	BE2_C	brain	peaks	Peaks
175	1e-06	1.98654	0.536806	0.686394	1.1113	-1.49175	2.86454	1	375	13	26190	174	BE_2_C-DS14625.hotspot.twopass.fdr0.01.merge.pks.bed	BE2_C	brain	peaks	Peaks
175	1e-07	2.18358e-08	0.99771	-17.6397	6147.02	-12065.8	12030.5	0	375	10	26190	174	BE_2_C-DS14625.hotspot.twopass.fdr0.01.merge.pks.bed	BE2_C	brain	peaks	Peaks
175	5e-08	8.99427e-09	0.998506	-18.5267	9894.25	-19411.2	19374.2	0	375	8	26190	174	BE_2_C-DS14625.hotspot.twopass.fdr0.01.merge.pks.bed	BE2_C	brain	peaks	Peaks
176	0.1	0.869317	0.311799	-0.140047	0.138461	-0.41143	0.131336	88	387	5654	26190	175	BJ-DS10081.hotspot.twopass.fdr0.01.merge.pks.bed	BJ	skin	peaks	Peaks
176	0.01	1.23026	0.382232	0.207228	0.237159	-0.257605	0.67206	23	387	951	26190	175	BJ-DS10081.hotspot.twopass.fdr0.01.merge.pks.bed	BJ	skin	peaks	Peaks
176	0.001	1.69738	0.193872	0.529087	0.407238	-0.269099	1.32727	8	387	190	26190	175	BJ-DS10081.hotspot.twopass.fdr0.01.merge.pks.bed	BJ	skin	peaks	Peaks
176	0.0001	1.84169	0.329156	0.610685	0.625819	-0.615922	1.83729	4	387	56	26190	175	BJ-DS10081.hotspot.twopass.fdr0.01.merge.pks.bed	BJ	skin	peaks	Peaks
176	1e-05	1.34913	0.77675	0.299462	1.0561	-1.77048	2.36941	2	387	26	26190	175	BJ-DS10081.hotspot.twopass.fdr0.01.merge.pks.bed	BJ	skin	peaks	Peaks
176	1e-06	2.74692	0.359471	1.01048	1.10269	-1.1508	3.17176	1	387	13	26190	175	BJ-DS10081.hotspot.twopass.fdr0.01.merge.pks.bed	BJ	skin	peaks	Peaks
176	1e-07	3.11113e-08	0.997724	-17.2857	6058.42	-11891.8	11857.2	0	387	10	26190	175	BJ-DS10081.hotspot.twopass.fdr0.01.merge.pks.bed	BJ	skin	peaks	Peaks
176	5e-08	1.16456e-08	0.998512	-18.2683	9797.35	-19221.1	19184.5	0	387	8	26190	175	BJ-DS10081.hotspot.twopass.fdr0.01.merge.pks.bed	BJ	skin	peaks	Peaks
177	0.1	1.0039	0.96983	0.00389553	0.102997	-0.197979	0.20577	154	640	5654	26190	176	CACO2-DS8235.hotspot.twopass.fdr0.01.merge.pks.bed	Caco-2	colon	peaks	Peaks
177	0.01	1.36656	0.0795492	0.312297	0.178119	-0.0368158	0.66141	42	640	951	26190	176	CACO2-DS8235.hotspot.twopass.fdr0.01.merge.pks.bed	Caco-2	colon	peaks	Peaks
177	0.001	2.3122	0.00416917	0.838198	0.292558	0.264785	1.41161	15	640	190	26190	176	CACO2-DS8235.hotspot.twopass.fdr0.01.merge.pks.bed	Caco-2	colon	peaks	Peaks
177	0.0001	3.60844	0.00233005	1.28328	0.421495	0.457145	2.10941	8	640	56	26190	176	CACO2-DS8235.hotspot.twopass.fdr0.01.merge.pks.bed	Caco-2	colon	peaks	Peaks
177	1e-05	5.85971	0.0015255	1.7681	0.557797	0.674817	2.86138	5	640	26	26190	176	CACO2-DS8235.hotspot.twopass.fdr0.01.merge.pks.bed	Caco-2	colon	peaks	Peaks
177	1e-06	6.91226	0.00950833	1.9333	0.745521	0.472075	3.39452	3	640	13	26190	176	CACO2-DS8235.hotspot.twopass.fdr0.01.merge.pks.bed	Caco-2	colon	peaks	Peaks
177	1e-07	5.52878	0.0518878	1.70997	0.879584	-0.0140172	3.43395	2	640	10	26190	176	CACO2-DS8235.hotspot.twopass.fdr0.01.merge.pks.bed	Caco-2	colon	peaks	Peaks
177	5e-08	2.44405	0.435085	0.893657	1.14495	-1.35045	3.13776	1	640	8	26190	176	CACO2-DS8235.hotspot.twopass.fdr0.01.merge.pks.bed	Caco-2	colon	peaks	Peaks
178	0.1	1.14955	0.302743	0.139368	0.135233	-0.12569	0.404425	91	337	5654	26190	177	CD20-DS17541.hg19.hotspot.twopass.fdr0.01.merge.pks.bed	CD20+	blood	peaks	Peaks
178	0.01	1.53901	0.0557484	0.431143	0.225375	-0.0105932	0.872878	27	337	951	26190	177	CD20-DS17541.hg19.hotspot.twopass.fdr0.01.merge.pks.bed	CD20+	blood	peaks	Peaks
178	0.001	3.84502	2.20268e-05	1.34678	0.31739	0.724694	1.96886	13	337	190	26190	177	CD20-DS17541.hg19.hotspot.twopass.fdr0.01.merge.pks.bed	CD20+	blood	peaks	Peaks
178	0.0001	5.6969	0.000109942	1.73992	0.449879	0.858159	2.62169	7	337	56	26190	177	CD20-DS17541.hg19.hotspot.twopass.fdr0.01.merge.pks.bed	CD20+	blood	peaks	Peaks
178	1e-05	3.15463	0.142655	1.14887	0.78369	-0.387162	2.6849	2	337	26	26190	177	CD20-DS17541.hg19.hotspot.twopass.fdr0.01.merge.pks.bed	CD20+	blood	peaks	Peaks
178	1e-06	7.58552	0.0188082	2.02624	0.862484	0.335774	3.71671	2	337	13	26190	177	CD20-DS17541.hg19.hotspot.twopass.fdr0.01.merge.pks.bed	CD20+	blood	peaks	Peaks
178	1e-07	4.08174	0.214818	1.40652	1.1339	-0.815929	3.62897	1	337	10	26190	177	CD20-DS17541.hg19.hotspot.twopass.fdr0.01.merge.pks.bed	CD20+	blood	peaks	Peaks
178	5e-08	5.07278	0.163186	1.62389	1.16455	-0.658626	3.90641	1	337	8	26190	177	CD20-DS17541.hg19.hotspot.twopass.fdr0.01.merge.pks.bed	CD20+	blood	peaks	Peaks
179	0.1	1.0243	0.837786	0.0240077	0.117267	-0.205836	0.253852	125	487	5654	26190	178	CD34-DS16814.hg19.hotspot.twopass.fdr0.01.merge.pks.bed	CD34+	blood	peaks	Peaks
179	0.01	1.50814	0.0342774	0.41088	0.194105	0.0304344	0.791326	37	487	951	26190	178	CD34-DS16814.hg19.hotspot.twopass.fdr0.01.merge.pks.bed	CD34+	blood	peaks	Peaks
179	0.001	2.54704	0.00289317	0.934933	0.313855	0.319777	1.55009	13	487	190	26190	178	CD34-DS16814.hg19.hotspot.twopass.fdr0.01.merge.pks.bed	CD34+	blood	peaks	Peaks
179	0.0001	3.08533	0.0168755	1.12666	0.471522	0.202476	2.05084	6	487	56	26190	178	CD34-DS16814.hg19.hotspot.twopass.fdr0.01.merge.pks.bed	CD34+	blood	peaks	Peaks
179	1e-05	2.19628	0.312568	0.786765	0.779092	-0.740255	2.31379	2	487	26	26190	178	CD34-DS16814.hg19.hotspot.twopass.fdr0.01.merge.pks.bed	CD34+	blood	peaks	Peaks
179	1e-06	5.06728	0.0567875	1.6228	0.851891	-0.0469026	3.29251	2	487	13	26190	178	CD34-DS16814.hg19.hotspot.twopass.fdr0.01.merge.pks.bed	CD34+	blood	peaks	Peaks
179	1e-07	7.58684	0.02398	2.02642	0.897657	0.267008	3.78582	2	487	10	26190	178	CD34-DS16814.hg19.hotspot.twopass.fdr0.01.merge.pks.bed	CD34+	blood	peaks	Peaks
179	5e-08	9.49395	0.0174743	2.25066	0.947017	0.394501	4.10681	2	487	8	26190	178	CD34-DS16814.hg19.hotspot.twopass.fdr0.01.merge.pks.bed	CD34+	blood	peaks	Peaks
180	0.1	1.09252	0.501119	0.0884892	0.131537	-0.169324	0.346303	102	374	5654	26190	179	CMK-DS12393.hotspot.twopass.fdr0.01.merge.pks.bed	CMK	blood	peaks	Peaks
180	0.01	1.27009	0.30553	0.239087	0.233336	-0.218252	0.696425	24	374	951	26190	179	CMK-DS12393.hotspot.twopass.fdr0.01.merge.pks.bed	CMK	blood	peaks	Peaks
180	0.001	2.52784	0.00873451	0.927364	0.353649	0.234213	1.62052	10	374	190	26190	179	CMK-DS12393.hotspot.twopass.fdr0.01.merge.pks.bed	CMK	blood	peaks	Peaks
180	0.0001	2.40874	0.115702	0.879103	0.558844	-0.216232	1.97444	4	374	56	26190	179	CMK-DS12393.hotspot.twopass.fdr0.01.merge.pks.bed	CMK	blood	peaks	Peaks
180	1e-05	3.00834	0.16427	1.10139	0.79188	-0.450697	2.65347	2	374	26	26190	179	CMK-DS12393.hotspot.twopass.fdr0.01.merge.pks.bed	CMK	blood	peaks	Peaks
180	1e-06	2.80231	0.353246	1.03045	1.11002	-1.1452	3.20609	1	374	13	26190	179	CMK-DS12393.hotspot.twopass.fdr0.01.merge.pks.bed	CMK	blood	peaks	Peaks
180	1e-07	3.84616	0.240416	1.34708	1.14747	-0.901974	3.59613	1	374	10	26190	179	CMK-DS12393.hotspot.twopass.fdr0.01.merge.pks.bed	CMK	blood	peaks	Peaks
180	5e-08	4.12507	0.226389	1.41708	1.17142	-0.878899	3.71307	1	374	8	26190	179	CMK-DS12393.hotspot.twopass.fdr0.01.merge.pks.bed	CMK	blood	peaks	Peaks
181	0.1	0.955167	0.715643	-0.0458688	0.125914	-0.29266	0.200922	103	401	5654	26190	180	E_myoblast_AllReps.30000000.hotspot.twopass.fdr0.01.merge.pks.bed	E_myoblast	muscle	peaks	Peaks
181	0.01	1.32748	0.181448	0.283284	0.21199	-0.132216	0.698784	28	401	951	26190	180	E_myoblast_AllReps.30000000.hotspot.twopass.fdr0.01.merge.pks.bed	E_myoblast	muscle	peaks	Peaks
181	0.001	1.52327	0.272187	0.420857	0.38328	-0.330372	1.17209	8	401	190	26190	180	E_myoblast_AllReps.30000000.hotspot.twopass.fdr0.01.merge.pks.bed	E_myoblast	muscle	peaks	Peaks
181	0.0001	2.643	0.0546614	0.971914	0.505795	-0.0194439	1.96327	5	401	56	26190	180	E_myoblast_AllReps.30000000.hotspot.twopass.fdr0.01.merge.pks.bed	E_myoblast	muscle	peaks	Peaks
181	1e-05	3.84615	0.0450152	1.34707	0.67202	0.0299133	2.66423	3	401	26	26190	180	E_myoblast_AllReps.30000000.hotspot.twopass.fdr0.01.merge.pks.bed	E_myoblast	muscle	peaks	Peaks
181	1e-06	10.4153	0.00250557	2.34327	0.775234	0.823816	3.86273	3	401	13	26190	180	E_myoblast_AllReps.30000000.hotspot.twopass.fdr0.01.merge.pks.bed	E_myoblast	muscle	peaks	Peaks
181	1e-07	8.55773	0.0189638	2.14683	0.91501	0.353416	3.94025	2	401	10	26190	180	E_myoblast_AllReps.30000000.hotspot.twopass.fdr0.01.merge.pks.bed	E_myoblast	muscle	peaks	Peaks
181	5e-08	10.687	0.0137256	2.36903	0.961314	0.484855	4.25321	2	401	8	26190	180	E_myoblast_AllReps.30000000.hotspot.twopass.fdr0.01.merge.pks.bed	E_myoblast	muscle	peaks	Peaks
182	0.1	0.977918	0.887309	-0.0223295	0.157571	-0.331169	0.28651	63	257	5654	26190	181	GM06990-DS7748.hotspot.twopass.fdr0.01.merge.pks.bed	GM06990	blood	peaks	Peaks
182	0.01	0.828801	0.556517	-0.187775	0.319333	-0.813669	0.438118	12	257	951	26190	181	GM06990-DS7748.hotspot.twopass.fdr0.01.merge.pks.bed	GM06990	blood	peaks	Peaks
182	0.001	1.61854	0.313211	0.481526	0.477464	-0.454304	1.41736	5	257	190	26190	181	GM06990-DS7748.hotspot.twopass.fdr0.01.merge.pks.bed	GM06990	blood	peaks	Peaks
182	0.0001	1.68787	0.487186	0.523469	0.753419	-0.953232	2.00017	2	257	56	26190	181	GM06990-DS7748.hotspot.twopass.fdr0.01.merge.pks.bed	GM06990	blood	peaks	Peaks
182	1e-05	3.30243e-08	0.996874	-17.226	4396.73	-8634.81	8600.36	0	257	26	26190	181	GM06990-DS7748.hotspot.twopass.fdr0.01.merge.pks.bed	GM06990	blood	peaks	Peaks
182	1e-06	2.25779e-08	0.998024	-17.6063	7108.1	-13949.5	13914.3	0	257	13	26190	181	GM06990-DS7748.hotspot.twopass.fdr0.01.merge.pks.bed	GM06990	blood	peaks	Peaks
182	1e-07	2.9763e-08	0.99805	-17.33	7089.9	-13913.5	13878.9	0	257	10	26190	181	GM06990-DS7748.hotspot.twopass.fdr0.01.merge.pks.bed	GM06990	blood	peaks	Peaks
182	5e-08	1.33537e-08	0.99872	-18.1315	11300.2	-22166.5	22130.2	0	257	8	26190	181	GM06990-DS7748.hotspot.twopass.fdr0.01.merge.pks.bed	GM06990	blood	peaks	Peaks
183	0.1	1.15036	0.25693	0.140077	0.12356	-0.102101	0.382255	115	410	5654	26190	182	GM12864-DS12431.hotspot.twopass.fdr0.01.merge.pks.bed	GM12864	blood	peaks	Peaks
183	0.01	1.21413	0.386348	0.194025	0.22398	-0.244976	0.633025	25	410	951	26190	182	GM12864-DS12431.hotspot.twopass.fdr0.01.merge.pks.bed	GM12864	blood	peaks	Peaks
183	0.001	2.65971	0.00276639	0.978216	0.326882	0.337528	1.6189	12	410	190	26190	182	GM12864-DS12431.hotspot.twopass.fdr0.01.merge.pks.bed	GM12864	blood	peaks	Peaks
183	0.0001	2.13404	0.173013	0.758016	0.556306	-0.332344	1.84838	4	410	56	26190	182	GM12864-DS12431.hotspot.twopass.fdr0.01.merge.pks.bed	GM12864	blood	peaks	Peaks
183	1e-05	1.11585	0.917469	0.109612	1.05781	-1.9637	2.18292	1	410	26	26190	182	GM12864-DS12431.hotspot.twopass.fdr0.01.merge.pks.bed	GM12864	blood	peaks	Peaks
183	1e-06	2.3731	0.435236	0.864197	1.10757	-1.30664	3.03504	1	410	13	26190	182	GM12864-DS12431.hotspot.twopass.fdr0.01.merge.pks.bed	GM12864	blood	peaks	Peaks
183	1e-07	3.35637	0.291361	1.21086	1.14758	-1.0384	3.46012	1	410	10	26190	182	GM12864-DS12431.hotspot.twopass.fdr0.01.merge.pks.bed	GM12864	blood	peaks	Peaks
183	5e-08	4.04956	0.23191	1.39861	1.16994	-0.894471	3.69169	1	410	8	26190	182	GM12864-DS12431.hotspot.twopass.fdr0.01.merge.pks.bed	GM12864	blood	peaks	Peaks
184	0.1	1.20479	0.143767	0.186309	0.127443	-0.0634786	0.436097	113	384	5654	26190	183	GM12865-DS12436.hotspot.twopass.fdr0.01.merge.pks.bed	GM12865	blood	peaks	Peaks
184	0.01	1.20452	0.423903	0.186078	0.232694	-0.270002	0.642158	25	384	951	26190	183	GM12865-DS12436.hotspot.twopass.fdr0.01.merge.pks.bed	GM12865	blood	peaks	Peaks
184	0.001	2.89149	0.00115365	1.06177	0.326689	0.421461	1.70208	12	384	190	26190	183	GM12865-DS12436.hotspot.twopass.fdr0.01.merge.pks.bed	GM12865	blood	peaks	Peaks
184	0.0001	2.27738	0.138576	0.823026	0.55568	-0.266106	1.91216	4	384	56	26190	183	GM12865-DS12436.hotspot.twopass.fdr0.01.merge.pks.bed	GM12865	blood	peaks	Peaks
184	1e-05	1.20987	0.857041	0.190517	1.05759	-1.88236	2.2634	1	384	26	26190	183	GM12865-DS12436.hotspot.twopass.fdr0.01.merge.pks.bed	GM12865	blood	peaks	Peaks
184	1e-06	2.42436	0.425033	0.885567	1.11012	-1.29028	3.06141	1	384	13	26190	183	GM12865-DS12436.hotspot.twopass.fdr0.01.merge.pks.bed	GM12865	blood	peaks	Peaks
184	1e-07	3.53163	0.273339	1.26176	1.15186	-0.995895	3.51941	1	384	10	26190	183	GM12865-DS12436.hotspot.twopass.fdr0.01.merge.pks.bed	GM12865	blood	peaks	Peaks
184	5e-08	3.99269	0.23663	1.38446	1.16985	-0.908447	3.67738	1	384	8	26190	183	GM12865-DS12436.hotspot.twopass.fdr0.01.merge.pks.bed	GM12865	blood	peaks	Peaks
185	0.1	1.02222	0.850107	0.0219724	0.116267	-0.205911	0.249856	129	487	5654	26190	184	GM12878-all.fdr0.01.bed	GM12878	blood	peaks	Peaks
185	0.01	1.43149	0.0652377	0.358716	0.194571	-0.022643	0.740076	34	487	951	26190	184	GM12878-all.fdr0.01.bed	GM12878	blood	peaks	Peaks
185	0.001	2.51722	0.00252869	0.923153	0.305691	0.323998	1.52231	14	487	190	26190	184	GM12878-all.fdr0.01.bed	GM12878	blood	peaks	Peaks
185	0.0001	2.20128	0.119913	0.789038	0.507375	-0.205417	1.78349	5	487	56	26190	184	GM12878-all.fdr0.01.bed	GM12878	blood	peaks	Peaks
185	1e-05	1.92268	0.405845	0.65372	0.786452	-0.887725	2.19517	2	487	26	26190	184	GM12878-all.fdr0.01.bed	GM12878	blood	peaks	Peaks
185	1e-06	4.63905	0.0749184	1.53451	0.861617	-0.154261	3.22328	2	487	13	26190	184	GM12878-all.fdr0.01.bed	GM12878	blood	peaks	Peaks
185	1e-07	2.68831	0.387984	0.988913	1.14553	-1.25633	3.23416	1	487	10	26190	184	GM12878-all.fdr0.01.bed	GM12878	blood	peaks	Peaks
185	5e-08	3.2637	0.310217	1.18286	1.16565	-1.10181	3.46753	1	487	8	26190	184	GM12878-all.fdr0.01.bed	GM12878	blood	peaks	Peaks
186	0.1	0.87921	0.312568	-0.128731	0.127476	-0.378584	0.121121	109	434	5654	26190	185	HAc-DS14765.hotspot.twopass.fdr0.01.merge.pks.bed	HAc	cerebellar	peaks	Peaks
186	0.01	1.2068	0.391259	0.187972	0.219251	-0.241761	0.617705	29	434	951	26190	185	HAc-DS14765.hotspot.twopass.fdr0.01.merge.pks.bed	HAc	cerebellar	peaks	Peaks
186	0.001	2.32269	0.0123839	0.842728	0.336955	0.182297	1.50316	13	434	190	26190	185	HAc-DS14765.hotspot.twopass.fdr0.01.merge.pks.bed	HAc	cerebellar	peaks	Peaks
186	0.0001	2.13867	0.171017	0.760185	0.555307	-0.328217	1.84859	4	434	56	26190	185	HAc-DS14765.hotspot.twopass.fdr0.01.merge.pks.bed	HAc	cerebellar	peaks	Peaks
186	1e-05	1.09884	0.928877	0.0942532	1.05597	-1.97544	2.16395	1	434	26	26190	185	HAc-DS14765.hotspot.twopass.fdr0.01.merge.pks.bed	HAc	cerebellar	peaks	Peaks
186	1e-06	2.24152	0.464473	0.807155	1.10342	-1.35555	2.96986	1	434	13	26190	185	HAc-DS14765.hotspot.twopass.fdr0.01.merge.pks.bed	HAc	cerebellar	peaks	Peaks
186	1e-07	3.29344	0.296447	1.19193	1.14161	-1.04562	3.42948	1	434	10	26190	185	HAc-DS14765.hotspot.twopass.fdr0.01.merge.pks.bed	HAc	cerebellar	peaks	Peaks
186	5e-08	3.70367	0.258877	1.30932	1.15967	-0.963628	3.58228	1	434	8	26190	185	HAc-DS14765.hotspot.twopass.fdr0.01.merge.pks.bed	HAc	cerebellar	peaks	Peaks
187	0.1	0.800476	0.0927123	-0.222549	0.13237	-0.481995	0.0368969	95	416	5654	26190	186	HAEpiC-DS12663.hotspot.twopass.fdr0.01.merge.pks.bed	HAEpiC	epithelium	peaks	Peaks
187	0.01	1.0639	0.789384	0.0619368	0.231877	-0.392542	0.516415	23	416	951	26190	186	HAEpiC-DS12663.hotspot.twopass.fdr0.01.merge.pks.bed	HAEpiC	epithelium	peaks	Peaks
187	0.001	1.59705	0.223237	0.468159	0.384377	-0.285221	1.22154	9	416	190	26190	186	HAEpiC-DS12663.hotspot.twopass.fdr0.01.merge.pks.bed	HAEpiC	epithelium	peaks	Peaks
187	0.0001	2.74955	0.0462455	1.01144	0.507458	0.01682	2.00606	6	416	56	26190	186	HAEpiC-DS12663.hotspot.twopass.fdr0.01.merge.pks.bed	HAEpiC	epithelium	peaks	Peaks
187	1e-05	2.47486	0.248791	0.906186	0.785739	-0.633862	2.44623	3	416	26	26190	186	HAEpiC-DS12663.hotspot.twopass.fdr0.01.merge.pks.bed	HAEpiC	epithelium	peaks	Peaks
187	1e-06	5.43179	0.0484433	1.69227	0.857514	0.0115409	3.373	2	416	13	26190	186	HAEpiC-DS12663.hotspot.twopass.fdr0.01.merge.pks.bed	HAEpiC	epithelium	peaks	Peaks
187	1e-07	8.61361	0.0178254	2.15334	0.908881	0.371936	3.93475	2	416	10	26190	186	HAEpiC-DS12663.hotspot.twopass.fdr0.01.merge.pks.bed	HAEpiC	epithelium	peaks	Peaks
187	5e-08	3.3672	0.29524	1.21408	1.15992	-1.05936	3.48752	1	416	8	26190	186	HAEpiC-DS12663.hotspot.twopass.fdr0.01.merge.pks.bed	HAEpiC	epithelium	peaks	Peaks
188	0.1	0.985058	0.895722	-0.0150545	0.114861	-0.240182	0.210073	132	510	5654	26190	187	HAh-DS15192.hotspot.twopass.fdr0.01.merge.pks.bed	HA-h	brain_hippocampus	peaks	Peaks
188	0.01	1.26709	0.233816	0.23672	0.198827	-0.15298	0.62642	37	510	951	26190	187	HAh-DS15192.hotspot.twopass.fdr0.01.merge.pks.bed	HA-h	brain_hippocampus	peaks	Peaks
188	0.001	2.06686	0.0246547	0.726032	0.323145	0.0926686	1.3594	14	510	190	26190	187	HAh-DS15192.hotspot.twopass.fdr0.01.merge.pks.bed	HA-h	brain_hippocampus	peaks	Peaks
188	0.0001	1.66384	0.356642	0.509129	0.552331	-0.57344	1.5917	5	510	56	26190	187	HAh-DS15192.hotspot.twopass.fdr0.01.merge.pks.bed	HA-h	brain_hippocampus	peaks	Peaks
188	1e-05	0.848593	0.876113	-0.164175	1.05309	-2.22824	1.89989	2	510	26	26190	187	HAh-DS15192.hotspot.twopass.fdr0.01.merge.pks.bed	HA-h	brain_hippocampus	peaks	Peaks
188	1e-06	1.81286	0.588615	0.594906	1.09996	-1.56101	2.75082	1	510	13	26190	187	HAh-DS15192.hotspot.twopass.fdr0.01.merge.pks.bed	HA-h	brain_hippocampus	peaks	Peaks
188	1e-07	2.64662	0.392199	0.973283	1.1375	-1.25621	3.20278	1	510	10	26190	187	HAh-DS15192.hotspot.twopass.fdr0.01.merge.pks.bed	HA-h	brain_hippocampus	peaks	Peaks
188	5e-08	3.04615	0.33413	1.11388	1.15329	-1.14656	3.37432	1	510	8	26190	187	HAh-DS15192.hotspot.twopass.fdr0.01.merge.pks.bed	HA-h	brain_hippocampus	peaks	Peaks
189	0.1	1.01939	0.874603	0.0192044	0.12169	-0.219308	0.257717	122	452	5654	26190	188	HAsp-DS14790.hotspot.twopass.fdr0.01.merge.pks.bed	HA-sp	spinal_cord	peaks	Peaks
189	0.01	1.30754	0.195243	0.268148	0.207028	-0.137627	0.673923	33	452	951	26190	188	HAsp-DS14790.hotspot.twopass.fdr0.01.merge.pks.bed	HA-sp	spinal_cord	peaks	Peaks
189	0.001	1.81952	0.0897145	0.598573	0.352744	-0.092805	1.28995	11	452	190	26190	188	HAsp-DS14790.hotspot.twopass.fdr0.01.merge.pks.bed	HA-sp	spinal_cord	peaks	Peaks
189	0.0001	2.21329	0.120585	0.794482	0.511802	-0.20865	1.79761	5	452	56	26190	188	HAsp-DS14790.hotspot.twopass.fdr0.01.merge.pks.bed	HA-sp	spinal_cord	peaks	Peaks
189	1e-05	1.82084	0.448978	0.599298	0.79155	-0.952139	2.15074	2	452	26	26190	188	HAsp-DS14790.hotspot.twopass.fdr0.01.merge.pks.bed	HA-sp	spinal_cord	peaks	Peaks
189	1e-06	4.0056	0.10818	1.38769	0.863838	-0.305429	3.08082	2	452	13	26190	188	HAsp-DS14790.hotspot.twopass.fdr0.01.merge.pks.bed	HA-sp	spinal_cord	peaks	Peaks
189	1e-07	6.25225	0.0446932	1.83294	0.913033	0.0433973	3.62248	2	452	10	26190	188	HAsp-DS14790.hotspot.twopass.fdr0.01.merge.pks.bed	HA-sp	spinal_cord	peaks	Peaks
189	5e-08	7.07322	0.0393438	1.95632	0.949404	0.0954842	3.81715	2	452	8	26190	188	HAsp-DS14790.hotspot.twopass.fdr0.01.merge.pks.bed	HA-sp	spinal_cord	peaks	Peaks
190	0.1	0.965881	0.766199	-0.0347141	0.116745	-0.263534	0.194106	124	494	5654	26190	189	HBMEC-DS13817.hotspot.twopass.fdr0.01.merge.pks.bed	HBMEC	blood_vessel	peaks	Peaks
190	0.01	0.872987	0.555692	-0.135835	0.23052	-0.587654	0.315985	25	494	951	26190	189	HBMEC-DS13817.hotspot.twopass.fdr0.01.merge.pks.bed	HBMEC	blood_vessel	peaks	Peaks
190	0.001	1.32097	0.468415	0.278364	0.383918	-0.474116	1.03084	8	494	190	26190	189	HBMEC-DS13817.hotspot.twopass.fdr0.01.merge.pks.bed	HBMEC	blood_vessel	peaks	Peaks
190	0.0001	2.31501	0.0989764	0.839413	0.508786	-0.157807	1.83663	5	494	56	26190	189	HBMEC-DS13817.hotspot.twopass.fdr0.01.merge.pks.bed	HBMEC	blood_vessel	peaks	Peaks
190	1e-05	2.04345	0.364382	0.714639	0.787874	-0.829595	2.25887	2	494	26	26190	189	HBMEC-DS13817.hotspot.twopass.fdr0.01.merge.pks.bed	HBMEC	blood_vessel	peaks	Peaks
190	1e-06	4.52878	0.0810792	1.51045	0.865858	-0.186628	3.20754	2	494	13	26190	189	HBMEC-DS13817.hotspot.twopass.fdr0.01.merge.pks.bed	HBMEC	blood_vessel	peaks	Peaks
190	1e-07	7.4524	0.030867	2.00854	0.930402	0.184948	3.83212	2	494	10	26190	189	HBMEC-DS13817.hotspot.twopass.fdr0.01.merge.pks.bed	HBMEC	blood_vessel	peaks	Peaks
190	5e-08	2.82456	0.372742	1.03835	1.16492	-1.2449	3.3216	1	494	8	26190	189	HBMEC-DS13817.hotspot.twopass.fdr0.01.merge.pks.bed	HBMEC	blood_vessel	peaks	Peaks
191	0.1	0.86215	0.252851	-0.148326	0.129717	-0.402572	0.10592	101	419	5654	26190	190	HCFaa-DS13480.hotspot.twopass.fdr0.01.merge.pks.bed	HCFaa	heart	peaks	Peaks
191	0.01	1.36639	0.137987	0.31217	0.210452	-0.100317	0.724657	30	419	951	26190	190	HCFaa-DS13480.hotspot.twopass.fdr0.01.merge.pks.bed	HCFaa	heart	peaks	Peaks
191	0.001	2.78654	0.00127059	1.0248	0.31801	0.401501	1.6481	14	419	190	26190	190	HCFaa-DS13480.hotspot.twopass.fdr0.01.merge.pks.bed	HCFaa	heart	peaks	Peaks
191	0.0001	2.56853	0.0652312	0.943335	0.511661	-0.0595215	1.94619	6	419	56	26190	190	HCFaa-DS13480.hotspot.twopass.fdr0.01.merge.pks.bed	HCFaa	heart	peaks	Peaks
191	1e-05	2.1927	0.320433	0.785133	0.790216	-0.76369	2.33396	3	419	26	26190	190	HCFaa-DS13480.hotspot.twopass.fdr0.01.merge.pks.bed	HCFaa	heart	peaks	Peaks
191	1e-06	4.98908	0.0668288	1.60725	0.876926	-0.111524	3.32603	2	419	13	26190	190	HCFaa-DS13480.hotspot.twopass.fdr0.01.merge.pks.bed	HCFaa	heart	peaks	Peaks
191	1e-07	8.39997	0.0242808	2.12823	0.944763	0.276492	3.97996	2	419	10	26190	190	HCFaa-DS13480.hotspot.twopass.fdr0.01.merge.pks.bed	HCFaa	heart	peaks	Peaks
191	5e-08	3.00331	0.349612	1.09971	1.17574	-1.20473	3.40416	1	419	8	26190	190	HCFaa-DS13480.hotspot.twopass.fdr0.01.merge.pks.bed	HCFaa	heart	peaks	Peaks
192	0.1	0.951903	0.694142	-0.0492926	0.12535	-0.294978	0.196393	107	433	5654	26190	191	HCF-DS12501.hotspot.twopass.fdr0.01.merge.pks.bed	HCF	heart	peaks	Peaks
192	0.01	1.22642	0.349987	0.204103	0.218382	-0.223926	0.632132	27	433	951	26190	191	HCF-DS12501.hotspot.twopass.fdr0.01.merge.pks.bed	HCF	heart	peaks	Peaks
192	0.001	2.09458	0.0337584	0.739353	0.348267	0.0567489	1.42196	11	433	190	26190	191	HCF-DS12501.hotspot.twopass.fdr0.01.merge.pks.bed	HCF	heart	peaks	Peaks
192	0.0001	2.12443	0.172335	0.753505	0.552124	-0.328659	1.83567	5	433	56	26190	191	HCF-DS12501.hotspot.twopass.fdr0.01.merge.pks.bed	HCF	heart	peaks	Peaks
192	1e-05	2.40916	0.260405	0.879278	0.781279	-0.652028	2.41058	3	433	26	26190	191	HCF-DS12501.hotspot.twopass.fdr0.01.merge.pks.bed	HCF	heart	peaks	Peaks
192	1e-06	5.15257	0.0550764	1.6395	0.854673	-0.0356631	3.31465	2	433	13	26190	191	HCF-DS12501.hotspot.twopass.fdr0.01.merge.pks.bed	HCF	heart	peaks	Peaks
192	1e-07	7.94307	0.0209726	2.0723	0.897691	0.312825	3.83177	2	433	10	26190	191	HCF-DS12501.hotspot.twopass.fdr0.01.merge.pks.bed	HCF	heart	peaks	Peaks
192	5e-08	3.31561	0.30034	1.19864	1.15732	-1.06971	3.46699	1	433	8	26190	191	HCF-DS12501.hotspot.twopass.fdr0.01.merge.pks.bed	HCF	heart	peaks	Peaks
193	0.1	0.869586	0.258271	-0.139738	0.123609	-0.382011	0.102535	110	462	5654	26190	192	HCM-DS12599.hotspot.twopass.fdr0.01.merge.pks.bed	HCM	heart	peaks	Peaks
193	0.01	1.08845	0.697713	0.084757	0.218215	-0.342945	0.512459	27	462	951	26190	192	HCM-DS12599.hotspot.twopass.fdr0.01.merge.pks.bed	HCM	heart	peaks	Peaks
193	0.001	2.03258	0.0339643	0.709304	0.334499	0.0536857	1.36492	12	462	190	26190	192	HCM-DS12599.hotspot.twopass.fdr0.01.merge.pks.bed	HCM	heart	peaks	Peaks
193	0.0001	3.02326	0.0187913	1.10634	0.470853	0.183466	2.02921	7	462	56	26190	192	HCM-DS12599.hotspot.twopass.fdr0.01.merge.pks.bed	HCM	heart	peaks	Peaks
193	1e-05	2.05304	0.358711	0.719323	0.783726	-0.81678	2.25543	3	462	26	26190	192	HCM-DS12599.hotspot.twopass.fdr0.01.merge.pks.bed	HCM	heart	peaks	Peaks
193	1e-06	4.46534	0.0819022	1.49634	0.86009	-0.189431	3.18212	2	462	13	26190	192	HCM-DS12599.hotspot.twopass.fdr0.01.merge.pks.bed	HCM	heart	peaks	Peaks
193	1e-07	7.15037	0.0303391	1.96716	0.908355	0.186789	3.74754	2	462	10	26190	192	HCM-DS12599.hotspot.twopass.fdr0.01.merge.pks.bed	HCM	heart	peaks	Peaks
193	5e-08	2.95812	0.352231	1.08456	1.16585	-1.20051	3.36962	1	462	8	26190	192	HCM-DS12599.hotspot.twopass.fdr0.01.merge.pks.bed	HCM	heart	peaks	Peaks
194	0.1	0.789309	0.0859005	-0.236598	0.137763	-0.506613	0.033417	81	380	5654	26190	193	HConF-DS11642.hotspot.twopass.fdr0.01.merge.pks.bed	HConF	eye	peaks	Peaks
194	0.01	1.33824	0.190823	0.291358	0.222726	-0.145184	0.727901	25	380	951	26190	193	HConF-DS11642.hotspot.twopass.fdr0.01.merge.pks.bed	HConF	eye	peaks	Peaks
194	0.001	2.40404	0.0116162	0.877152	0.347581	0.195895	1.55841	10	380	190	26190	193	HConF-DS11642.hotspot.twopass.fdr0.01.merge.pks.bed	HConF	eye	peaks	Peaks
194	0.0001	2.509	0.094253	0.919883	0.549717	-0.157561	1.99733	4	380	56	26190	193	HConF-DS11642.hotspot.twopass.fdr0.01.merge.pks.bed	HConF	eye	peaks	Peaks
194	1e-05	2.81276	0.184152	1.03417	0.778693	-0.492073	2.56041	2	380	26	26190	193	HConF-DS11642.hotspot.twopass.fdr0.01.merge.pks.bed	HConF	eye	peaks	Peaks
194	1e-06	6.1916	0.0315566	1.82319	0.848004	0.161106	3.48528	2	380	13	26190	193	HConF-DS11642.hotspot.twopass.fdr0.01.merge.pks.bed	HConF	eye	peaks	Peaks
194	1e-07	3.64953	0.250499	1.2946	1.12658	-0.9135	3.5027	1	380	10	26190	193	HConF-DS11642.hotspot.twopass.fdr0.01.merge.pks.bed	HConF	eye	peaks	Peaks
194	5e-08	4.25847	0.210028	1.44891	1.1559	-0.816661	3.71448	1	380	8	26190	193	HConF-DS11642.hotspot.twopass.fdr0.01.merge.pks.bed	HConF	eye	peaks	Peaks
195	0.1	0.934185	0.552595	-0.0680806	0.114638	-0.29277	0.156609	130	529	5654	26190	194	HCPEpiC-DS12447.hotspot.twopass.fdr0.01.merge.pks.bed	HCPEpiC	epithelium	peaks	Peaks
195	0.01	1.38222	0.0902732	0.323688	0.191084	-0.0508362	0.698211	37	529	951	26190	194	HCPEpiC-DS12447.hotspot.twopass.fdr0.01.merge.pks.bed	HCPEpiC	epithelium	peaks	Peaks
195	0.001	1.81428	0.0749166	0.595689	0.334474	-0.0598794	1.25126	13	529	190	26190	194	HCPEpiC-DS12447.hotspot.twopass.fdr0.01.merge.pks.bed	HCPEpiC	epithelium	peaks	Peaks
195	0.0001	3.41939	0.00593874	1.22946	0.446891	0.353555	2.10537	8	529	56	26190	194	HCPEpiC-DS12447.hotspot.twopass.fdr0.01.merge.pks.bed	HCPEpiC	epithelium	peaks	Peaks
195	1e-05	1.86324	0.42622	0.622319	0.782126	-0.910648	2.15528	3	529	26	26190	194	HCPEpiC-DS12447.hotspot.twopass.fdr0.01.merge.pks.bed	HCPEpiC	epithelium	peaks	Peaks
195	1e-06	4.157	0.0950519	1.42479	0.853511	-0.24809	3.09768	2	529	13	26190	194	HCPEpiC-DS12447.hotspot.twopass.fdr0.01.merge.pks.bed	HCPEpiC	epithelium	peaks	Peaks
195	1e-07	6.74102	0.0350151	1.90821	0.905145	0.134127	3.68229	2	529	10	26190	194	HCPEpiC-DS12447.hotspot.twopass.fdr0.01.merge.pks.bed	HCPEpiC	epithelium	peaks	Peaks
195	5e-08	2.73678	0.383064	1.00678	1.15422	-1.25548	3.26905	1	529	8	26190	194	HCPEpiC-DS12447.hotspot.twopass.fdr0.01.merge.pks.bed	HCPEpiC	epithelium	peaks	Peaks
196	0.1	0.848569	0.2968	-0.164204	0.157386	-0.47268	0.144273	63	273	5654	26190	195	HCT116-DS13551.hotspot.twopass.fdr0.01.merge.pks.bed	HCT-116	colon	peaks	Peaks
196	0.01	1.29589	0.313484	0.259197	0.257155	-0.244828	0.763221	20	273	951	26190	195	HCT116-DS13551.hotspot.twopass.fdr0.01.merge.pks.bed	HCT-116	colon	peaks	Peaks
196	0.001	2.81266	0.00533246	1.03413	0.371157	0.306662	1.7616	9	273	190	26190	195	HCT116-DS13551.hotspot.twopass.fdr0.01.merge.pks.bed	HCT-116	colon	peaks	Peaks
196	0.0001	2.21347	0.20724	0.794562	0.630009	-0.440256	2.02938	3	273	56	26190	195	HCT116-DS13551.hotspot.twopass.fdr0.01.merge.pks.bed	HCT-116	colon	peaks	Peaks
196	1e-05	2.65815e-08	0.996821	-17.4431	4378.32	-8598.95	8564.06	0	273	26	26190	195	HCT116-DS13551.hotspot.twopass.fdr0.01.merge.pks.bed	HCT-116	colon	peaks	Peaks
196	1e-06	2.03769e-08	0.998009	-17.7089	7095.18	-13924.3	13888.8	0	273	13	26190	195	HCT116-DS13551.hotspot.twopass.fdr0.01.merge.pks.bed	HCT-116	colon	peaks	Peaks
196	1e-07	2.56325e-08	0.998024	-17.4794	7057.44	-13850.1	13815.1	0	273	10	26190	195	HCT116-DS13551.hotspot.twopass.fdr0.01.merge.pks.bed	HCT-116	colon	peaks	Peaks
196	5e-08	1.214e-08	0.998708	-18.2268	11258.6	-22085.1	22048.7	0	273	8	26190	195	HCT116-DS13551.hotspot.twopass.fdr0.01.merge.pks.bed	HCT-116	colon	peaks	Peaks
197	0.1	1.04995	0.671598	0.0487408	0.114967	-0.176594	0.274075	142	508	5654	26190	196	HEEpiC-DS12763.hotspot.twopass.fdr0.01.merge.pks.bed	HEEpiC	epithelium	peaks	Peaks
197	0.01	1.31167	0.17511	0.271302	0.20008	-0.120855	0.663459	38	508	951	26190	196	HEEpiC-DS12763.hotspot.twopass.fdr0.01.merge.pks.bed	HEEpiC	epithelium	peaks	Peaks
197	0.001	2.64553	0.00155386	0.972871	0.307439	0.37029	1.57545	17	508	190	26190	196	HEEpiC-DS12763.hotspot.twopass.fdr0.01.merge.pks.bed	HEEpiC	epithelium	peaks	Peaks
197	0.0001	4.20645	0.000918198	1.43662	0.433439	0.587077	2.28616	9	508	56	26190	196	HEEpiC-DS12763.hotspot.twopass.fdr0.01.merge.pks.bed	HEEpiC	epithelium	peaks	Peaks
197	1e-05	7.05497	0.000864596	1.95373	0.586488	0.804216	3.10325	6	508	26	26190	196	HEEpiC-DS12763.hotspot.twopass.fdr0.01.merge.pks.bed	HEEpiC	epithelium	peaks	Peaks
197	1e-06	14.8318	0.000292956	2.69678	0.744667	1.23723	4.15632	5	508	13	26190	196	HEEpiC-DS12763.hotspot.twopass.fdr0.01.merge.pks.bed	HEEpiC	epithelium	peaks	Peaks
197	1e-07	14.3758	0.00165182	2.66554	0.847119	1.00519	4.3259	3	508	10	26190	196	HEEpiC-DS12763.hotspot.twopass.fdr0.01.merge.pks.bed	HEEpiC	epithelium	peaks	Peaks
197	5e-08	17.5218	0.00151569	2.86345	0.902822	1.09392	4.63298	3	508	8	26190	196	HEEpiC-DS12763.hotspot.twopass.fdr0.01.merge.pks.bed	HEEpiC	epithelium	peaks	Peaks
198	0.1	1.12815	0.272166	0.12058	0.109809	-0.0946455	0.335806	146	538	5654	26190	197	Hela-all.fdr0.01.bed	HeLa-S3	cervix	peaks	Peaks
198	0.01	1.47291	0.0365926	0.387241	0.185258	0.0241356	0.750346	42	538	951	26190	197	Hela-all.fdr0.01.bed	HeLa-S3	cervix	peaks	Peaks
198	0.001	3.02891	9.46551e-05	1.1082	0.283871	0.551817	1.66459	18	538	190	26190	197	Hela-all.fdr0.01.bed	HeLa-S3	cervix	peaks	Peaks
198	0.0001	4.46313	0.000303854	1.49585	0.414134	0.684147	2.30755	10	538	56	26190	197	Hela-all.fdr0.01.bed	HeLa-S3	cervix	peaks	Peaks
198	1e-05	8.54589	9.41959e-05	2.14545	0.5494	1.06863	3.22227	7	538	26	26190	197	Hela-all.fdr0.01.bed	HeLa-S3	cervix	peaks	Peaks
198	1e-06	22.2065	1.2637e-05	3.10039	0.710072	1.70864	4.49213	5	538	13	26190	197	Hela-all.fdr0.01.bed	HeLa-S3	cervix	peaks	Peaks
198	1e-07	13.444	0.00173188	2.59853	0.829477	0.972754	4.2243	3	538	10	26190	197	Hela-all.fdr0.01.bed	HeLa-S3	cervix	peaks	Peaks
198	5e-08	6.87501	0.0440649	1.92789	0.957497	0.0512006	3.80459	2	538	8	26190	197	Hela-all.fdr0.01.bed	HeLa-S3	cervix	peaks	Peaks
199	0.1	1.07531	0.486623	0.0726122	0.104375	-0.131962	0.277186	152	596	5654	26190	198	HepG2-all.fdr0.01.bed	HepG2	liver	peaks	Peaks
199	0.01	1.24444	0.24395	0.218688	0.187687	-0.149179	0.586555	36	596	951	26190	198	HepG2-all.fdr0.01.bed	HepG2	liver	peaks	Peaks
199	0.001	2.38056	0.00327522	0.867336	0.294947	0.28924	1.44543	15	596	190	26190	198	HepG2-all.fdr0.01.bed	HepG2	liver	peaks	Peaks
199	0.0001	2.98131	0.0138991	1.09236	0.444075	0.221975	1.96275	7	596	56	26190	198	HepG2-all.fdr0.01.bed	HepG2	liver	peaks	Peaks
199	1e-05	5.95175	0.00172617	1.78369	0.569195	0.668064	2.89931	5	596	26	26190	198	HepG2-all.fdr0.01.bed	HepG2	liver	peaks	Peaks
199	1e-06	12.4262	0.00049952	2.51981	0.723871	1.10102	3.93859	4	596	13	26190	198	HepG2-all.fdr0.01.bed	HepG2	liver	peaks	Peaks
199	1e-07	12.3852	0.00216893	2.5165	0.820758	0.907815	4.12518	3	596	10	26190	198	HepG2-all.fdr0.01.bed	HepG2	liver	peaks	Peaks
199	5e-08	7.16727	0.0368954	1.96952	0.943747	0.11978	3.81927	2	596	8	26190	198	HepG2-all.fdr0.01.bed	HepG2	liver	peaks	Peaks
200	0.1	0.911099	0.293316	-0.0931037	0.0885963	-0.266752	0.0805451	226	949	5654	26190	199	HESC-all.fdr0.01.bed	HESC	es_cell	peaks	Peaks
200	0.01	1.30009	0.0896018	0.262435	0.154601	-0.0405824	0.565453	61	949	951	26190	199	HESC-all.fdr0.01.bed	HESC	es_cell	peaks	Peaks
200	0.001	2.05955	0.0068087	0.722488	0.266989	0.19919	1.24579	20	949	190	26190	199	HESC-all.fdr0.01.bed	HESC	es_cell	peaks	Peaks
200	0.0001	2.32157	0.0462842	0.842245	0.422646	0.0138594	1.67063	8	949	56	26190	199	HESC-all.fdr0.01.bed	HESC	es_cell	peaks	Peaks
200	1e-05	3.7527	0.0188007	1.32248	0.562885	0.219221	2.42573	5	949	26	26190	199	HESC-all.fdr0.01.bed	HESC	es_cell	peaks	Peaks
200	1e-06	2.44127	0.288245	0.892517	0.840428	-0.754721	2.53976	2	949	13	26190	199	HESC-all.fdr0.01.bed	HESC	es_cell	peaks	Peaks
200	1e-07	1.35293	0.786542	0.302276	1.11622	-1.88551	2.49006	1	949	10	26190	199	HESC-all.fdr0.01.bed	HESC	es_cell	peaks	Peaks
200	5e-08	1.55031	0.699971	0.438458	1.13779	-1.7916	2.66852	1	949	8	26190	199	HESC-all.fdr0.01.bed	HESC	es_cell	peaks	Peaks
201	0.1	1.01996	0.83562	0.019761	0.0952342	-0.166898	0.20642	205	767	5654	26190	200	hESCT0-DS11909.hotspot.twopass.fdr0.01.merge.pks.bed	hESCT0	es_cell	peaks	Peaks
201	0.01	1.28032	0.141488	0.247106	0.168068	-0.0823073	0.57652	49	767	951	26190	200	hESCT0-DS11909.hotspot.twopass.fdr0.01.merge.pks.bed	hESCT0	es_cell	peaks	Peaks
201	0.001	2.28378	0.00261691	0.825832	0.27441	0.287989	1.36367	19	767	190	26190	200	hESCT0-DS11909.hotspot.twopass.fdr0.01.merge.pks.bed	hESCT0	es_cell	peaks	Peaks
201	0.0001	2.15714	0.0834531	0.768783	0.444128	-0.101709	1.63927	7	767	56	26190	200	hESCT0-DS11909.hotspot.twopass.fdr0.01.merge.pks.bed	hESCT0	es_cell	peaks	Peaks
201	1e-05	0.523731	0.538767	-0.646777	1.05222	-2.70913	1.41557	1	767	26	26190	200	hESCT0-DS11909.hotspot.twopass.fdr0.01.merge.pks.bed	hESCT0	es_cell	peaks	Peaks
201	1e-06	1.05472	0.961199	0.0532721	1.09504	-2.09301	2.19955	1	767	13	26190	200	hESCT0-DS11909.hotspot.twopass.fdr0.01.merge.pks.bed	hESCT0	es_cell	peaks	Peaks
201	1e-07	1.47275	0.730944	0.387129	1.1258	-1.81944	2.5937	1	767	10	26190	200	hESCT0-DS11909.hotspot.twopass.fdr0.01.merge.pks.bed	hESCT0	es_cell	peaks	Peaks
201	5e-08	1.72628	0.632679	0.545967	1.14229	-1.69292	2.78485	1	767	8	26190	200	hESCT0-DS11909.hotspot.twopass.fdr0.01.merge.pks.bed	hESCT0	es_cell	peaks	Peaks
202	0.1	0.930047	0.544375	-0.0725206	0.119629	-0.306994	0.161953	117	490	5654	26190	201	HFF-DS15115.hotspot.twopass.fdr0.01.merge.pks.bed	HFF	foreskin	peaks	Peaks
202	0.01	1.2315	0.317047	0.20823	0.208117	-0.199679	0.616138	30	490	951	26190	201	HFF-DS15115.hotspot.twopass.fdr0.01.merge.pks.bed	HFF	foreskin	peaks	Peaks
202	0.001	1.40316	0.376921	0.338727	0.383356	-0.412651	1.0901	8	490	190	26190	201	HFF-DS15115.hotspot.twopass.fdr0.01.merge.pks.bed	HFF	foreskin	peaks	Peaks
202	0.0001	2.43424	0.079358	0.889635	0.507081	-0.104244	1.88351	5	490	56	26190	201	HFF-DS15115.hotspot.twopass.fdr0.01.merge.pks.bed	HFF	foreskin	peaks	Peaks
202	1e-05	2.15639	0.327481	0.768436	0.784758	-0.76969	2.30656	2	490	26	26190	201	HFF-DS15115.hotspot.twopass.fdr0.01.merge.pks.bed	HFF	foreskin	peaks	Peaks
202	1e-06	4.96631	0.0639692	1.60268	0.865192	-0.0930992	3.29845	2	490	13	26190	201	HFF-DS15115.hotspot.twopass.fdr0.01.merge.pks.bed	HFF	foreskin	peaks	Peaks
202	1e-07	2.89652	0.352427	1.06351	1.14369	-1.17813	3.30515	1	490	10	26190	201	HFF-DS15115.hotspot.twopass.fdr0.01.merge.pks.bed	HFF	foreskin	peaks	Peaks
202	5e-08	1.14845e-08	0.998298	-18.2823	8570.9	-16817.2	16780.7	0	490	8	26190	201	HFF-DS15115.hotspot.twopass.fdr0.01.merge.pks.bed	HFF	foreskin	peaks	Peaks
203	0.1	0.867053	0.216755	-0.142655	0.115491	-0.369018	0.0837077	126	540	5654	26190	202	HFF_MyC-DS15079.hotspot.twopass.fdr0.01.merge.pks.bed	HFF-Myc	foreskin	peaks	Peaks
203	0.01	1.10668	0.620225	0.101366	0.20456	-0.299571	0.502302	31	540	951	26190	202	HFF_MyC-DS15079.hotspot.twopass.fdr0.01.merge.pks.bed	HFF-Myc	foreskin	peaks	Peaks
203	0.001	1.74938	0.0958189	0.559261	0.335797	-0.0989022	1.21742	12	540	190	26190	202	HFF_MyC-DS15079.hotspot.twopass.fdr0.01.merge.pks.bed	HFF-Myc	foreskin	peaks	Peaks
203	0.0001	2.60726	0.043252	0.9583	0.474108	0.0290476	1.88755	6	540	56	26190	202	HFF_MyC-DS15079.hotspot.twopass.fdr0.01.merge.pks.bed	HFF-Myc	foreskin	peaks	Peaks
203	1e-05	1.83381	0.439538	0.606397	0.784498	-0.931219	2.14401	2	540	26	26190	202	HFF_MyC-DS15079.hotspot.twopass.fdr0.01.merge.pks.bed	HFF-Myc	foreskin	peaks	Peaks
203	1e-06	4.2228	0.091978	1.4405	0.854868	-0.235042	3.11604	2	540	13	26190	202	HFF_MyC-DS15079.hotspot.twopass.fdr0.01.merge.pks.bed	HFF-Myc	foreskin	peaks	Peaks
203	1e-07	2.48636	0.422972	0.91082	1.13671	-1.31714	3.13878	1	540	10	26190	202	HFF_MyC-DS15079.hotspot.twopass.fdr0.01.merge.pks.bed	HFF-Myc	foreskin	peaks	Peaks
203	5e-08	2.64665	0.400284	0.973296	1.15715	-1.29472	3.24132	1	540	8	26190	202	HFF_MyC-DS15079.hotspot.twopass.fdr0.01.merge.pks.bed	HFF-Myc	foreskin	peaks	Peaks
204	0.1	0.928238	0.590282	-0.0744676	0.138306	-0.345547	0.196612	86	360	5654	26190	203	HGF-DS11752.hotspot.twopass.fdr0.01.merge.pks.bed	HGF	gingival	peaks	Peaks
204	0.01	1.33439	0.214216	0.288474	0.232255	-0.166747	0.743695	24	360	951	26190	203	HGF-DS11752.hotspot.twopass.fdr0.01.merge.pks.bed	HGF	gingival	peaks	Peaks
204	0.001	2.65605	0.00516549	0.976841	0.349305	0.292203	1.66148	11	360	190	26190	203	HGF-DS11752.hotspot.twopass.fdr0.01.merge.pks.bed	HGF	gingival	peaks	Peaks
204	0.0001	3.65143	0.0105936	1.29512	0.506732	0.301924	2.28831	5	360	56	26190	203	HGF-DS11752.hotspot.twopass.fdr0.01.merge.pks.bed	HGF	gingival	peaks	Peaks
204	1e-05	3.1173	0.146091	1.13697	0.78224	-0.396223	2.67016	2	360	26	26190	203	HGF-DS11752.hotspot.twopass.fdr0.01.merge.pks.bed	HGF	gingival	peaks	Peaks
204	1e-06	7.54754	0.0171878	2.02122	0.848302	0.358549	3.68389	2	360	13	26190	203	HGF-DS11752.hotspot.twopass.fdr0.01.merge.pks.bed	HGF	gingival	peaks	Peaks
204	1e-07	4.42296	0.187804	1.48681	1.12885	-0.725733	3.69935	1	360	10	26190	203	HGF-DS11752.hotspot.twopass.fdr0.01.merge.pks.bed	HGF	gingival	peaks	Peaks
204	5e-08	5.15401	0.155187	1.63977	1.1536	-0.621274	3.90082	1	360	8	26190	203	HGF-DS11752.hotspot.twopass.fdr0.01.merge.pks.bed	HGF	gingival	peaks	Peaks
205	0.1	1.0985	0.404103	0.0939461	0.112603	-0.126755	0.314647	140	508	5654	26190	204	HIPEpiC-DS12684.hotspot.twopass.fdr0.01.merge.pks.bed	HIPEpiC	epithelium	peaks	Peaks
205	0.01	1.16226	0.46293	0.150363	0.204846	-0.251136	0.551862	31	508	951	26190	204	HIPEpiC-DS12684.hotspot.twopass.fdr0.01.merge.pks.bed	HIPEpiC	epithelium	peaks	Peaks
205	0.001	1.46125	0.298881	0.379289	0.36511	-0.336326	1.0949	10	508	190	26190	204	HIPEpiC-DS12684.hotspot.twopass.fdr0.01.merge.pks.bed	HIPEpiC	epithelium	peaks	Peaks
205	0.0001	1.63685	0.37332	0.492775	0.553511	-0.592107	1.57766	4	508	56	26190	204	HIPEpiC-DS12684.hotspot.twopass.fdr0.01.merge.pks.bed	HIPEpiC	epithelium	peaks	Peaks
205	1e-05	0.837001	0.866018	-0.17793	1.0546	-2.24494	1.88908	1	508	26	26190	204	HIPEpiC-DS12684.hotspot.twopass.fdr0.01.merge.pks.bed	HIPEpiC	epithelium	peaks	Peaks
205	1e-06	1.6275	0.660048	0.487047	1.10731	-1.68328	2.65738	1	508	13	26190	204	HIPEpiC-DS12684.hotspot.twopass.fdr0.01.merge.pks.bed	HIPEpiC	epithelium	peaks	Peaks
205	1e-07	2.41639	0.441269	0.882274	1.14573	-1.36336	3.12791	1	508	10	26190	204	HIPEpiC-DS12684.hotspot.twopass.fdr0.01.merge.pks.bed	HIPEpiC	epithelium	peaks	Peaks
205	5e-08	2.5576	0.421211	0.939068	1.16753	-1.34929	3.22742	1	508	8	26190	204	HIPEpiC-DS12684.hotspot.twopass.fdr0.01.merge.pks.bed	HIPEpiC	epithelium	peaks	Peaks
206	0.1	1.01436	0.908921	0.0142544	0.124601	-0.229965	0.258473	107	433	5654	26190	205	HL60-DS11809.hotspot.twopass.fdr0.01.merge.pks.bed	HL-60	blood	peaks	Peaks
206	0.01	1.45352	0.073087	0.37399	0.208666	-0.0349961	0.782976	30	433	951	26190	205	HL60-DS11809.hotspot.twopass.fdr0.01.merge.pks.bed	HL-60	blood	peaks	Peaks
206	0.001	2.80023	0.00152613	1.0297	0.324861	0.392974	1.66643	12	433	190	26190	205	HL60-DS11809.hotspot.twopass.fdr0.01.merge.pks.bed	HL-60	blood	peaks	Peaks
206	0.0001	4.74001	0.000546413	1.55604	0.450124	0.673795	2.43828	7	433	56	26190	205	HL60-DS11809.hotspot.twopass.fdr0.01.merge.pks.bed	HL-60	blood	peaks	Peaks
206	1e-05	4.54266	0.0247611	1.51351	0.674138	0.192203	2.83482	3	433	26	26190	205	HL60-DS11809.hotspot.twopass.fdr0.01.merge.pks.bed	HL-60	blood	peaks	Peaks
206	1e-06	6.1233	0.0348935	1.8121	0.858982	0.128497	3.49571	2	433	13	26190	205	HL60-DS11809.hotspot.twopass.fdr0.01.merge.pks.bed	HL-60	blood	peaks	Peaks
206	1e-07	9.1311	0.014446	2.21169	0.904214	0.439427	3.98394	2	433	10	26190	205	HL60-DS11809.hotspot.twopass.fdr0.01.merge.pks.bed	HL-60	blood	peaks	Peaks
206	5e-08	10.812	0.0123672	2.38066	0.951696	0.515334	4.24598	2	433	8	26190	205	HL60-DS11809.hotspot.twopass.fdr0.01.merge.pks.bed	HL-60	blood	peaks	Peaks
207	0.1	1.09685	0.24547	0.0924464	0.0795976	-0.0635648	0.248458	298	1115	5654	26190	206	HMEC-all.fdr0.01.bed	HMEC	breast	peaks	Peaks
207	0.01	1.63296	0.000302029	0.490392	0.135709	0.224402	0.756382	85	1115	951	26190	206	HMEC-all.fdr0.01.bed	HMEC	breast	peaks	Peaks
207	0.001	2.36177	0.000436412	0.859411	0.244357	0.38047	1.33835	27	1115	190	26190	206	HMEC-all.fdr0.01.bed	HMEC	breast	peaks	Peaks
207	0.0001	4.11689	0.000112127	1.4151	0.366347	0.697059	2.13314	15	1115	56	26190	206	HMEC-all.fdr0.01.bed	HMEC	breast	peaks	Peaks
207	1e-05	4.33942	0.006744	1.46774	0.541756	0.405899	2.52958	8	1115	26	26190	206	HMEC-all.fdr0.01.bed	HMEC	breast	peaks	Peaks
207	1e-06	6.76686	0.00735444	1.91204	0.713353	0.513866	3.31021	5	1115	13	26190	206	HMEC-all.fdr0.01.bed	HMEC	breast	peaks	Peaks
207	1e-07	6.4193	0.0211292	1.85931	0.806408	0.278749	3.43987	4	1115	10	26190	206	HMEC-all.fdr0.01.bed	HMEC	breast	peaks	Peaks
207	5e-08	8.92226	0.0126099	2.18855	0.877314	0.469013	3.90808	4	1115	8	26190	206	HMEC-all.fdr0.01.bed	HMEC	breast	peaks	Peaks
208	0.1	0.877253	0.289345	-0.13096	0.123598	-0.373212	0.111293	110	452	5654	26190	207	HMF-DS13363.hotspot.twopass.fdr0.01.merge.pks.bed	HMF	breast	peaks	Peaks
208	0.01	1.43319	0.0713866	0.359904	0.199613	-0.0313372	0.751146	33	452	951	26190	207	HMF-DS13363.hotspot.twopass.fdr0.01.merge.pks.bed	HMF	breast	peaks	Peaks
208	0.001	2.59186	0.00243824	0.952375	0.314222	0.336501	1.56825	13	452	190	26190	207	HMF-DS13363.hotspot.twopass.fdr0.01.merge.pks.bed	HMF	breast	peaks	Peaks
208	0.0001	3.08375	0.0175776	1.12615	0.474287	0.196543	2.05575	6	452	56	26190	207	HMF-DS13363.hotspot.twopass.fdr0.01.merge.pks.bed	HMF	breast	peaks	Peaks
208	1e-05	2.05463	0.360272	0.720096	0.787121	-0.822661	2.26285	2	452	26	26190	207	HMF-DS13363.hotspot.twopass.fdr0.01.merge.pks.bed	HMF	breast	peaks	Peaks
208	1e-06	4.80248	0.0704687	1.56913	0.867458	-0.131085	3.26935	2	452	13	26190	207	HMF-DS13363.hotspot.twopass.fdr0.01.merge.pks.bed	HMF	breast	peaks	Peaks
208	1e-07	7.78178	0.0263987	2.05179	0.924105	0.24054	3.86303	2	452	10	26190	207	HMF-DS13363.hotspot.twopass.fdr0.01.merge.pks.bed	HMF	breast	peaks	Peaks
208	5e-08	9.58766	0.0197261	2.26048	0.969531	0.360197	4.16076	2	452	8	26190	207	HMF-DS13363.hotspot.twopass.fdr0.01.merge.pks.bed	HMF	breast	peaks	Peaks
209	0.1	1.1112	0.403886	0.105443	0.126325	-0.142153	0.35304	102	390	5654	26190	208	HMVEC_dAd-DS12957.hg19.hotspot.twopass.fdr0.01.merge.pks.bed	HMVEC-dAd	blood_vessel	peaks	Peaks
209	0.01	1.55569	0.0352691	0.441919	0.209912	0.0304908	0.853347	30	390	951	26190	208	HMVEC_dAd-DS12957.hg19.hotspot.twopass.fdr0.01.merge.pks.bed	HMVEC-dAd	blood_vessel	peaks	Peaks
209	0.001	3.2246	0.000213519	1.17081	0.316225	0.551009	1.79061	13	390	190	26190	208	HMVEC_dAd-DS12957.hg19.hotspot.twopass.fdr0.01.merge.pks.bed	HMVEC-dAd	blood_vessel	peaks	Peaks
209	0.0001	3.99105	0.00374671	1.38406	0.477469	0.448217	2.31989	6	390	56	26190	208	HMVEC_dAd-DS12957.hg19.hotspot.twopass.fdr0.01.merge.pks.bed	HMVEC-dAd	blood_vessel	peaks	Peaks
209	1e-05	6.81423	0.00185909	1.91901	0.616676	0.710328	3.1277	4	390	26	26190	208	HMVEC_dAd-DS12957.hg19.hotspot.twopass.fdr0.01.merge.pks.bed	HMVEC-dAd	blood_vessel	peaks	Peaks
209	1e-06	11.6381	0.0015777	2.45429	0.776674	0.932008	3.97657	3	390	13	26190	208	HMVEC_dAd-DS12957.hg19.hotspot.twopass.fdr0.01.merge.pks.bed	HMVEC-dAd	blood_vessel	peaks	Peaks
209	1e-07	20.301	0.000310081	3.01067	0.834737	1.37459	4.64676	3	390	10	26190	208	HMVEC_dAd-DS12957.hg19.hotspot.twopass.fdr0.01.merge.pks.bed	HMVEC-dAd	blood_vessel	peaks	Peaks
209	5e-08	11.6017	0.0105651	2.45115	0.958692	0.572114	4.33019	2	390	8	26190	208	HMVEC_dAd-DS12957.hg19.hotspot.twopass.fdr0.01.merge.pks.bed	HMVEC-dAd	blood_vessel	peaks	Peaks
210	0.1	1.11213	0.383644	0.106275	0.121986	-0.132818	0.345368	112	428	5654	26190	209	HMVEC_dBlAd-DS13337.hotspot.twopass.fdr0.01.merge.pks.bed	HMVEC-dBl-Ad	blood_vessel	peaks	Peaks
210	0.01	1.54564	0.0313196	0.435436	0.202247	0.0390314	0.831841	31	428	951	26190	209	HMVEC_dBlAd-DS13337.hotspot.twopass.fdr0.01.merge.pks.bed	HMVEC-dBl-Ad	blood_vessel	peaks	Peaks
210	0.001	3.44694	2.82713e-05	1.23749	0.295557	0.658195	1.81678	15	428	190	26190	209	HMVEC_dBlAd-DS13337.hotspot.twopass.fdr0.01.merge.pks.bed	HMVEC-dBl-Ad	blood_vessel	peaks	Peaks
210	0.0001	4.32358	0.000981317	1.46408	0.444224	0.593407	2.33476	7	428	56	26190	209	HMVEC_dBlAd-DS13337.hotspot.twopass.fdr0.01.merge.pks.bed	HMVEC-dBl-Ad	blood_vessel	peaks	Peaks
210	1e-05	3.88697	0.0414192	1.35763	0.665731	0.0527982	2.66246	3	428	26	26190	209	HMVEC_dBlAd-DS13337.hotspot.twopass.fdr0.01.merge.pks.bed	HMVEC-dBl-Ad	blood_vessel	peaks	Peaks
210	1e-06	9.64834	0.00264935	2.26679	0.754152	0.788648	3.74492	3	428	13	26190	209	HMVEC_dBlAd-DS13337.hotspot.twopass.fdr0.01.merge.pks.bed	HMVEC-dBl-Ad	blood_vessel	peaks	Peaks
210	1e-07	16.2316	0.000518647	2.78696	0.802942	1.21319	4.36073	3	428	10	26190	209	HMVEC_dBlAd-DS13337.hotspot.twopass.fdr0.01.merge.pks.bed	HMVEC-dBl-Ad	blood_vessel	peaks	Peaks
210	5e-08	9.90317	0.0137274	2.29285	0.930421	0.469228	4.11648	2	428	8	26190	209	HMVEC_dBlAd-DS13337.hotspot.twopass.fdr0.01.merge.pks.bed	HMVEC-dBl-Ad	blood_vessel	peaks	Peaks
211	0.1	1.14587	0.250933	0.136163	0.1186	-0.0962924	0.368618	122	453	5654	26190	210	HMVEC_dBlNeo-DS13242.hotspot.twopass.fdr0.01.merge.pks.bed	HMVEC-dBl-Neo	blood_vessel	peaks	Peaks
211	0.01	1.64536	0.0102191	0.497957	0.193884	0.117945	0.87797	36	453	951	26190	210	HMVEC_dBlNeo-DS13242.hotspot.twopass.fdr0.01.merge.pks.bed	HMVEC-dBl-Neo	blood_vessel	peaks	Peaks
211	0.001	3.18709	0.000120411	1.15911	0.301436	0.568294	1.74992	15	453	190	26190	210	HMVEC_dBlNeo-DS13242.hotspot.twopass.fdr0.01.merge.pks.bed	HMVEC-dBl-Neo	blood_vessel	peaks	Peaks
211	0.0001	3.8163	0.00328273	1.33928	0.455547	0.446409	2.23215	7	453	56	26190	210	HMVEC_dBlNeo-DS13242.hotspot.twopass.fdr0.01.merge.pks.bed	HMVEC-dBl-Neo	blood_vessel	peaks	Peaks
211	1e-05	3.48225	0.067061	1.24768	0.68132	-0.0877096	2.58307	3	453	26	26190	210	HMVEC_dBlNeo-DS13242.hotspot.twopass.fdr0.01.merge.pks.bed	HMVEC-dBl-Neo	blood_vessel	peaks	Peaks
211	1e-06	9.24377	0.00443192	2.22395	0.781523	0.692165	3.75573	3	453	13	26190	210	HMVEC_dBlNeo-DS13242.hotspot.twopass.fdr0.01.merge.pks.bed	HMVEC-dBl-Neo	blood_vessel	peaks	Peaks
211	1e-07	14.8322	0.00123274	2.6968	0.834613	1.06096	4.33264	3	453	10	26190	210	HMVEC_dBlNeo-DS13242.hotspot.twopass.fdr0.01.merge.pks.bed	HMVEC-dBl-Neo	blood_vessel	peaks	Peaks
211	5e-08	8.39973	0.0251336	2.1282	0.950368	0.265479	3.99092	2	453	8	26190	210	HMVEC_dBlNeo-DS13242.hotspot.twopass.fdr0.01.merge.pks.bed	HMVEC-dBl-Neo	blood_vessel	peaks	Peaks
212	0.1	1.13037	0.322737	0.122542	0.123924	-0.120349	0.365434	109	412	5654	26190	211	HMVEC_dLyAd-DS13261.hotspot.twopass.fdr0.01.merge.pks.bed	HMVEC-dLy-Ad	blood_vessel	peaks	Peaks
212	0.01	1.62262	0.0167784	0.48404	0.202398	0.0873404	0.880739	32	412	951	26190	211	HMVEC_dLyAd-DS13261.hotspot.twopass.fdr0.01.merge.pks.bed	HMVEC-dLy-Ad	blood_vessel	peaks	Peaks
212	0.001	1.56018	0.25115	0.444802	0.387606	-0.314906	1.20451	8	412	190	26190	211	HMVEC_dLyAd-DS13261.hotspot.twopass.fdr0.01.merge.pks.bed	HMVEC-dLy-Ad	blood_vessel	peaks	Peaks
212	0.0001	2.01482	0.211674	0.700532	0.560885	-0.398803	1.79987	4	412	56	26190	211	HMVEC_dLyAd-DS13261.hotspot.twopass.fdr0.01.merge.pks.bed	HMVEC-dLy-Ad	blood_vessel	peaks	Peaks
212	1e-05	2.27792	0.300579	0.823262	0.795274	-0.735475	2.382	2	412	26	26190	211	HMVEC_dLyAd-DS13261.hotspot.twopass.fdr0.01.merge.pks.bed	HMVEC-dLy-Ad	blood_vessel	peaks	Peaks
212	1e-06	5.15019	0.0630874	1.63903	0.881876	-0.0894443	3.36751	2	412	13	26190	211	HMVEC_dLyAd-DS13261.hotspot.twopass.fdr0.01.merge.pks.bed	HMVEC-dLy-Ad	blood_vessel	peaks	Peaks
212	1e-07	8.08284	0.0264579	2.08974	0.94157	0.244266	3.93522	2	412	10	26190	211	HMVEC_dLyAd-DS13261.hotspot.twopass.fdr0.01.merge.pks.bed	HMVEC-dLy-Ad	blood_vessel	peaks	Peaks
212	5e-08	3.14415	0.332721	1.14554	1.18262	-1.1724	3.46348	1	412	8	26190	211	HMVEC_dLyAd-DS13261.hotspot.twopass.fdr0.01.merge.pks.bed	HMVEC-dLy-Ad	blood_vessel	peaks	Peaks
213	0.1	1.09892	0.444603	0.0943265	0.123392	-0.147522	0.336175	112	427	5654	26190	212	HMVEC_dLyNeo-DS13150.hotspot.twopass.fdr0.01.merge.pks.bed	HMVEC-dLy-Neo	blood_vessel	peaks	Peaks
213	0.01	1.52523	0.0392541	0.422146	0.204775	0.0207874	0.823504	32	427	951	26190	212	HMVEC_dLyNeo-DS13150.hotspot.twopass.fdr0.01.merge.pks.bed	HMVEC-dLy-Neo	blood_vessel	peaks	Peaks
213	0.001	2.53679	0.00466572	0.930901	0.329028	0.286007	1.5758	12	427	190	26190	212	HMVEC_dLyNeo-DS13150.hotspot.twopass.fdr0.01.merge.pks.bed	HMVEC-dLy-Neo	blood_vessel	peaks	Peaks
213	0.0001	4.0238	0.00225363	1.39223	0.455781	0.498897	2.28556	7	427	56	26190	212	HMVEC_dLyNeo-DS13150.hotspot.twopass.fdr0.01.merge.pks.bed	HMVEC-dLy-Neo	blood_vessel	peaks	Peaks
213	1e-05	5.61335	0.00562029	1.72515	0.622988	0.50409	2.9462	4	427	26	26190	212	HMVEC_dLyNeo-DS13150.hotspot.twopass.fdr0.01.merge.pks.bed	HMVEC-dLy-Neo	blood_vessel	peaks	Peaks
213	1e-06	17.7846	0.000149834	2.87833	0.759185	1.39033	4.36634	4	427	13	26190	212	HMVEC_dLyNeo-DS13150.hotspot.twopass.fdr0.01.merge.pks.bed	HMVEC-dLy-Neo	blood_vessel	peaks	Peaks
213	1e-07	33.0425	1.64061e-05	3.49779	0.811758	1.90675	5.08884	4	427	10	26190	212	HMVEC_dLyNeo-DS13150.hotspot.twopass.fdr0.01.merge.pks.bed	HMVEC-dLy-Neo	blood_vessel	peaks	Peaks
213	5e-08	22.4181	0.000847516	3.10987	0.931994	1.28316	4.93658	3	427	8	26190	212	HMVEC_dLyNeo-DS13150.hotspot.twopass.fdr0.01.merge.pks.bed	HMVEC-dLy-Neo	blood_vessel	peaks	Peaks
214	0.1	1.21259	0.103583	0.192759	0.118422	-0.0393485	0.424866	120	438	5654	26190	213	HMVEC_dNeo-DS12937.hotspot.twopass.fdr0.01.merge.pks.bed	HMVEC-dNeo	blood_vessel	peaks	Peaks
214	0.01	1.5247	0.0353334	0.421801	0.200426	0.0289649	0.814637	33	438	951	26190	213	HMVEC_dNeo-DS12937.hotspot.twopass.fdr0.01.merge.pks.bed	HMVEC-dNeo	blood_vessel	peaks	Peaks
214	0.001	2.44907	0.00588681	0.89571	0.325237	0.258245	1.53317	12	438	190	26190	213	HMVEC_dNeo-DS12937.hotspot.twopass.fdr0.01.merge.pks.bed	HMVEC-dNeo	blood_vessel	peaks	Peaks
214	0.0001	3.17409	0.0149855	1.15502	0.474784	0.224444	2.0856	6	438	56	26190	213	HMVEC_dNeo-DS12937.hotspot.twopass.fdr0.01.merge.pks.bed	HMVEC-dNeo	blood_vessel	peaks	Peaks
214	1e-05	5.44009	0.00586388	1.6938	0.614741	0.488902	2.89869	4	438	26	26190	213	HMVEC_dNeo-DS12937.hotspot.twopass.fdr0.01.merge.pks.bed	HMVEC-dNeo	blood_vessel	peaks	Peaks
214	1e-06	16.6337	0.000147474	2.81143	0.740769	1.35952	4.26334	4	438	13	26190	213	HMVEC_dNeo-DS12937.hotspot.twopass.fdr0.01.merge.pks.bed	HMVEC-dNeo	blood_vessel	peaks	Peaks
214	1e-07	32.1623	1.41092e-05	3.47079	0.799325	1.90412	5.03747	4	438	10	26190	213	HMVEC_dNeo-DS12937.hotspot.twopass.fdr0.01.merge.pks.bed	HMVEC-dNeo	blood_vessel	peaks	Peaks
214	5e-08	22.1125	0.000717352	3.09614	0.915244	1.30226	4.89002	3	438	8	26190	213	HMVEC_dNeo-DS12937.hotspot.twopass.fdr0.01.merge.pks.bed	HMVEC-dNeo	blood_vessel	peaks	Peaks
215	0.1	1.1227	0.352816	0.115736	0.124562	-0.128406	0.359879	109	417	5654	26190	214	HMVEC_LBl-DS13372.hotspot.twopass.fdr0.01.merge.pks.bed	HMVEC-LBl	blood_vessel	peaks	Peaks
215	0.01	1.29924	0.227736	0.261782	0.217028	-0.163593	0.687158	27	417	951	26190	214	HMVEC_LBl-DS13372.hotspot.twopass.fdr0.01.merge.pks.bed	HMVEC-LBl	blood_vessel	peaks	Peaks
215	0.001	1.78053	0.117228	0.576913	0.368278	-0.144911	1.29874	9	417	190	26190	214	HMVEC_LBl-DS13372.hotspot.twopass.fdr0.01.merge.pks.bed	HMVEC-LBl	blood_vessel	peaks	Peaks
215	0.0001	1.89139	0.25225	0.63731	0.55665	-0.453724	1.72834	4	417	56	26190	214	HMVEC_LBl-DS13372.hotspot.twopass.fdr0.01.merge.pks.bed	HMVEC-LBl	blood_vessel	peaks	Peaks
215	1e-05	2.19451	0.318706	0.785957	0.788227	-0.758968	2.33088	2	417	26	26190	214	HMVEC_LBl-DS13372.hotspot.twopass.fdr0.01.merge.pks.bed	HMVEC-LBl	blood_vessel	peaks	Peaks
215	1e-06	4.93933	0.0653817	1.59723	0.866816	-0.10173	3.29619	2	417	13	26190	214	HMVEC_LBl-DS13372.hotspot.twopass.fdr0.01.merge.pks.bed	HMVEC-LBl	blood_vessel	peaks	Peaks
215	1e-07	7.30427	0.0296018	1.98846	0.914076	0.196871	3.78005	2	417	10	26190	214	HMVEC_LBl-DS13372.hotspot.twopass.fdr0.01.merge.pks.bed	HMVEC-LBl	blood_vessel	peaks	Peaks
215	5e-08	8.79076	0.0232481	2.1737	0.957859	0.296297	4.0511	2	417	8	26190	214	HMVEC_LBl-DS13372.hotspot.twopass.fdr0.01.merge.pks.bed	HMVEC-LBl	blood_vessel	peaks	Peaks
216	0.1	1.22428	0.0955288	0.202349	0.121391	-0.0355763	0.440275	117	423	5654	26190	215	HMVEC_LLy-DS13185.hotspot.twopass.fdr0.01.merge.pks.bed	HMVEC-LLy	blood_vessel	peaks	Peaks
216	0.01	1.67393	0.00964156	0.515177	0.199031	0.125076	0.905277	33	423	951	26190	215	HMVEC_LLy-DS13185.hotspot.twopass.fdr0.01.merge.pks.bed	HMVEC-LLy	blood_vessel	peaks	Peaks
216	0.001	2.54999	0.00420097	0.936089	0.326999	0.29517	1.57701	12	423	190	26190	215	HMVEC_LLy-DS13185.hotspot.twopass.fdr0.01.merge.pks.bed	HMVEC-LLy	blood_vessel	peaks	Peaks
216	0.0001	4.20662	0.00152294	1.43666	0.453165	0.548455	2.32486	7	423	56	26190	215	HMVEC_LLy-DS13185.hotspot.twopass.fdr0.01.merge.pks.bed	HMVEC-LLy	blood_vessel	peaks	Peaks
216	1e-05	5.79118	0.00448123	1.75634	0.617963	0.545128	2.96754	4	423	26	26190	215	HMVEC_LLy-DS13185.hotspot.twopass.fdr0.01.merge.pks.bed	HMVEC-LLy	blood_vessel	peaks	Peaks
216	1e-06	10.1815	0.00275833	2.32057	0.775214	0.801154	3.83999	3	423	13	26190	215	HMVEC_LLy-DS13185.hotspot.twopass.fdr0.01.merge.pks.bed	HMVEC-LLy	blood_vessel	peaks	Peaks
216	1e-07	17.0428	0.000674449	2.83573	0.834097	1.2009	4.47056	3	423	10	26190	215	HMVEC_LLy-DS13185.hotspot.twopass.fdr0.01.merge.pks.bed	HMVEC-LLy	blood_vessel	peaks	Peaks
216	5e-08	10.7838	0.0139825	2.37804	0.967584	0.481579	4.27451	2	423	8	26190	215	HMVEC_LLy-DS13185.hotspot.twopass.fdr0.01.merge.pks.bed	HMVEC-LLy	blood_vessel	peaks	Peaks
217	0.1	0.993368	0.955126	-0.00665441	0.118256	-0.238437	0.225128	121	470	5654	26190	216	HNPCEpiC-DS12467.hotspot.twopass.fdr0.01.merge.pks.bed	HNPCEpiC	epithelium	peaks	Peaks
217	0.01	1.07661	0.734763	0.0738189	0.217886	-0.353237	0.500875	27	470	951	26190	216	HNPCEpiC-DS12467.hotspot.twopass.fdr0.01.merge.pks.bed	HNPCEpiC	epithelium	peaks	Peaks
217	0.001	1.63407	0.177142	0.491072	0.363863	-0.2221	1.20424	9	470	190	26190	216	HNPCEpiC-DS12467.hotspot.twopass.fdr0.01.merge.pks.bed	HNPCEpiC	epithelium	peaks	Peaks
217	0.0001	2.45483	0.0756511	0.898058	0.505522	-0.092765	1.88888	5	470	56	26190	216	HNPCEpiC-DS12467.hotspot.twopass.fdr0.01.merge.pks.bed	HNPCEpiC	epithelium	peaks	Peaks
217	1e-05	2.07197	0.352444	0.728501	0.783453	-0.807068	2.26407	2	470	26	26190	216	HNPCEpiC-DS12467.hotspot.twopass.fdr0.01.merge.pks.bed	HNPCEpiC	epithelium	peaks	Peaks
217	1e-06	1.88228	0.566219	0.632486	1.10261	-1.52862	2.79359	1	470	13	26190	216	HNPCEpiC-DS12467.hotspot.twopass.fdr0.01.merge.pks.bed	HNPCEpiC	epithelium	peaks	Peaks
217	1e-07	2.75267	0.372583	1.01257	1.13562	-1.21325	3.23839	1	470	10	26190	216	HNPCEpiC-DS12467.hotspot.twopass.fdr0.01.merge.pks.bed	HNPCEpiC	epithelium	peaks	Peaks
217	5e-08	2.92525	0.353306	1.07338	1.15641	-1.19319	3.33995	1	470	8	26190	216	HNPCEpiC-DS12467.hotspot.twopass.fdr0.01.merge.pks.bed	HNPCEpiC	epithelium	peaks	Peaks
218	0.1	0.969816	0.826888	-0.0306493	0.140147	-0.305337	0.244039	87	338	5654	26190	217	HPAEC-DS12916.hg19.hotspot.twopass.fdr0.01.merge.pks.bed	HPAEC	blood_vessel	peaks	Peaks
218	0.01	1.3232	0.232279	0.280056	0.234453	-0.179472	0.739585	24	338	951	26190	217	HPAEC-DS12916.hg19.hotspot.twopass.fdr0.01.merge.pks.bed	HPAEC	blood_vessel	peaks	Peaks
218	0.001	1.89449	0.0994701	0.638948	0.387846	-0.12123	1.39913	8	338	190	26190	217	HPAEC-DS12916.hg19.hotspot.twopass.fdr0.01.merge.pks.bed	HPAEC	blood_vessel	peaks	Peaks
218	0.0001	2.32138	0.131654	0.842161	0.558606	-0.252706	1.93703	4	338	56	26190	217	HPAEC-DS12916.hg19.hotspot.twopass.fdr0.01.merge.pks.bed	HPAEC	blood_vessel	peaks	Peaks
218	1e-05	2.70418	0.207955	0.994799	0.79002	-0.55364	2.54324	2	338	26	26190	217	HPAEC-DS12916.hg19.hotspot.twopass.fdr0.01.merge.pks.bed	HPAEC	blood_vessel	peaks	Peaks
218	1e-06	6.26831	0.0361702	1.83551	0.876133	0.118286	3.55273	2	338	13	26190	217	HPAEC-DS12916.hg19.hotspot.twopass.fdr0.01.merge.pks.bed	HPAEC	blood_vessel	peaks	Peaks
218	1e-07	9.40882	0.0158448	2.24165	0.929191	0.420432	4.06286	2	338	10	26190	217	HPAEC-DS12916.hg19.hotspot.twopass.fdr0.01.merge.pks.bed	HPAEC	blood_vessel	peaks	Peaks
218	5e-08	3.86535	0.250503	1.35205	1.17659	-0.954061	3.65817	1	338	8	26190	217	HPAEC-DS12916.hg19.hotspot.twopass.fdr0.01.merge.pks.bed	HPAEC	blood_vessel	peaks	Peaks
219	0.1	0.94714	0.650618	-0.0543079	0.119911	-0.289333	0.180717	115	467	5654	26190	218	HPAF-DS13411.hotspot.twopass.fdr0.01.merge.pks.bed	HPAF	blood_vessel	peaks	Peaks
219	0.01	1.0985	0.665634	0.0939497	0.217402	-0.332158	0.520057	27	467	951	26190	218	HPAF-DS13411.hotspot.twopass.fdr0.01.merge.pks.bed	HPAF	blood_vessel	peaks	Peaks
219	0.001	1.87029	0.0711938	0.626095	0.347013	-0.0540511	1.30624	10	467	190	26190	218	HPAF-DS13411.hotspot.twopass.fdr0.01.merge.pks.bed	HPAF	blood_vessel	peaks	Peaks
219	0.0001	3.20732	0.0131744	1.16543	0.470119	0.244001	2.08687	6	467	56	26190	218	HPAF-DS13411.hotspot.twopass.fdr0.01.merge.pks.bed	HPAF	blood_vessel	peaks	Peaks
219	1e-05	2.19703	0.313247	0.787104	0.780523	-0.742721	2.31693	2	467	26	26190	218	HPAF-DS13411.hotspot.twopass.fdr0.01.merge.pks.bed	HPAF	blood_vessel	peaks	Peaks
219	1e-06	4.87175	0.0634323	1.58345	0.853086	-0.0885939	3.2555	2	467	13	26190	218	HPAF-DS13411.hotspot.twopass.fdr0.01.merge.pks.bed	HPAF	blood_vessel	peaks	Peaks
219	1e-07	7.84957	0.0223231	2.06046	0.901802	0.292927	3.82799	2	467	10	26190	218	HPAF-DS13411.hotspot.twopass.fdr0.01.merge.pks.bed	HPAF	blood_vessel	peaks	Peaks
219	5e-08	3.21087	0.314242	1.16654	1.15917	-1.10543	3.43851	1	467	8	26190	218	HPAF-DS13411.hotspot.twopass.fdr0.01.merge.pks.bed	HPAF	blood_vessel	peaks	Peaks
220	0.1	0.886223	0.381893	-0.120787	0.138135	-0.391532	0.149958	95	370	5654	26190	219	HPdLF-DS13573.hotspot.twopass.fdr0.01.merge.pks.bed	HPdLF	epithelium	peaks	Peaks
220	0.01	1.2139	0.414415	0.193836	0.237501	-0.271665	0.659338	26	370	951	26190	219	HPdLF-DS13573.hotspot.twopass.fdr0.01.merge.pks.bed	HPdLF	epithelium	peaks	Peaks
220	0.001	1.99968	0.0719085	0.692987	0.385058	-0.061726	1.4477	12	370	190	26190	219	HPdLF-DS13573.hotspot.twopass.fdr0.01.merge.pks.bed	HPdLF	epithelium	peaks	Peaks
220	0.0001	4.66588	0.00119826	1.54028	0.475498	0.608301	2.47225	7	370	56	26190	219	HPdLF-DS13573.hotspot.twopass.fdr0.01.merge.pks.bed	HPdLF	epithelium	peaks	Peaks
220	1e-05	3.19703	0.139063	1.16222	0.785663	-0.377676	2.70212	3	370	26	26190	219	HPdLF-DS13573.hotspot.twopass.fdr0.01.merge.pks.bed	HPdLF	epithelium	peaks	Peaks
220	1e-06	7.43672	0.0206603	2.00643	0.867032	0.307047	3.70581	2	370	13	26190	219	HPdLF-DS13573.hotspot.twopass.fdr0.01.merge.pks.bed	HPdLF	epithelium	peaks	Peaks
220	1e-07	4.34175	0.198192	1.46828	1.1411	-0.768281	3.70484	1	370	10	26190	219	HPdLF-DS13573.hotspot.twopass.fdr0.01.merge.pks.bed	HPdLF	epithelium	peaks	Peaks
220	5e-08	4.94894	0.172398	1.59917	1.17195	-0.69785	3.8962	1	370	8	26190	219	HPdLF-DS13573.hotspot.twopass.fdr0.01.merge.pks.bed	HPdLF	epithelium	peaks	Peaks
221	0.1	0.779352	0.0675219	-0.249292	0.136361	-0.516559	0.0179744	94	404	5654	26190	220	HPF-DS13390.hotspot.twopass.fdr0.01.merge.pks.bed	HPF	lung	peaks	Peaks
221	0.01	1.33507	0.18759	0.288987	0.219305	-0.140851	0.718825	28	404	951	26190	220	HPF-DS13390.hotspot.twopass.fdr0.01.merge.pks.bed	HPF	lung	peaks	Peaks
221	0.001	2.49345	0.00645468	0.913666	0.335445	0.256194	1.57114	12	404	190	26190	220	HPF-DS13390.hotspot.twopass.fdr0.01.merge.pks.bed	HPF	lung	peaks	Peaks
221	0.0001	2.26214	0.13926	0.816311	0.552101	-0.265807	1.89843	4	404	56	26190	220	HPF-DS13390.hotspot.twopass.fdr0.01.merge.pks.bed	HPF	lung	peaks	Peaks
221	1e-05	2.61184	0.219502	0.960053	0.781895	-0.572461	2.49257	2	404	26	26190	220	HPF-DS13390.hotspot.twopass.fdr0.01.merge.pks.bed	HPF	lung	peaks	Peaks
221	1e-06	5.6165	0.0442942	1.72571	0.858008	0.0440123	3.4074	2	404	13	26190	220	HPF-DS13390.hotspot.twopass.fdr0.01.merge.pks.bed	HPF	lung	peaks	Peaks
221	1e-07	9.26219	0.0142449	2.22594	0.908166	0.445934	4.00595	2	404	10	26190	220	HPF-DS13390.hotspot.twopass.fdr0.01.merge.pks.bed	HPF	lung	peaks	Peaks
221	5e-08	3.63954	0.268797	1.29186	1.16822	-0.997848	3.58156	1	404	8	26190	220	HPF-DS13390.hotspot.twopass.fdr0.01.merge.pks.bed	HPF	lung	peaks	Peaks
222	0.1	1.06216	0.597896	0.0603076	0.114343	-0.163804	0.284419	125	508	5654	26190	221	HRCE-DS10666.hotspot.twopass.fdr0.01.merge.pks.bed	HRCEpiC	epithelium	peaks	Peaks
222	0.01	1.31011	0.175223	0.270113	0.199255	-0.120428	0.660653	34	508	951	26190	221	HRCE-DS10666.hotspot.twopass.fdr0.01.merge.pks.bed	HRCEpiC	epithelium	peaks	Peaks
222	0.001	2.1777	0.0164578	0.778267	0.324467	0.142312	1.41422	12	508	190	26190	221	HRCE-DS10666.hotspot.twopass.fdr0.01.merge.pks.bed	HRCEpiC	epithelium	peaks	Peaks
222	0.0001	2.93239	0.0231372	1.07582	0.473686	0.147393	2.00424	6	508	56	26190	221	HRCE-DS10666.hotspot.twopass.fdr0.01.merge.pks.bed	HRCEpiC	epithelium	peaks	Peaks
222	1e-05	5.137	0.00782602	1.63647	0.615333	0.430416	2.84252	4	508	26	26190	221	HRCE-DS10666.hotspot.twopass.fdr0.01.merge.pks.bed	HRCEpiC	epithelium	peaks	Peaks
222	1e-06	9.08415	0.00482022	2.20653	0.782789	0.672266	3.7408	3	508	13	26190	221	HRCE-DS10666.hotspot.twopass.fdr0.01.merge.pks.bed	HRCEpiC	epithelium	peaks	Peaks
222	1e-07	15.8063	0.00104549	2.76041	0.842104	1.10989	4.41093	3	508	10	26190	221	HRCE-DS10666.hotspot.twopass.fdr0.01.merge.pks.bed	HRCEpiC	epithelium	peaks	Peaks
222	5e-08	8.79883	0.0241705	2.17462	0.964608	0.283988	4.06525	2	508	8	26190	221	HRCE-DS10666.hotspot.twopass.fdr0.01.merge.pks.bed	HRCEpiC	epithelium	peaks	Peaks
223	0.1	1.00583	0.959177	0.00581496	0.113603	-0.216847	0.228477	127	515	5654	26190	222	HRE-DS10641.hotspot.twopass.fdr0.01.merge.pks.bed	HRE	epithelium	peaks	Peaks
223	0.01	1.32009	0.152703	0.277697	0.194187	-0.10291	0.658304	37	515	951	26190	222	HRE-DS10641.hotspot.twopass.fdr0.01.merge.pks.bed	HRE	epithelium	peaks	Peaks
223	0.001	2.63733	0.00115461	0.969766	0.298402	0.384897	1.55463	15	515	190	26190	222	HRE-DS10641.hotspot.twopass.fdr0.01.merge.pks.bed	HRE	epithelium	peaks	Peaks
223	0.0001	3.13493	0.011063	1.14261	0.449721	0.261154	2.02406	7	515	56	26190	222	HRE-DS10641.hotspot.twopass.fdr0.01.merge.pks.bed	HRE	epithelium	peaks	Peaks
223	1e-05	4.36583	0.0170923	1.47381	0.618023	0.262484	2.68513	4	515	26	26190	222	HRE-DS10641.hotspot.twopass.fdr0.01.merge.pks.bed	HRE	epithelium	peaks	Peaks
223	1e-06	13.7463	0.000398469	2.62077	0.740102	1.17017	4.07137	4	515	13	26190	222	HRE-DS10641.hotspot.twopass.fdr0.01.merge.pks.bed	HRE	epithelium	peaks	Peaks
223	1e-07	13.415	0.00206541	2.59637	0.842797	0.944491	4.24826	3	515	10	26190	222	HRE-DS10641.hotspot.twopass.fdr0.01.merge.pks.bed	HRE	epithelium	peaks	Peaks
223	5e-08	7.41418	0.0345265	2.00339	0.947739	0.145827	3.86096	2	515	8	26190	222	HRE-DS10641.hotspot.twopass.fdr0.01.merge.pks.bed	HRE	epithelium	peaks	Peaks
224	0.1	1.02133	0.87533	0.0211037	0.134512	-0.242539	0.284746	91	351	5654	26190	223	HRGEC-DS13716.hotspot.twopass.fdr0.01.merge.pks.bed	HRGEC	kidney	peaks	Peaks
224	0.01	1.50124	0.0627001	0.406291	0.218282	-0.0215417	0.834124	26	351	951	26190	223	HRGEC-DS13716.hotspot.twopass.fdr0.01.merge.pks.bed	HRGEC	kidney	peaks	Peaks
224	0.001	2.97069	0.000970214	1.08879	0.330035	0.441925	1.73566	12	351	190	26190	223	HRGEC-DS13716.hotspot.twopass.fdr0.01.merge.pks.bed	HRGEC	kidney	peaks	Peaks
224	0.0001	5.53407	9.28467e-05	1.71092	0.437737	0.852959	2.56889	8	351	56	26190	223	HRGEC-DS13716.hotspot.twopass.fdr0.01.merge.pks.bed	HRGEC	kidney	peaks	Peaks
224	1e-05	4.22515	0.0346857	1.44105	0.682315	0.103718	2.77839	3	351	26	26190	223	HRGEC-DS13716.hotspot.twopass.fdr0.01.merge.pks.bed	HRGEC	kidney	peaks	Peaks
224	1e-06	11.4752	0.00174105	2.44019	0.779318	0.912723	3.96765	3	351	13	26190	223	HRGEC-DS13716.hotspot.twopass.fdr0.01.merge.pks.bed	HRGEC	kidney	peaks	Peaks
224	1e-07	17.505	0.000545333	2.86249	0.827921	1.23976	4.48521	3	351	10	26190	223	HRGEC-DS13716.hotspot.twopass.fdr0.01.merge.pks.bed	HRGEC	kidney	peaks	Peaks
224	5e-08	9.85846	0.0165737	2.28833	0.955051	0.416431	4.16023	2	351	8	26190	223	HRGEC-DS13716.hotspot.twopass.fdr0.01.merge.pks.bed	HRGEC	kidney	peaks	Peaks
225	0.1	1.07483	0.480308	0.0721641	0.102243	-0.128233	0.272561	172	633	5654	26190	224	HRPEpiC-DS12583.hotspot.twopass.fdr0.01.merge.pks.bed	HRPEpiC	epithelium	peaks	Peaks
225	0.01	0.884096	0.550881	-0.123189	0.206541	-0.528009	0.281631	33	633	951	26190	224	HRPEpiC-DS12583.hotspot.twopass.fdr0.01.merge.pks.bed	HRPEpiC	epithelium	peaks	Peaks
225	0.001	1.70816	0.098669	0.53542	0.324233	-0.100078	1.17092	13	633	190	26190	224	HRPEpiC-DS12583.hotspot.twopass.fdr0.01.merge.pks.bed	HRPEpiC	epithelium	peaks	Peaks
225	0.0001	1.79344	0.251115	0.584136	0.508987	-0.413478	1.58175	5	633	56	26190	224	HRPEpiC-DS12583.hotspot.twopass.fdr0.01.merge.pks.bed	HRPEpiC	epithelium	peaks	Peaks
225	1e-05	1.5146	0.599446	0.415151	0.790466	-1.13416	1.96446	2	633	26	26190	224	HRPEpiC-DS12583.hotspot.twopass.fdr0.01.merge.pks.bed	HRPEpiC	epithelium	peaks	Peaks
225	1e-06	3.60358	0.139097	1.28193	0.866657	-0.41672	2.98058	2	633	13	26190	224	HRPEpiC-DS12583.hotspot.twopass.fdr0.01.merge.pks.bed	HRPEpiC	epithelium	peaks	Peaks
225	1e-07	5.44418	0.0639548	1.69455	0.914738	-0.0983393	3.48743	2	633	10	26190	224	HRPEpiC-DS12583.hotspot.twopass.fdr0.01.merge.pks.bed	HRPEpiC	epithelium	peaks	Peaks
225	5e-08	6.48496	0.0488219	1.86949	0.948908	0.0096258	3.72935	2	633	8	26190	224	HRPEpiC-DS12583.hotspot.twopass.fdr0.01.merge.pks.bed	HRPEpiC	epithelium	peaks	Peaks
226	0.1	1.09447	0.328217	0.0902713	0.0923291	-0.0906937	0.271236	208	785	5654	26190	225	HSMM-all.fdr0.01.bed	HSMM	muscle	peaks	Peaks
226	0.01	1.29101	0.12391	0.255424	0.166014	-0.0699635	0.580812	51	785	951	26190	225	HSMM-all.fdr0.01.bed	HSMM	muscle	peaks	Peaks
226	0.001	1.7948	0.0460687	0.584892	0.293214	0.010193	1.15959	16	785	190	26190	225	HSMM-all.fdr0.01.bed	HSMM	muscle	peaks	Peaks
226	0.0001	2.26974	0.0651052	0.819665	0.444375	-0.0513096	1.69064	7	785	56	26190	225	HSMM-all.fdr0.01.bed	HSMM	muscle	peaks	Peaks
226	1e-05	1.2719	0.758285	0.240514	0.781566	-1.29136	1.77238	2	785	26	26190	225	HSMM-all.fdr0.01.bed	HSMM	muscle	peaks	Peaks
226	1e-06	2.86219	0.21716	1.05159	0.852097	-0.618525	2.7217	2	785	13	26190	225	HSMM-all.fdr0.01.bed	HSMM	muscle	peaks	Peaks
226	1e-07	4.4186	0.0990397	1.48582	0.900756	-0.279661	3.2513	2	785	10	26190	225	HSMM-all.fdr0.01.bed	HSMM	muscle	peaks	Peaks
226	5e-08	1.81693	0.604294	0.597149	1.15227	-1.66131	2.8556	1	785	8	26190	225	HSMM-all.fdr0.01.bed	HSMM	muscle	peaks	Peaks
227	0.1	1.01134	0.896653	0.0112717	0.0867784	-0.158814	0.181357	239	925	5654	26190	226	HSMM_D-all.fdr0.01.bed	HSMM	muscle	peaks	Peaks
227	0.01	1.4296	0.0169872	0.357393	0.149726	0.0639306	0.650856	64	925	951	26190	226	HSMM_D-all.fdr0.01.bed	HSMM	muscle	peaks	Peaks
227	0.001	2.48813	0.00028969	0.911531	0.251502	0.418587	1.40447	24	925	190	26190	226	HSMM_D-all.fdr0.01.bed	HSMM	muscle	peaks	Peaks
227	0.0001	3.64106	0.000656269	1.29227	0.379275	0.548896	2.03565	11	925	56	26190	226	HSMM_D-all.fdr0.01.bed	HSMM	muscle	peaks	Peaks
227	1e-05	3.76993	0.0181753	1.32706	0.561829	0.22587	2.42824	5	925	26	26190	226	HSMM_D-all.fdr0.01.bed	HSMM	muscle	peaks	Peaks
227	1e-06	7.53564	0.00402117	2.01964	0.702119	0.64349	3.3958	4	925	13	26190	226	HSMM_D-all.fdr0.01.bed	HSMM	muscle	peaks	Peaks
227	1e-07	7.12297	0.0131835	1.96333	0.792055	0.410897	3.51575	3	925	10	26190	226	HSMM_D-all.fdr0.01.bed	HSMM	muscle	peaks	Peaks
227	5e-08	9.11447	0.0097579	2.20986	0.855113	0.533841	3.88589	3	925	8	26190	226	HSMM_D-all.fdr0.01.bed	HSMM	muscle	peaks	Peaks
228	0.1	1.07595	0.36226	0.0732054	0.0803513	-0.0842831	0.230694	284	1060	5654	26190	227	hTH1-all.fdr0.01.bed	Th1	blood	peaks	Peaks
228	0.01	1.42425	0.0123265	0.353647	0.141309	0.0766822	0.630612	73	1060	951	26190	227	hTH1-all.fdr0.01.bed	Th1	blood	peaks	Peaks
228	0.001	1.90493	0.0121479	0.644444	0.256974	0.140775	1.14811	23	1060	190	26190	227	hTH1-all.fdr0.01.bed	Th1	blood	peaks	Peaks
228	0.0001	2.60138	0.0152122	0.956042	0.393873	0.184051	1.72803	10	1060	56	26190	227	hTH1-all.fdr0.01.bed	Th1	blood	peaks	Peaks
228	1e-05	5.43615	0.00115142	1.69307	0.520841	0.672223	2.71392	7	1060	26	26190	227	hTH1-all.fdr0.01.bed	Th1	blood	peaks	Peaks
228	1e-06	6.2242	0.01021	1.82844	0.711835	0.433248	3.22364	4	1060	13	26190	227	hTH1-all.fdr0.01.bed	Th1	blood	peaks	Peaks
228	1e-07	5.97438	0.0271257	1.78748	0.808923	0.201992	3.37297	3	1060	10	26190	227	hTH1-all.fdr0.01.bed	Th1	blood	peaks	Peaks
228	5e-08	8.09445	0.0167601	2.09118	0.874264	0.37762	3.80474	3	1060	8	26190	227	hTH1-all.fdr0.01.bed	Th1	blood	peaks	Peaks
229	0.1	1.03458	0.829276	0.0339933	0.157646	-0.274993	0.34298	69	247	5654	26190	228	hTH2-DS7842.hotspot.twopass.fdr0.01.merge.pks.bed	Th2	blood	peaks	Peaks
229	0.01	1.28842	0.350249	0.253418	0.271295	-0.278319	0.785155	17	247	951	26190	228	hTH2-DS7842.hotspot.twopass.fdr0.01.merge.pks.bed	Th2	blood	peaks	Peaks
229	0.001	1.96521	0.125143	0.675601	0.44055	-0.187877	1.53908	6	247	190	26190	228	hTH2-DS7842.hotspot.twopass.fdr0.01.merge.pks.bed	Th2	blood	peaks	Peaks
229	0.0001	2.59976	0.130437	0.955418	0.63173	-0.282774	2.19361	3	247	56	26190	228	hTH2-DS7842.hotspot.twopass.fdr0.01.merge.pks.bed	Th2	blood	peaks	Peaks
229	1e-05	1.8572	0.561169	0.619069	1.06533	-1.46898	2.70712	1	247	26	26190	228	hTH2-DS7842.hotspot.twopass.fdr0.01.merge.pks.bed	Th2	blood	peaks	Peaks
229	1e-06	4.41793	0.187539	1.48567	1.12731	-0.723851	3.69519	1	247	13	26190	228	hTH2-DS7842.hotspot.twopass.fdr0.01.merge.pks.bed	Th2	blood	peaks	Peaks
229	1e-07	3.09741e-08	0.998098	-17.2901	7251.54	-14230.3	14195.7	0	247	10	26190	228	hTH2-DS7842.hotspot.twopass.fdr0.01.merge.pks.bed	Th2	blood	peaks	Peaks
229	5e-08	1.48208e-08	0.998756	-18.0272	11560.7	-22677	22640.9	0	247	8	26190	228	hTH2-DS7842.hotspot.twopass.fdr0.01.merge.pks.bed	Th2	blood	peaks	Peaks
230	0.1	0.928648	0.50275	-0.074026	0.110459	-0.290525	0.142473	136	575	5654	26190	229	HUVEC-all.fdr0.01.bed	HUVEC	blood_vessel	peaks	Peaks
230	0.01	1.4538	0.0398908	0.374181	0.182094	0.0172767	0.731084	40	575	951	26190	229	HUVEC-all.fdr0.01.bed	HUVEC	blood_vessel	peaks	Peaks
230	0.001	1.31151	0.456967	0.271179	0.364562	-0.443362	0.98572	9	575	190	26190	229	HUVEC-all.fdr0.01.bed	HUVEC	blood_vessel	peaks	Peaks
230	0.0001	1.42344	0.522529	0.353077	0.552156	-0.729149	1.4353	4	575	56	26190	229	HUVEC-all.fdr0.01.bed	HUVEC	blood_vessel	peaks	Peaks
230	1e-05	0.737346	0.772088	-0.304698	1.05197	-2.36656	1.75716	1	575	26	26190	229	HUVEC-all.fdr0.01.bed	HUVEC	blood_vessel	peaks	Peaks
230	1e-06	1.51916	0.704378	0.418157	1.1021	-1.74197	2.57828	1	575	13	26190	229	HUVEC-all.fdr0.01.bed	HUVEC	blood_vessel	peaks	Peaks
230	1e-07	1.99042	0.541367	0.688345	1.12705	-1.52068	2.89737	1	575	10	26190	229	HUVEC-all.fdr0.01.bed	HUVEC	blood_vessel	peaks	Peaks
230	5e-08	2.31986	0.466777	0.841507	1.15634	-1.42492	3.10794	1	575	8	26190	229	HUVEC-all.fdr0.01.bed	HUVEC	blood_vessel	peaks	Peaks
231	0.1	0.941127	0.636351	-0.0606768	0.128333	-0.31221	0.190856	100	409	5654	26190	230	HVMF-DS13981.hotspot.twopass.fdr0.01.merge.pks.bed	HVMF	connective	peaks	Peaks
231	0.01	1.20268	0.40283	0.184554	0.220606	-0.247833	0.616941	26	409	951	26190	230	HVMF-DS13981.hotspot.twopass.fdr0.01.merge.pks.bed	HVMF	connective	peaks	Peaks
231	0.001	2.22445	0.0180415	0.799509	0.338092	0.136848	1.46217	11	409	190	26190	230	HVMF-DS13981.hotspot.twopass.fdr0.01.merge.pks.bed	HVMF	connective	peaks	Peaks
231	0.0001	4.16187	0.00157218	1.42596	0.451109	0.541791	2.31014	7	409	56	26190	230	HVMF-DS13981.hotspot.twopass.fdr0.01.merge.pks.bed	HVMF	connective	peaks	Peaks
231	1e-05	2.3265	0.284668	0.844364	0.789206	-0.702479	2.39121	2	409	26	26190	230	HVMF-DS13981.hotspot.twopass.fdr0.01.merge.pks.bed	HVMF	connective	peaks	Peaks
231	1e-06	5.40977	0.0502478	1.68821	0.862276	-0.00185489	3.37827	2	409	13	26190	230	HVMF-DS13981.hotspot.twopass.fdr0.01.merge.pks.bed	HVMF	connective	peaks	Peaks
231	1e-07	8.65121	0.0188321	2.1577	0.918624	0.357195	3.9582	2	409	10	26190	230	HVMF-DS13981.hotspot.twopass.fdr0.01.merge.pks.bed	HVMF	connective	peaks	Peaks
231	5e-08	3.48689	0.284045	1.24901	1.16591	-1.03617	3.53419	1	409	8	26190	230	HVMF-DS13981.hotspot.twopass.fdr0.01.merge.pks.bed	HVMF	connective	peaks	Peaks
232	0.1	0.927758	0.576861	-0.0749843	0.134386	-0.338382	0.188413	95	370	5654	26190	231	Ishikawa_E_AllReps.30000000.hotspot.twopass.fdr0.01.merge.pks.bed	Ishikawa	uterus	peaks	Peaks
232	0.01	1.10066	0.690958	0.0959089	0.241247	-0.376935	0.568753	23	370	951	26190	231	Ishikawa_E_AllReps.30000000.hotspot.twopass.fdr0.01.merge.pks.bed	Ishikawa	uterus	peaks	Peaks
232	0.001	2.14961	0.0356157	0.765288	0.364199	0.0514568	1.47912	9	370	190	26190	231	Ishikawa_E_AllReps.30000000.hotspot.twopass.fdr0.01.merge.pks.bed	Ishikawa	uterus	peaks	Peaks
232	0.0001	3.45661	0.0139124	1.24029	0.504281	0.251897	2.22868	5	370	56	26190	231	Ishikawa_E_AllReps.30000000.hotspot.twopass.fdr0.01.merge.pks.bed	Ishikawa	uterus	peaks	Peaks
232	1e-05	5.01382	0.0152426	1.6122	0.664396	0.309983	2.91441	3	370	26	26190	231	Ishikawa_E_AllReps.30000000.hotspot.twopass.fdr0.01.merge.pks.bed	Ishikawa	uterus	peaks	Peaks
232	1e-06	11.784	0.00104128	2.46674	0.752254	0.99232	3.94116	3	370	13	26190	231	Ishikawa_E_AllReps.30000000.hotspot.twopass.fdr0.01.merge.pks.bed	Ishikawa	uterus	peaks	Peaks
232	1e-07	10.0182	0.00938483	2.3044	0.887089	0.565704	4.04309	2	370	10	26190	231	Ishikawa_E_AllReps.30000000.hotspot.twopass.fdr0.01.merge.pks.bed	Ishikawa	uterus	peaks	Peaks
232	5e-08	12.3422	0.00697926	2.51303	0.931498	0.687289	4.33876	2	370	8	26190	231	Ishikawa_E_AllReps.30000000.hotspot.twopass.fdr0.01.merge.pks.bed	Ishikawa	uterus	peaks	Peaks
233	0.1	0.761458	0.048828	-0.272521	0.138329	-0.543646	-0.00139579	84	382	5654	26190	232	Ishikawa_T_AllReps.30000000.hotspot.twopass.fdr0.01.merge.pks.bed	Ishikawa	uterus	peaks	Peaks
233	0.01	1.24276	0.33845	0.217331	0.227041	-0.227669	0.662332	26	382	951	26190	232	Ishikawa_T_AllReps.30000000.hotspot.twopass.fdr0.01.merge.pks.bed	Ishikawa	uterus	peaks	Peaks
233	0.001	2.6602	0.00354651	0.978401	0.335539	0.320745	1.63606	11	382	190	26190	232	Ishikawa_T_AllReps.30000000.hotspot.twopass.fdr0.01.merge.pks.bed	Ishikawa	uterus	peaks	Peaks
233	0.0001	3.31381	0.0181301	1.1981	0.507035	0.20431	2.19189	5	382	56	26190	232	Ishikawa_T_AllReps.30000000.hotspot.twopass.fdr0.01.merge.pks.bed	Ishikawa	uterus	peaks	Peaks
233	1e-05	2.7342	0.199296	1.00584	0.783632	-0.530081	2.54176	2	382	26	26190	232	Ishikawa_T_AllReps.30000000.hotspot.twopass.fdr0.01.merge.pks.bed	Ishikawa	uterus	peaks	Peaks
233	1e-06	6.06271	0.033826	1.80216	0.849217	0.137692	3.46662	2	382	13	26190	232	Ishikawa_T_AllReps.30000000.hotspot.twopass.fdr0.01.merge.pks.bed	Ishikawa	uterus	peaks	Peaks
233	1e-07	3.56019	0.260438	1.26981	1.12837	-0.941785	3.48141	1	382	10	26190	232	Ishikawa_T_AllReps.30000000.hotspot.twopass.fdr0.01.merge.pks.bed	Ishikawa	uterus	peaks	Peaks
233	5e-08	4.10842	0.218686	1.41304	1.14878	-0.838576	3.66465	1	382	8	26190	232	Ishikawa_T_AllReps.30000000.hotspot.twopass.fdr0.01.merge.pks.bed	Ishikawa	uterus	peaks	Peaks
234	0.1	1.0795	0.509307	0.0764969	0.115919	-0.150704	0.303698	141	503	5654	26190	233	Jurkat-DS12659.hotspot.twopass.fdr0.01.merge.pks.bed	Jurkat	blood	peaks	Peaks
234	0.01	1.34594	0.138567	0.297091	0.200582	-0.0960493	0.690232	37	503	951	26190	233	Jurkat-DS12659.hotspot.twopass.fdr0.01.merge.pks.bed	Jurkat	blood	peaks	Peaks
234	0.001	2.94379	0.000344033	1.0797	0.30162	0.488524	1.67087	15	503	190	26190	233	Jurkat-DS12659.hotspot.twopass.fdr0.01.merge.pks.bed	Jurkat	blood	peaks	Peaks
234	0.0001	3.57195	0.00545696	1.27311	0.458161	0.375116	2.17111	7	503	56	26190	233	Jurkat-DS12659.hotspot.twopass.fdr0.01.merge.pks.bed	Jurkat	blood	peaks	Peaks
234	1e-05	3.33229	0.0814979	1.20366	0.690941	-0.150584	2.5579	3	503	26	26190	233	Jurkat-DS12659.hotspot.twopass.fdr0.01.merge.pks.bed	Jurkat	blood	peaks	Peaks
234	1e-06	9.41508	0.00453827	2.24231	0.790075	0.693766	3.79086	3	503	13	26190	233	Jurkat-DS12659.hotspot.twopass.fdr0.01.merge.pks.bed	Jurkat	blood	peaks	Peaks
234	1e-07	7.56855	0.0321219	2.024	0.944519	0.172743	3.87526	2	503	10	26190	233	Jurkat-DS12659.hotspot.twopass.fdr0.01.merge.pks.bed	Jurkat	blood	peaks	Peaks
234	5e-08	9.18256	0.0234211	2.21731	0.978297	0.299844	4.13477	2	503	8	26190	233	Jurkat-DS12659.hotspot.twopass.fdr0.01.merge.pks.bed	Jurkat	blood	peaks	Peaks
235	0.1	1.10025	0.329095	0.0955333	0.0978886	-0.0963283	0.287395	180	664	5654	26190	234	K562-all.fdr0.01.bed	K562	blood	peaks	Peaks
235	0.01	1.42473	0.035341	0.35398	0.168207	0.0242941	0.683665	51	664	951	26190	234	K562-all.fdr0.01.bed	K562	blood	peaks	Peaks
235	0.001	1.70678	0.0794253	0.534609	0.304789	-0.0627773	1.132	16	664	190	26190	234	K562-all.fdr0.01.bed	K562	blood	peaks	Peaks
235	0.0001	1.46554	0.451295	0.382221	0.507424	-0.612329	1.37677	7	664	56	26190	234	K562-all.fdr0.01.bed	K562	blood	peaks	Peaks
235	1e-05	1.31754	0.725177	0.275764	0.784427	-1.26171	1.81324	4	664	26	26190	234	K562-all.fdr0.01.bed	K562	blood	peaks	Peaks
235	1e-06	1.20496	0.865557	0.18645	1.10127	-1.97204	2.34494	2	664	13	26190	234	K562-all.fdr0.01.bed	K562	blood	peaks	Peaks
235	1e-07	1.6778	0.648833	0.517484	1.13637	-1.70979	2.74476	1	664	10	26190	234	K562-all.fdr0.01.bed	K562	blood	peaks	Peaks
235	5e-08	9.83654e-09	0.997938	-18.4372	7132.8	-13998.7	13961.9	0	664	8	26190	234	K562-all.fdr0.01.bed	K562	blood	peaks	Peaks
236	0.1	0.965039	0.667887	-0.0355867	0.082943	-0.198155	0.126982	272	1083	5654	26190	235	LNCap-all.fdr0.01.bed	LNCaP	prostate	peaks	Peaks
236	0.01	1.31141	0.0641284	0.271101	0.146439	-0.01592	0.558123	71	1083	951	26190	235	LNCap-all.fdr0.01.bed	LNCaP	prostate	peaks	Peaks
236	0.001	1.61831	0.0758041	0.48138	0.271113	-0.0500018	1.01276	21	1083	190	26190	235	LNCap-all.fdr0.01.bed	LNCaP	prostate	peaks	Peaks
236	0.0001	2.10229	0.0747584	0.743025	0.416974	-0.0742449	1.56029	10	1083	56	26190	235	LNCap-all.fdr0.01.bed	LNCaP	prostate	peaks	Peaks
236	1e-05	4.04299	0.0133233	1.39699	0.564437	0.290689	2.50328	7	1083	26	26190	235	LNCap-all.fdr0.01.bed	LNCaP	prostate	peaks	Peaks
236	1e-06	6.50066	0.0122137	1.8719	0.746996	0.407792	3.33602	4	1083	13	26190	235	LNCap-all.fdr0.01.bed	LNCaP	prostate	peaks	Peaks
236	1e-07	6.47596	0.0291575	1.8681	0.856395	0.189564	3.54663	3	1083	10	26190	235	LNCap-all.fdr0.01.bed	LNCaP	prostate	peaks	Peaks
236	5e-08	3.68147	0.174474	1.30331	0.959752	-0.577801	3.18443	2	1083	8	26190	235	LNCap-all.fdr0.01.bed	LNCaP	prostate	peaks	Peaks
237	0.1	1.11052	0.336117	0.104825	0.108981	-0.108778	0.318427	153	547	5654	26190	236	MCF7-all.fdr0.01.bed	MCF-7	breast	peaks	Peaks
237	0.01	1.51982	0.0213957	0.418591	0.181923	0.0620226	0.77516	44	547	951	26190	236	MCF7-all.fdr0.01.bed	MCF-7	breast	peaks	Peaks
237	0.001	2.68806	0.000739392	0.988821	0.293024	0.414494	1.56315	16	547	190	26190	236	MCF7-all.fdr0.01.bed	MCF-7	breast	peaks	Peaks
237	0.0001	4.17812	0.00062374	1.42986	0.417956	0.610666	2.24906	9	547	56	26190	236	MCF7-all.fdr0.01.bed	MCF-7	breast	peaks	Peaks
237	1e-05	8.11091	0.000180193	2.09321	0.558893	0.99778	3.18864	6	547	26	26190	236	MCF7-all.fdr0.01.bed	MCF-7	breast	peaks	Peaks
237	1e-06	7.11248	0.0121542	1.96185	0.782351	0.428443	3.49526	3	547	13	26190	236	MCF7-all.fdr0.01.bed	MCF-7	breast	peaks	Peaks
237	1e-07	5.68865	0.0606538	1.73847	0.926686	-0.0778317	3.55478	2	547	10	26190	236	MCF7-all.fdr0.01.bed	MCF-7	breast	peaks	Peaks
237	5e-08	2.2396	0.487815	0.806296	1.16216	-1.47155	3.08414	1	547	8	26190	236	MCF7-all.fdr0.01.bed	MCF-7	breast	peaks	Peaks
238	0.1	1.00604	0.881473	0.006018	0.0403616	-0.0730908	0.0851268	1648	6875	5654	26190	237	multi-tissue.master.ntypes.simple.hg19.bed	All	multi-tissue	peaks	Peaks
238	0.01	1.17296	0.05846	0.159532	0.0843087	-0.00571336	0.324777	333	6875	951	26190	237	multi-tissue.master.ntypes.simple.hg19.bed	All	multi-tissue	peaks	Peaks
238	0.001	1.31588	0.140638	0.274507	0.186306	-0.0906527	0.639666	80	6875	190	26190	237	multi-tissue.master.ntypes.simple.hg19.bed	All	multi-tissue	peaks	Peaks
238	0.0001	2.75498	0.00377491	1.01341	0.349888	0.327629	1.69919	37	6875	56	26190	237	multi-tissue.master.ntypes.simple.hg19.bed	All	multi-tissue	peaks	Peaks
238	1e-05	8.27132	0.000391154	2.11279	0.595828	0.944972	3.28062	22	6875	26	26190	237	multi-tissue.master.ntypes.simple.hg19.bed	All	multi-tissue	peaks	Peaks
238	1e-06	8.39896	0.0110462	2.12811	0.837431	0.486743	3.76947	11	6875	13	26190	237	multi-tissue.master.ntypes.simple.hg19.bed	All	multi-tissue	peaks	Peaks
238	1e-07	7.22855	0.0211856	1.97804	0.858278	0.295815	3.66026	8	6875	10	26190	237	multi-tissue.master.ntypes.simple.hg19.bed	All	multi-tissue	peaks	Peaks
238	5e-08	3.71572	0.160329	1.31257	0.934904	-0.519839	3.14498	6	6875	8	26190	237	multi-tissue.master.ntypes.simple.hg19.bed	All	multi-tissue	peaks	Peaks
239	0.1	1.34194	0.0144831	0.294116	0.12029	0.0583472	0.529885	124	413	5654	26190	238	NB4-DS12543.hotspot.twopass.fdr0.01.merge.pks.bed	NB4	blood	peaks	Peaks
239	0.01	1.57627	0.0260254	0.455063	0.204446	0.0543486	0.855778	32	413	951	26190	238	NB4-DS12543.hotspot.twopass.fdr0.01.merge.pks.bed	NB4	blood	peaks	Peaks
239	0.001	2.99882	0.000555867	1.09822	0.318114	0.474715	1.72172	13	413	190	26190	238	NB4-DS12543.hotspot.twopass.fdr0.01.merge.pks.bed	NB4	blood	peaks	Peaks
239	0.0001	2.81199	0.0428234	1.03389	0.510456	0.0333983	2.03439	5	413	56	26190	238	NB4-DS12543.hotspot.twopass.fdr0.01.merge.pks.bed	NB4	blood	peaks	Peaks
239	1e-05	1.09852	0.92931	0.0939626	1.05917	-1.98202	2.16994	1	413	26	26190	238	NB4-DS12543.hotspot.twopass.fdr0.01.merge.pks.bed	NB4	blood	peaks	Peaks
239	1e-06	2.29165	0.456187	0.829273	1.11291	-1.35203	3.01058	1	413	13	26190	238	NB4-DS12543.hotspot.twopass.fdr0.01.merge.pks.bed	NB4	blood	peaks	Peaks
239	1e-07	3.17425	0.314745	1.15507	1.14896	-1.0969	3.40704	1	413	10	26190	238	NB4-DS12543.hotspot.twopass.fdr0.01.merge.pks.bed	NB4	blood	peaks	Peaks
239	5e-08	3.81418	0.255551	1.33873	1.17745	-0.969076	3.64653	1	413	8	26190	238	NB4-DS12543.hotspot.twopass.fdr0.01.merge.pks.bed	NB4	blood	peaks	Peaks
240	0.1	0.92585	0.528628	-0.0770429	0.122271	-0.316693	0.162607	107	453	5654	26190	239	NHA-DS12800.hotspot.twopass.fdr0.01.merge.pks.bed	NH-A	nervous	peaks	Peaks
240	0.01	0.968555	0.889849	-0.0319496	0.230692	-0.484106	0.420207	25	453	951	26190	239	NHA-DS12800.hotspot.twopass.fdr0.01.merge.pks.bed	NH-A	nervous	peaks	Peaks
240	0.001	1.92732	0.0606165	0.656133	0.349698	-0.0292758	1.34154	12	453	190	26190	239	NHA-DS12800.hotspot.twopass.fdr0.01.merge.pks.bed	NH-A	nervous	peaks	Peaks
240	0.0001	2.51805	0.0691013	0.923485	0.508035	-0.0722644	1.91923	6	453	56	26190	239	NHA-DS12800.hotspot.twopass.fdr0.01.merge.pks.bed	NH-A	nervous	peaks	Peaks
240	1e-05	0.993113	0.994766	-0.00691104	1.05357	-2.0719	2.05808	2	453	26	26190	239	NHA-DS12800.hotspot.twopass.fdr0.01.merge.pks.bed	NH-A	nervous	peaks	Peaks
240	1e-06	1.92166	0.553901	0.653188	1.1035	-1.50967	2.81605	1	453	13	26190	239	NHA-DS12800.hotspot.twopass.fdr0.01.merge.pks.bed	NH-A	nervous	peaks	Peaks
240	1e-07	2.72476	0.377745	1.00238	1.13641	-1.22498	3.22974	1	453	10	26190	239	NHA-DS12800.hotspot.twopass.fdr0.01.merge.pks.bed	NH-A	nervous	peaks	Peaks
240	5e-08	2.90793	0.356852	1.06744	1.15852	-1.20327	3.33815	1	453	8	26190	239	NHA-DS12800.hotspot.twopass.fdr0.01.merge.pks.bed	NH-A	nervous	peaks	Peaks
241	0.1	0.812098	0.0681369	-0.208135	0.114103	-0.431776	0.0155065	129	574	5654	26190	240	NHDF_Ad-DS12863.hotspot.twopass.fdr0.01.merge.pks.bed	NHDF-Ad	skin	peaks	Peaks
241	0.01	1.11502	0.58638	0.108872	0.200099	-0.283323	0.501067	32	574	951	26190	240	NHDF_Ad-DS12863.hotspot.twopass.fdr0.01.merge.pks.bed	NHDF-Ad	skin	peaks	Peaks
241	0.001	1.55646	0.201296	0.442416	0.346214	-0.236163	1.121	10	574	190	26190	240	NHDF_Ad-DS12863.hotspot.twopass.fdr0.01.merge.pks.bed	NHDF-Ad	skin	peaks	Peaks
241	0.0001	2.11742	0.134706	0.7502	0.501538	-0.232814	1.73321	5	574	56	26190	240	NHDF_Ad-DS12863.hotspot.twopass.fdr0.01.merge.pks.bed	NHDF-Ad	skin	peaks	Peaks
241	1e-05	0.871087	0.895328	-0.138013	1.04901	-2.19407	1.91804	1	574	26	26190	240	NHDF_Ad-DS12863.hotspot.twopass.fdr0.01.merge.pks.bed	NHDF-Ad	skin	peaks	Peaks
241	1e-06	1.67535	0.636692	0.516025	1.09251	-1.6253	2.65735	1	574	13	26190	240	NHDF_Ad-DS12863.hotspot.twopass.fdr0.01.merge.pks.bed	NHDF-Ad	skin	peaks	Peaks
241	1e-07	2.90174e-08	0.997196	-17.3554	4938.68	-9697.17	9662.46	0	574	10	26190	240	NHDF_Ad-DS12863.hotspot.twopass.fdr0.01.merge.pks.bed	NHDF-Ad	skin	peaks	Peaks
241	5e-08	1.21449e-08	0.998176	-18.2264	7970.93	-15641.3	15604.8	0	574	8	26190	240	NHDF_Ad-DS12863.hotspot.twopass.fdr0.01.merge.pks.bed	NHDF-Ad	skin	peaks	Peaks
242	0.1	0.761684	0.0332628	-0.272224	0.127871	-0.522851	-0.021597	99	478	5654	26190	241	NHDF_Neo-DS11923.hotspot.twopass.fdr0.01.merge.pks.bed	NHDF-neo	skin	peaks	Peaks
242	0.01	1.09575	0.680283	0.0914394	0.221899	-0.343482	0.526361	26	478	951	26190	241	NHDF_Neo-DS11923.hotspot.twopass.fdr0.01.merge.pks.bed	NHDF-neo	skin	peaks	Peaks
242	0.001	1.07869	0.861288	0.0757495	0.43351	-0.773929	0.925428	6	478	190	26190	241	NHDF_Neo-DS11923.hotspot.twopass.fdr0.01.merge.pks.bed	NHDF-neo	skin	peaks	Peaks
242	0.0001	1.42396	0.569594	0.35344	0.621543	-0.864784	1.57166	3	478	56	26190	241	NHDF_Neo-DS11923.hotspot.twopass.fdr0.01.merge.pks.bed	NHDF-neo	skin	peaks	Peaks
242	1e-05	1.00255	0.99807	0.00254465	1.0522	-2.05977	2.06486	1	478	26	26190	241	NHDF_Neo-DS11923.hotspot.twopass.fdr0.01.merge.pks.bed	NHDF-neo	skin	peaks	Peaks
242	1e-06	2.07437	0.506638	0.729656	1.09874	-1.42388	2.88319	1	478	13	26190	241	NHDF_Neo-DS11923.hotspot.twopass.fdr0.01.merge.pks.bed	NHDF-neo	skin	peaks	Peaks
242	1e-07	3.02678e-08	0.997463	-17.3132	5444.53	-10688.6	10654	0	478	10	26190	241	NHDF_Neo-DS11923.hotspot.twopass.fdr0.01.merge.pks.bed	NHDF-neo	skin	peaks	Peaks
242	5e-08	1.28837e-08	0.998346	-18.1673	8765.45	-17198.5	17162.1	0	478	8	26190	241	NHDF_Neo-DS11923.hotspot.twopass.fdr0.01.merge.pks.bed	NHDF-neo	skin	peaks	Peaks
243	0.1	0.977318	0.835527	-0.0229435	0.110508	-0.239539	0.193652	148	561	5654	26190	242	NHEK-all.fdr0.01.bed	NHEK	skin	peaks	Peaks
243	0.01	1.46662	0.035747	0.382959	0.182379	0.0254955	0.740422	43	561	951	26190	242	NHEK-all.fdr0.01.bed	NHEK	skin	peaks	Peaks
243	0.001	2.72842	0.000502017	1.00372	0.288453	0.438355	1.56909	18	561	190	26190	242	NHEK-all.fdr0.01.bed	NHEK	skin	peaks	Peaks
243	0.0001	3.72149	0.00207661	1.31412	0.426795	0.477606	2.15064	9	561	56	26190	242	NHEK-all.fdr0.01.bed	NHEK	skin	peaks	Peaks
243	1e-05	6.21801	0.0014572	1.82745	0.574115	0.702186	2.95272	5	561	26	26190	242	NHEK-all.fdr0.01.bed	NHEK	skin	peaks	Peaks
243	1e-06	3.97561	0.106783	1.38018	0.855754	-0.2971	3.05746	2	561	13	26190	242	NHEK-all.fdr0.01.bed	NHEK	skin	peaks	Peaks
243	1e-07	6.35879	0.0414316	1.84984	0.907146	0.0718323	3.62784	2	561	10	26190	242	NHEK-all.fdr0.01.bed	NHEK	skin	peaks	Peaks
243	5e-08	7.03428	0.0392453	1.9508	0.946251	0.0961439	3.80545	2	561	8	26190	242	NHEK-all.fdr0.01.bed	NHEK	skin	peaks	Peaks
244	0.1	0.881321	0.299427	-0.126334	0.121748	-0.36496	0.112293	115	475	5654	26190	243	NHLF-DS12829.hotspot.twopass.fdr0.01.merge.pks.bed	NHLF	lung	peaks	Peaks
244	0.01	0.95239	0.829687	-0.0487803	0.226776	-0.493261	0.3957	28	475	951	26190	243	NHLF-DS12829.hotspot.twopass.fdr0.01.merge.pks.bed	NHLF	lung	peaks	Peaks
244	0.001	1.37236	0.410891	0.316531	0.384921	-0.437915	1.07098	10	475	190	26190	243	NHLF-DS12829.hotspot.twopass.fdr0.01.merge.pks.bed	NHLF	lung	peaks	Peaks
244	0.0001	1.23302	0.737696	0.209466	0.625448	-1.01641	1.43534	4	475	56	26190	243	NHLF-DS12829.hotspot.twopass.fdr0.01.merge.pks.bed	NHLF	lung	peaks	Peaks
244	1e-05	0.88045	0.904011	-0.127322	1.05578	-2.19664	1.942	2	475	26	26190	243	NHLF-DS12829.hotspot.twopass.fdr0.01.merge.pks.bed	NHLF	lung	peaks	Peaks
244	1e-06	1.72542	0.622227	0.545471	1.10711	-1.62447	2.71541	1	475	13	26190	243	NHLF-DS12829.hotspot.twopass.fdr0.01.merge.pks.bed	NHLF	lung	peaks	Peaks
244	1e-07	2.47333	0.427898	0.905566	1.14225	-1.33324	3.14437	1	475	10	26190	243	NHLF-DS12829.hotspot.twopass.fdr0.01.merge.pks.bed	NHLF	lung	peaks	Peaks
244	5e-08	2.65911	0.400242	0.977992	1.16263	-1.30077	3.25675	1	475	8	26190	243	NHLF-DS12829.hotspot.twopass.fdr0.01.merge.pks.bed	NHLF	lung	peaks	Peaks
245	0.1	0.919261	0.486725	-0.0841853	0.121038	-0.32142	0.153049	126	490	5654	26190	244	NT2_D1-DS14575.hg19.hotspot.twopass.fdr0.01.merge.pks.bed	NT2-D1	testis	peaks	Peaks
245	0.01	0.859886	0.522389	-0.150955	0.23599	-0.613495	0.311585	23	490	951	26190	244	NT2_D1-DS14575.hg19.hotspot.twopass.fdr0.01.merge.pks.bed	NT2-D1	testis	peaks	Peaks
245	0.001	2.26933	0.0120064	0.819484	0.326233	0.180067	1.4589	12	490	190	26190	244	NT2_D1-DS14575.hg19.hotspot.twopass.fdr0.01.merge.pks.bed	NT2-D1	testis	peaks	Peaks
245	0.0001	2.34984	0.0921224	0.854347	0.50724	-0.139843	1.84854	5	490	56	26190	244	NT2_D1-DS14575.hg19.hotspot.twopass.fdr0.01.merge.pks.bed	NT2-D1	testis	peaks	Peaks
245	1e-05	9.49101e-09	0.997348	-18.4729	5557.8	-10911.8	10874.8	0	490	26	26190	244	NT2_D1-DS14575.hg19.hotspot.twopass.fdr0.01.merge.pks.bed	NT2-D1	testis	peaks	Peaks
245	1e-06	1.80128e-08	0.997399	-17.8322	5471.24	-10741.5	10705.8	0	490	13	26190	244	NT2_D1-DS14575.hg19.hotspot.twopass.fdr0.01.merge.pks.bed	NT2-D1	testis	peaks	Peaks
245	1e-07	2.40444e-08	0.997424	-17.5434	5433.32	-10666.9	10631.8	0	490	10	26190	244	NT2_D1-DS14575.hg19.hotspot.twopass.fdr0.01.merge.pks.bed	NT2-D1	testis	peaks	Peaks
245	5e-08	1.05834e-08	0.998313	-18.364	8686.27	-17043.4	17006.7	0	490	8	26190	244	NT2_D1-DS14575.hg19.hotspot.twopass.fdr0.01.merge.pks.bed	NT2-D1	testis	peaks	Peaks
246	0.1	0.9517	0.749042	-0.0495052	0.154751	-0.352817	0.253807	67	269	5654	26190	245	PANC1-DS9955.hotspot.twopass.fdr0.01.merge.pks.bed	PANC-1	pancreas	peaks	Peaks
246	0.01	1.31377	0.289654	0.2729	0.257724	-0.23224	0.778039	19	269	951	26190	245	PANC1-DS9955.hotspot.twopass.fdr0.01.merge.pks.bed	PANC-1	pancreas	peaks	Peaks
246	0.001	3.65004	0.000160863	1.29474	0.343098	0.622266	1.96721	12	269	190	26190	245	PANC1-DS9955.hotspot.twopass.fdr0.01.merge.pks.bed	PANC-1	pancreas	peaks	Peaks
246	0.0001	5.07813	0.000764663	1.62494	0.482856	0.678547	2.57134	6	269	56	26190	245	PANC1-DS9955.hotspot.twopass.fdr0.01.merge.pks.bed	PANC-1	pancreas	peaks	Peaks
246	1e-05	5.48416	0.0130807	1.70186	0.685803	0.35769	3.04604	3	269	26	26190	245	PANC1-DS9955.hotspot.twopass.fdr0.01.merge.pks.bed	PANC-1	pancreas	peaks	Peaks
246	1e-06	15.2325	0.00045328	2.72343	0.776582	1.20133	4.24553	3	269	13	26190	245	PANC1-DS9955.hotspot.twopass.fdr0.01.merge.pks.bed	PANC-1	pancreas	peaks	Peaks
246	1e-07	11.577	0.00694477	2.44902	0.907219	0.670871	4.22717	2	269	10	26190	245	PANC1-DS9955.hotspot.twopass.fdr0.01.merge.pks.bed	PANC-1	pancreas	peaks	Peaks
246	5e-08	14.5753	0.00494319	2.67933	0.953256	0.810947	4.54771	2	269	8	26190	245	PANC1-DS9955.hotspot.twopass.fdr0.01.merge.pks.bed	PANC-1	pancreas	peaks	Peaks
247	0.1	1.06305	0.611184	0.0611415	0.120266	-0.17458	0.296863	122	450	5654	26190	246	PrEC-DS12098.hg19.hotspot.twopass.fdr0.01.merge.pks.bed	PrEC	prostate	peaks	Peaks
247	0.01	1.55087	0.0260812	0.438819	0.197222	0.0522639	0.825374	37	450	951	26190	246	PrEC-DS12098.hg19.hotspot.twopass.fdr0.01.merge.pks.bed	PrEC	prostate	peaks	Peaks
247	0.001	3.24477	7.42989e-05	1.17704	0.297077	0.594772	1.75931	17	450	190	26190	246	PrEC-DS12098.hg19.hotspot.twopass.fdr0.01.merge.pks.bed	PrEC	prostate	peaks	Peaks
247	0.0001	5.56851	3.05058e-05	1.71713	0.411815	0.90997	2.52428	9	450	56	26190	246	PrEC-DS12098.hg19.hotspot.twopass.fdr0.01.merge.pks.bed	PrEC	prostate	peaks	Peaks
247	1e-05	7.48206	0.000417492	2.01251	0.570314	0.894693	3.13032	5	450	26	26190	246	PrEC-DS12098.hg19.hotspot.twopass.fdr0.01.merge.pks.bed	PrEC	prostate	peaks	Peaks
247	1e-06	9.02315	0.0039241	2.19979	0.762705	0.704892	3.6947	3	450	13	26190	246	PrEC-DS12098.hg19.hotspot.twopass.fdr0.01.merge.pks.bed	PrEC	prostate	peaks	Peaks
247	1e-07	7.39805	0.0263063	2.00122	0.900775	0.235697	3.76673	2	450	10	26190	246	PrEC-DS12098.hg19.hotspot.twopass.fdr0.01.merge.pks.bed	PrEC	prostate	peaks	Peaks
247	5e-08	8.52052	0.0219775	2.14248	0.935271	0.309347	3.97561	2	450	8	26190	246	PrEC-DS12098.hg19.hotspot.twopass.fdr0.01.merge.pks.bed	PrEC	prostate	peaks	Peaks
248	0.1	1.02167	0.856888	0.0214378	0.118876	-0.211559	0.254435	122	462	5654	26190	247	RPTEC-DS14061.hotspot.twopass.fdr0.01.merge.pks.bed	RPTEC	epithelium	peaks	Peaks
248	0.01	1.1314	0.565863	0.123454	0.215018	-0.297982	0.544889	30	462	951	26190	247	RPTEC-DS14061.hotspot.twopass.fdr0.01.merge.pks.bed	RPTEC	epithelium	peaks	Peaks
248	0.001	2.32669	0.00939755	0.844446	0.325132	0.207188	1.4817	12	462	190	26190	247	RPTEC-DS14061.hotspot.twopass.fdr0.01.merge.pks.bed	RPTEC	epithelium	peaks	Peaks
248	0.0001	3.05736	0.018369	1.11755	0.473921	0.188665	2.04644	6	462	56	26190	247	RPTEC-DS14061.hotspot.twopass.fdr0.01.merge.pks.bed	RPTEC	epithelium	peaks	Peaks
248	1e-05	2.07928	0.353063	0.732022	0.788252	-0.812952	2.277	2	462	26	26190	247	RPTEC-DS14061.hotspot.twopass.fdr0.01.merge.pks.bed	RPTEC	epithelium	peaks	Peaks
248	1e-06	1.9856	0.535685	0.685923	1.10749	-1.48475	2.8566	1	462	13	26190	247	RPTEC-DS14061.hotspot.twopass.fdr0.01.merge.pks.bed	RPTEC	epithelium	peaks	Peaks
248	1e-07	2.74186	0.376422	1.00864	1.14034	-1.22642	3.2437	1	462	10	26190	247	RPTEC-DS14061.hotspot.twopass.fdr0.01.merge.pks.bed	RPTEC	epithelium	peaks	Peaks
248	5e-08	3.30208	0.301545	1.19455	1.15625	-1.0717	3.46081	1	462	8	26190	247	RPTEC-DS14061.hotspot.twopass.fdr0.01.merge.pks.bed	RPTEC	epithelium	peaks	Peaks
249	0.1	0.890478	0.387974	-0.115997	0.134365	-0.379353	0.147359	90	379	5654	26190	248	RWPE_AllReps.30000000.hotspot.twopass.fdr0.01.merge.pks.bed	RWPE1	prostate	peaks	Peaks
249	0.01	1.57594	0.0307369	0.454853	0.210535	0.0422044	0.867502	30	379	951	26190	248	RWPE_AllReps.30000000.hotspot.twopass.fdr0.01.merge.pks.bed	RWPE1	prostate	peaks	Peaks
249	0.001	3.27567	0.000183	1.18652	0.317133	0.56494	1.8081	14	379	190	26190	248	RWPE_AllReps.30000000.hotspot.twopass.fdr0.01.merge.pks.bed	RWPE1	prostate	peaks	Peaks
249	0.0001	3.87503	0.00440105	1.35455	0.475634	0.42231	2.2868	6	379	56	26190	248	RWPE_AllReps.30000000.hotspot.twopass.fdr0.01.merge.pks.bed	RWPE1	prostate	peaks	Peaks
249	1e-05	4.27348	0.0309674	1.45243	0.673202	0.132952	2.7719	3	379	26	26190	248	RWPE_AllReps.30000000.hotspot.twopass.fdr0.01.merge.pks.bed	RWPE1	prostate	peaks	Peaks
249	1e-06	5.87872	0.0392588	1.77134	0.859262	0.0871841	3.45549	2	379	13	26190	248	RWPE_AllReps.30000000.hotspot.twopass.fdr0.01.merge.pks.bed	RWPE1	prostate	peaks	Peaks
249	1e-07	3.372	0.283966	1.21551	1.13445	-1.00801	3.43903	1	379	10	26190	248	RWPE_AllReps.30000000.hotspot.twopass.fdr0.01.merge.pks.bed	RWPE1	prostate	peaks	Peaks
249	5e-08	3.87301	0.240862	1.35403	1.15449	-0.908776	3.61684	1	379	8	26190	248	RWPE_AllReps.30000000.hotspot.twopass.fdr0.01.merge.pks.bed	RWPE1	prostate	peaks	Peaks
250	0.1	1.10738	0.386953	0.101997	0.117895	-0.129076	0.333071	133	481	5654	26190	249	SAEC-DS10518.hotspot.twopass.fdr0.01.merge.pks.bed	SAEC	epithelium	peaks	Peaks
250	0.01	1.53186	0.0294624	0.426482	0.195882	0.0425541	0.81041	39	481	951	26190	249	SAEC-DS10518.hotspot.twopass.fdr0.01.merge.pks.bed	SAEC	epithelium	peaks	Peaks
250	0.001	3.05706	0.000205416	1.11745	0.301017	0.52746	1.70745	17	481	190	26190	249	SAEC-DS10518.hotspot.twopass.fdr0.01.merge.pks.bed	SAEC	epithelium	peaks	Peaks
250	0.0001	5.1826	9.32784e-05	1.64531	0.42107	0.820009	2.4706	10	481	56	26190	249	SAEC-DS10518.hotspot.twopass.fdr0.01.merge.pks.bed	SAEC	epithelium	peaks	Peaks
250	1e-05	7.29625	0.000712321	1.98736	0.587144	0.836558	3.13816	6	481	26	26190	249	SAEC-DS10518.hotspot.twopass.fdr0.01.merge.pks.bed	SAEC	epithelium	peaks	Peaks
250	1e-06	14.4329	0.00035458	2.66951	0.747392	1.20462	4.1344	5	481	13	26190	249	SAEC-DS10518.hotspot.twopass.fdr0.01.merge.pks.bed	SAEC	epithelium	peaks	Peaks
[truncated: 6,060 more rows]

## Sheet: Functional enrichment for OP
Table S3B. The results of regulatory element enrichment analysis for Osteoporosis susceptibility loci.
ID	PThresh	OR	Pvalue	Beta	SE	CI95_lower	CI95_upper	NAnnotThesh	NAnnot	NThresh	N	linkID	Annotation	Celltype	Tissue	Type	Category
1	0.1	1.01147	0.92334	0.0114044	0.118515	-0.220885	0.243694	114	485	9475	47278	0	AG10803_footprints.txt	AG10803	skin	footprints	Footprints
	0.01	1.22944	0.366265	0.206561	0.228625	-0.241545	0.654667	23	485	1365	47278	0	AG10803_footprints.txt	AG10803	skin	footprints	Footprints
	0.001	3.00902	0.00770148	1.10161	0.413382	0.291386	1.91184	7	485	155	47278	0	AG10803_footprints.txt	AG10803	skin	footprints	Footprints
	0.0001	4.45058e-07	0.991279	-14.6251	1337.99	-2637.08	2607.83	0	485	30	47278	0	AG10803_footprints.txt	AG10803	skin	footprints	Footprints
	1e-05	4.54481e-08	0.998427	-16.9067	8573.01	-16820	16786.2	0	485	9	47278	0	AG10803_footprints.txt	AG10803	skin	footprints	Footprints
	1e-06	1	1	4.69281e-16	17686.4	-34665.4	34665.4	0	485	1	47278	0	AG10803_footprints.txt	AG10803	skin	footprints	Footprints
	1e-07	1	1	4.69281e-16	17686.4	-34665.4	34665.4	0	485	0	47278	0	AG10803_footprints.txt	AG10803	skin	footprints	Footprints
	5e-08	1	1	4.69281e-16	17686.4	-34665.4	34665.4	0	485	0	47278	0	AG10803_footprints.txt	AG10803	skin	footprints	Footprints
2	0.1	1.05981	0.562647	0.0580887	0.100341	-0.138579	0.254756	159	665	9475	47278	1	AoAF_footprints.txt	AoAF	blood_vessel	footprints	Footprints
2	0.01	1.24771	0.261634	0.221306	0.197148	-0.165104	0.607716	33	665	1365	47278	1	AoAF_footprints.txt	AoAF	blood_vessel	footprints	Footprints
2	0.001	2.5409	0.0162366	0.932519	0.387975	0.172087	1.69295	8	665	155	47278	1	AoAF_footprints.txt	AoAF	blood_vessel	footprints	Footprints
2	0.0001	4.54477e-07	0.989695	-14.6041	1130.76	-2230.9	2201.69	0	665	30	47278	1	AoAF_footprints.txt	AoAF	blood_vessel	footprints	Footprints
2	1e-05	4.4917e-08	0.998152	-16.9184	7303.05	-14330.9	14297.1	0	665	9	47278	1	AoAF_footprints.txt	AoAF	blood_vessel	footprints	Footprints
2	1e-06	1	1	3.93258e-16	15071.1	-29539.4	29539.4	0	665	1	47278	1	AoAF_footprints.txt	AoAF	blood_vessel	footprints	Footprints
2	1e-07	1	1	3.93258e-16	15071.1	-29539.4	29539.4	0	665	0	47278	1	AoAF_footprints.txt	AoAF	blood_vessel	footprints	Footprints
2	5e-08	1	1	3.93258e-16	15071.1	-29539.4	29539.4	0	665	0	47278	1	AoAF_footprints.txt	AoAF	blood_vessel	footprints	Footprints
3	0.1	0.72571	0.0751924	-0.320605	0.180187	-0.673772	0.0325618	46	242	9475	47278	2	CD20+_footprints.txt	CD20+	blood	footprints	Footprints
3	0.01	0.978881	0.951189	-0.0213448	0.348693	-0.704782	0.662093	10	242	1365	47278	2	CD20+_footprints.txt	CD20+	blood	footprints	Footprints
3	0.001	4.27874	0.00267268	1.45366	0.484057	0.504907	2.40241	5	242	155	47278	2	CD20+_footprints.txt	CD20+	blood	footprints	Footprints
3	0.0001	5.05412	0.136069	1.6202	1.08696	-0.510228	3.75064	1	242	30	47278	2	CD20+_footprints.txt	CD20+	blood	footprints	Footprints
3	1e-05	6.12461e-08	0.998851	-16.6084	11534.3	-22623.9	22590.7	0	242	9	47278	2	CD20+_footprints.txt	CD20+	blood	footprints	Footprints
3	1e-06	1	1	5.85418e-16	24139.4	-47313.2	47313.2	0	242	1	47278	2	CD20+_footprints.txt	CD20+	blood	footprints	Footprints
3	1e-07	1	1	5.85418e-16	24139.4	-47313.2	47313.2	0	242	0	47278	2	CD20+_footprints.txt	CD20+	blood	footprints	Footprints
3	5e-08	1	1	5.85418e-16	24139.4	-47313.2	47313.2	0	242	0	47278	2	CD20+_footprints.txt	CD20+	blood	footprints	Footprints
4	0.1	0.78536	0.0658422	-0.241614	0.131348	-0.499055	0.0158278	88	442	9475	47278	3	CD34+_Mobilized_footprints.txt	CD34+	blood	footprints	Footprints
4	0.01	0.829315	0.503943	-0.187155	0.280046	-0.736045	0.361736	17	442	1365	47278	3	CD34+_Mobilized_footprints.txt	CD34+	blood	footprints	Footprints
4	0.001	1.2989	0.663854	0.261519	0.601749	-0.917908	1.44095	4	442	155	47278	3	CD34+_Mobilized_footprints.txt	CD34+	blood	footprints	Footprints
4	0.0001	3.03986	0.302208	1.11181	1.07764	-1.00036	3.22398	1	442	30	47278	3	CD34+_Mobilized_footprints.txt	CD34+	blood	footprints	Footprints
4	1e-05	5.9632e-08	0.998485	-16.6351	8763.39	-17192.9	17159.6	0	442	9	47278	3	CD34+_Mobilized_footprints.txt	CD34+	blood	footprints	Footprints
4	1e-06	1	1	5.95392e-16	18221.4	-35713.9	35713.9	0	442	1	47278	3	CD34+_Mobilized_footprints.txt	CD34+	blood	footprints	Footprints
4	1e-07	1	1	5.95392e-16	18221.4	-35713.9	35713.9	0	442	0	47278	3	CD34+_Mobilized_footprints.txt	CD34+	blood	footprints	Footprints
4	5e-08	1	1	5.95392e-16	18221.4	-35713.9	35713.9	0	442	0	47278	3	CD34+_Mobilized_footprints.txt	CD34+	blood	footprints	Footprints
5	0.1	1.0387	0.734449	0.0379741	0.111948	-0.181443	0.257391	131	569	9475	47278	4	fBrain_footprints.txt	fBrain	fetal_brain	footprints	Footprints
5	0.01	0.863688	0.555469	-0.146543	0.248553	-0.633708	0.340621	19	569	1365	47278	4	fBrain_footprints.txt	fBrain	fetal_brain	footprints	Footprints
5	0.001	1.46437	0.466759	0.381427	0.524109	-0.645827	1.40868	4	569	155	47278	4	fBrain_footprints.txt	fBrain	fetal_brain	footprints	Footprints
5	0.0001	2.27502	0.442812	0.821988	1.07106	-1.27729	2.92126	1	569	30	47278	4	fBrain_footprints.txt	fBrain	fetal_brain	footprints	Footprints
5	1e-05	4.02706e-08	0.99838	-17.0276	8387.03	-16455.6	16421.5	0	569	9	47278	4	fBrain_footprints.txt	fBrain	fetal_brain	footprints	Footprints
5	1e-06	1	1	3.67546e-16	16872.5	-33070.1	33070.1	0	569	1	47278	4	fBrain_footprints.txt	fBrain	fetal_brain	footprints	Footprints
5	1e-07	1	1	3.67546e-16	16872.5	-33070.1	33070.1	0	569	0	47278	4	fBrain_footprints.txt	fBrain	fetal_brain	footprints	Footprints
5	5e-08	1	1	3.67546e-16	16872.5	-33070.1	33070.1	0	569	0	47278	4	fBrain_footprints.txt	fBrain	fetal_brain	footprints	Footprints
6	0.1	0.934217	0.570647	-0.0680467	0.119991	-0.303229	0.167135	105	494	9475	47278	5	fHeart_footprints.txt	fHeart	fetal_heart	footprints	Footprints
6	0.01	1.13983	0.574965	0.130883	0.233406	-0.326592	0.588359	22	494	1365	47278	5	fHeart_footprints.txt	fHeart	fetal_heart	footprints	Footprints
6	0.001	1.55502	0.403466	0.441487	0.528444	-0.594264	1.47724	4	494	155	47278	5	fHeart_footprints.txt	fHeart	fetal_heart	footprints	Footprints
6	0.0001	4.48765e-07	0.991181	-14.6168	1322.37	-2606.46	2577.23	0	494	30	47278	5	fHeart_footprints.txt	fHeart	fetal_heart	footprints	Footprints
6	1e-05	4.24161e-08	0.998412	-16.9757	8531.81	-16739.3	16705.4	0	494	9	47278	5	fHeart_footprints.txt	fHeart	fetal_heart	footprints	Footprints
6	1e-06	1	1	5.37772e-16	17565.7	-34428.9	34428.9	0	494	1	47278	5	fHeart_footprints.txt	fHeart	fetal_heart	footprints	Footprints
6	1e-07	1	1	5.37772e-16	17565.7	-34428.9	34428.9	0	494	0	47278	5	fHeart_footprints.txt	fHeart	fetal_heart	footprints	Footprints
6	5e-08	1	1	5.37772e-16	17565.7	-34428.9	34428.9	0	494	0	47278	5	fHeart_footprints.txt	fHeart	fetal_heart	footprints	Footprints
7	0.1	0.874089	0.227887	-0.134574	0.111603	-0.353316	0.0841689	126	585	9475	47278	6	fLung_footprints.txt	fLung	fetal_lung	footprints	Footprints
7	0.01	0.853334	0.511738	-0.158604	0.241726	-0.632386	0.315178	20	585	1365	47278	6	fLung_footprints.txt	fLung	fetal_lung	footprints	Footprints
7	0.001	2.08971	0.0917576	0.737025	0.437093	-0.119677	1.59373	6	585	155	47278	6	fLung_footprints.txt	fLung	fetal_lung	footprints	Footprints
7	0.0001	2.0945	0.488837	0.739317	1.06813	-1.35422	2.83285	1	585	30	47278	6	fLung_footprints.txt	fLung	fetal_lung	footprints	Footprints
7	1e-05	4.41286e-08	0.998294	-16.9362	7920.25	-15540.6	15506.7	0	585	9	47278	6	fLung_footprints.txt	fLung	fetal_lung	footprints	Footprints
7	1e-06	1	1	3.86055e-16	16056.2	-31470.1	31470.1	0	585	1	47278	6	fLung_footprints.txt	fLung	fetal_lung	footprints	Footprints
7	1e-07	1	1	3.86055e-16	16056.2	-31470.1	31470.1	0	585	0	47278	6	fLung_footprints.txt	fLung	fetal_lung	footprints	Footprints
7	5e-08	1	1	3.86055e-16	16056.2	-31470.1	31470.1	0	585	0	47278	6	fLung_footprints.txt	fLung	fetal_lung	footprints	Footprints
8	0.1	0.828812	0.306633	-0.187762	0.183663	-0.547742	0.172219	41	211	9475	47278	7	GM06990_footprints.txt	GM06990	blood	footprints	Footprints
8	0.01	0.676796	0.355414	-0.390385	0.422431	-1.21835	0.43758	6	211	1365	47278	7	GM06990_footprints.txt	GM06990	blood	footprints	Footprints
8	0.001	2.55208	0.124442	0.93691	0.609811	-0.25832	2.13214	3	211	155	47278	7	GM06990_footprints.txt	GM06990	blood	footprints	Footprints
8	0.0001	5.06354	0.138833	1.62207	1.09588	-0.525858	3.76999	1	211	30	47278	7	GM06990_footprints.txt	GM06990	blood	footprints	Footprints
8	1e-05	4.3625e-08	0.998927	-16.9476	12598.5	-24710	24676.1	0	211	9	47278	7	GM06990_footprints.txt	GM06990	blood	footprints	Footprints
8	1e-06	1	1	4.89533e-16	25951.5	-50865	50865	0	211	1	47278	7	GM06990_footprints.txt	GM06990	blood	footprints	Footprints
8	1e-07	1	1	4.89533e-16	25951.5	-50865	50865	0	211	0	47278	7	GM06990_footprints.txt	GM06990	blood	footprints	Footprints
8	5e-08	1	1	4.89533e-16	25951.5	-50865	50865	0	211	0	47278	7	GM06990_footprints.txt	GM06990	blood	footprints	Footprints
9	0.1	1.07657	0.561967	0.0737776	0.12722	-0.175573	0.323128	96	404	9475	47278	8	GM12865_footprints.txt	GM12865	blood	footprints	Footprints
9	0.01	1.01133	0.966152	0.0112689	0.265555	-0.509218	0.531756	17	404	1365	47278	8	GM12865_footprints.txt	GM12865	blood	footprints	Footprints
9	0.001	4.12332	0.000337865	1.41666	0.39523	0.642008	2.19131	8	404	155	47278	8	GM12865_footprints.txt	GM12865	blood	footprints	Footprints
9	0.0001	4.1238e-07	0.991922	-14.7013	1452.05	-2860.73	2831.33	0	404	30	47278	8	GM12865_footprints.txt	GM12865	blood	footprints	Footprints
9	1e-05	4.89312e-08	0.998544	-16.8329	9222.62	-18093.2	18059.5	0	404	9	47278	8	GM12865_footprints.txt	GM12865	blood	footprints	Footprints
9	1e-06	1	1	4.412e-16	19180	-37592.9	37592.9	0	404	1	47278	8	GM12865_footprints.txt	GM12865	blood	footprints	Footprints
9	1e-07	1	1	4.412e-16	19180	-37592.9	37592.9	0	404	0	47278	8	GM12865_footprints.txt	GM12865	blood	footprints	Footprints
9	5e-08	1	1	4.412e-16	19180	-37592.9	37592.9	0	404	0	47278	8	GM12865_footprints.txt	GM12865	blood	footprints	Footprints
10	0.1	0.815491	0.0660918	-0.203965	0.110983	-0.421491	0.013562	123	644	9475	47278	9	H7-hESC_footprints.txt	H7-hESC	es_cell	footprints	Footprints
10	0.01	1.09367	0.675567	0.0895412	0.213947	-0.329795	0.508878	27	644	1365	47278	9	H7-hESC_footprints.txt	H7-hESC	es_cell	footprints	Footprints
10	0.001	2.00071	0.113203	0.693504	0.43783	-0.164642	1.55165	6	644	155	47278	9	H7-hESC_footprints.txt	H7-hESC	es_cell	footprints	Footprints
10	0.0001	1.95042	0.531675	0.668045	1.0681	-1.42543	2.76152	1	644	30	47278	9	H7-hESC_footprints.txt	H7-hESC	es_cell	footprints	Footprints
10	1e-05	3.98899e-08	0.998219	-17.0371	7633.4	-14978.5	14944.4	0	644	9	47278	9	H7-hESC_footprints.txt	H7-hESC	es_cell	footprints	Footprints
10	1e-06	1	1	3.78995e-16	15585.4	-30547.3	30547.3	0	644	1	47278	9	H7-hESC_footprints.txt	H7-hESC	es_cell	footprints	Footprints
10	1e-07	1	1	3.78995e-16	15585.4	-30547.3	30547.3	0	644	0	47278	9	H7-hESC_footprints.txt	H7-hESC	es_cell	footprints	Footprints
10	5e-08	1	1	3.78995e-16	15585.4	-30547.3	30547.3	0	644	0	47278	9	H7-hESC_footprints.txt	H7-hESC	es_cell	footprints	Footprints
11	0.1	1.02149	0.845659	0.0212633	0.109233	-0.192833	0.23536	129	562	9475	47278	10	HAEpiC_footprints.txt	HAEpiC	epithelium	footprints	Footprints
11	0.01	0.666606	0.133491	-0.405556	0.270285	-0.935313	0.124202	17	562	1365	47278	10	HAEpiC_footprints.txt	HAEpiC	epithelium	footprints	Footprints
11	0.001	1.71095	0.260473	0.537051	0.477263	-0.398383	1.47249	5	562	155	47278	10	HAEpiC_footprints.txt	HAEpiC	epithelium	footprints	Footprints
11	0.0001	4.49122e-07	0.990484	-14.616	1225.51	-2416.62	2387.38	0	562	30	47278	10	HAEpiC_footprints.txt	HAEpiC	epithelium	footprints	Footprints
11	1e-05	4.72511e-08	0.998279	-16.8678	7821.92	-15347.8	15314.1	0	562	9	47278	10	HAEpiC_footprints.txt	HAEpiC	epithelium	footprints	Footprints
11	1e-06	1	1	4.17631e-16	16303.8	-31955.4	31955.4	0	562	1	47278	10	HAEpiC_footprints.txt	HAEpiC	epithelium	footprints	Footprints
11	1e-07	1	1	4.17631e-16	16303.8	-31955.4	31955.4	0	562	0	47278	10	HAEpiC_footprints.txt	HAEpiC	epithelium	footprints	Footprints
11	5e-08	1	1	4.17631e-16	16303.8	-31955.4	31955.4	0	562	0	47278	10	HAEpiC_footprints.txt	HAEpiC	epithelium	footprints	Footprints
12	0.1	1.04878	0.694762	0.0476271	0.121374	-0.190265	0.285519	104	444	9475	47278	11	HA-h_footprints.txt	HA-h	brain_hippocampus	footprints	Footprints
12	0.01	1.28468	0.282191	0.250506	0.23294	-0.206056	0.707069	24	444	1365	47278	11	HA-h_footprints.txt	HA-h	brain_hippocampus	footprints	Footprints
12	0.001	2.23614	0.0908221	0.804753	0.475882	-0.127976	1.73748	5	444	155	47278	11	HA-h_footprints.txt	HA-h	brain_hippocampus	footprints	Footprints
12	0.0001	4.69397e-07	0.991585	-14.5718	1381.69	-2722.68	2693.54	0	444	30	47278	11	HA-h_footprints.txt	HA-h	brain_hippocampus	footprints	Footprints
12	1e-05	4.63252e-08	0.998481	-16.8876	8871.61	-17405.2	17371.5	0	444	9	47278	11	HA-h_footprints.txt	HA-h	brain_hippocampus	footprints	Footprints
12	1e-06	1	1	5.73088e-16	18214.8	-35701.1	35701.1	0	444	1	47278	11	HA-h_footprints.txt	HA-h	brain_hippocampus	footprints	Footprints
12	1e-07	1	1	5.73088e-16	18214.8	-35701.1	35701.1	0	444	0	47278	11	HA-h_footprints.txt	HA-h	brain_hippocampus	footprints	Footprints
12	5e-08	1	1	5.73088e-16	18214.8	-35701.1	35701.1	0	444	0	47278	11	HA-h_footprints.txt	HA-h	brain_hippocampus	footprints	Footprints
13	0.1	0.961376	0.743254	-0.0393901	0.120258	-0.275095	0.196315	103	471	9475	47278	12	HCF_footprints.txt	HCF	heart	footprints	Footprints
13	0.01	0.97729	0.926682	-0.0229716	0.249637	-0.512259	0.466316	19	471	1365	47278	12	HCF_footprints.txt	HCF	heart	footprints	Footprints
13	0.001	2.02303	0.139754	0.704595	0.477139	-0.230598	1.63979	5	471	155	47278	12	HCF_footprints.txt	HCF	heart	footprints	Footprints
13	0.0001	4.35485e-07	0.991294	-14.6468	1342.29	-2645.54	2616.24	0	471	30	47278	12	HCF_footprints.txt	HCF	heart	footprints	Footprints
13	1e-05	4.17484e-08	0.998443	-16.9916	8708.6	-17085.9	17051.9	0	471	9	47278	12	HCF_footprints.txt	HCF	heart	footprints	Footprints
13	1e-06	1	1	5.33374e-16	17790.6	-34869.5	34869.5	0	471	1	47278	12	HCF_footprints.txt	HCF	heart	footprints	Footprints
13	1e-07	1	1	5.33374e-16	17790.6	-34869.5	34869.5	0	471	0	47278	12	HCF_footprints.txt	HCF	heart	footprints	Footprints
13	5e-08	1	1	5.33374e-16	17790.6	-34869.5	34869.5	0	471	0	47278	12	HCF_footprints.txt	HCF	heart	footprints	Footprints
14	0.1	0.946161	0.630284	-0.0553422	0.114978	-0.2807	0.170016	115	514	9475	47278	13	HCM_footprints.txt	HCM	heart	footprints	Footprints
14	0.01	1.10679	0.656197	0.10146	0.227912	-0.345248	0.548168	23	514	1365	47278	13	HCM_footprints.txt	HCM	heart	footprints	Footprints
14	0.001	2.73058	0.0148566	1.00451	0.412387	0.196236	1.81279	7	514	155	47278	13	HCM_footprints.txt	HCM	heart	footprints	Footprints
14	0.0001	2.33054	0.431311	0.846098	1.07516	-1.26122	2.95341	1	514	30	47278	13	HCM_footprints.txt	HCM	heart	footprints	Footprints
14	1e-05	12.8706	0.0375956	2.55495	1.22879	0.146517	4.96338	1	514	9	47278	13	HCM_footprints.txt	HCM	heart	footprints	Footprints
14	1e-06	1	1	4.97794e-16	16878.2	-33081.4	33081.4	0	514	1	47278	13	HCM_footprints.txt	HCM	heart	footprints	Footprints
14	1e-07	1	1	4.97794e-16	16878.2	-33081.4	33081.4	0	514	0	47278	13	HCM_footprints.txt	HCM	heart	footprints	Footprints
14	5e-08	1	1	4.97794e-16	16878.2	-33081.4	33081.4	0	514	0	47278	13	HCM_footprints.txt	HCM	heart	footprints	Footprints
15	0.1	0.963502	0.732009	-0.0371805	0.108571	-0.249979	0.175618	136	585	9475	47278	14	HCPEpiC_footprints.txt	HCPEpiC	epithelium	footprints	Footprints
15	0.01	1.27812	0.230805	0.245393	0.204787	-0.155989	0.646775	31	585	1365	47278	14	HCPEpiC_footprints.txt	HCPEpiC	epithelium	footprints	Footprints
15	0.001	2.84153	0.00755717	1.04434	0.390958	0.278065	1.81062	8	585	155	47278	14	HCPEpiC_footprints.txt	HCPEpiC	epithelium	footprints	Footprints
15	0.0001	2.04679	0.50678	0.716273	1.07895	-1.39847	2.83102	1	585	30	47278	14	HCPEpiC_footprints.txt	HCPEpiC	epithelium	footprints	Footprints
15	1e-05	4.58519e-08	0.998258	-16.8978	7741.41	-15190.1	15156.3	0	585	9	47278	14	HCPEpiC_footprints.txt	HCPEpiC	epithelium	footprints	Footprints
15	1e-06	1	1	4.6165e-16	15973.2	-31307.5	31307.5	0	585	1	47278	14	HCPEpiC_footprints.txt	HCPEpiC	epithelium	footprints	Footprints
15	1e-07	1	1	4.6165e-16	15973.2	-31307.5	31307.5	0	585	0	47278	14	HCPEpiC_footprints.txt	HCPEpiC	epithelium	footprints	Footprints
15	5e-08	1	1	4.6165e-16	15973.2	-31307.5	31307.5	0	585	0	47278	14	HCPEpiC_footprints.txt	HCPEpiC	epithelium	footprints	Footprints
16	0.1	1.09719	0.371431	0.0927499	0.103771	-0.110641	0.29614	148	612	9475	47278	15	HEEpiC_footprints.txt	HEEpiC	epithelium	footprints	Footprints
16	0.01	1.43006	0.0639357	0.357713	0.193084	-0.0207319	0.736159	33	612	1365	47278	15	HEEpiC_footprints.txt	HEEpiC	epithelium	footprints	Footprints
16	0.001	2.27772	0.0459242	0.823176	0.412394	0.0148831	1.63147	7	612	155	47278	15	HEEpiC_footprints.txt	HEEpiC	epithelium	footprints	Footprints
16	0.0001	1.98507	0.523955	0.685652	1.07594	-1.42318	2.79449	1	612	30	47278	15	HEEpiC_footprints.txt	HEEpiC	epithelium	footprints	Footprints
16	1e-05	11.5261	0.0451598	2.44462	1.22038	0.0526749	4.83656	1	612	9	47278	15	HEEpiC_footprints.txt	HEEpiC	epithelium	footprints	Footprints
16	1e-06	1	1	5.43201e-16	15773.6	-30916.3	30916.3	0	612	1	47278	15	HEEpiC_footprints.txt	HEEpiC	epithelium	footprints	Footprints
16	1e-07	1	1	5.43201e-16	15773.6	-30916.3	30916.3	0	612	0	47278	15	HEEpiC_footprints.txt	HEEpiC	epithelium	footprints	Footprints
16	5e-08	1	1	5.43201e-16	15773.6	-30916.3	30916.3	0	612	0	47278	15	HEEpiC_footprints.txt	HEEpiC	epithelium	footprints	Footprints
17	0.1	0.751903	0.106755	-0.285148	0.176787	-0.63165	0.0613538	45	237	9475	47278	16	HepG2_footprints.txt	HepG2	liver	footprints	Footprints
17	0.01	0.611224	0.2421	-0.492291	0.42085	-1.31716	0.332575	6	237	1365	47278	16	HepG2_footprints.txt	HepG2	liver	footprints	Footprints
17	0.001	3.20589	0.028476	1.16499	0.531797	0.122668	2.20731	4	237	155	47278	16	HepG2_footprints.txt	HepG2	liver	footprints	Footprints
17	0.0001	4.50487e-07	0.993713	-14.6129	1854.48	-3649.4	3620.17	0	237	30	47278	16	HepG2_footprints.txt	HepG2	liver	footprints	Footprints
17	1e-05	4.34448e-08	0.998858	-16.9518	11840.6	-23224.6	23190.7	0	237	9	47278	16	HepG2_footprints.txt	HepG2	liver	footprints	Footprints
17	1e-06	1	1	6.08678e-16	24219	-47469.2	47469.2	0	237	1	47278	16	HepG2_footprints.txt	HepG2	liver	footprints	Footprints
17	1e-07	1	1	6.08678e-16	24219	-47469.2	47469.2	0	237	0	47278	16	HepG2_footprints.txt	HepG2	liver	footprints	Footprints
17	5e-08	1	1	6.08678e-16	24219	-47469.2	47469.2	0	237	0	47278	16	HepG2_footprints.txt	HepG2	liver	footprints	Footprints
18	0.1	0.741859	0.0602469	-0.298596	0.158913	-0.610066	0.0128748	55	300	9475	47278	17	HFF_footprints.txt	HFF	foreskin	footprints	Footprints
18	0.01	1.30966	0.325281	0.269766	0.274246	-0.267757	0.807288	16	300	1365	47278	17	HFF_footprints.txt	HFF	foreskin	footprints	Footprints
18	0.001	4.00861	0.00166684	1.38844	0.441624	0.522861	2.25403	6	300	155	47278	17	HFF_footprints.txt	HFF	foreskin	footprints	Footprints
18	0.0001	4.56175e-07	0.993005	-14.6004	1665.26	-3278.51	3249.31	0	300	30	47278	17	HFF_footprints.txt	HFF	foreskin	footprints	Footprints
18	1e-05	4.56674e-08	0.998748	-16.9019	10774	-21134	21100.2	0	300	9	47278	17	HFF_footprints.txt	HFF	foreskin	footprints	Footprints
18	1e-06	1	1	5.19096e-16	21852.9	-42831.7	42831.7	0	300	1	47278	17	HFF_footprints.txt	HFF	foreskin	footprints	Footprints
18	1e-07	1	1	5.19096e-16	21852.9	-42831.7	42831.7	0	300	0	47278	17	HFF_footprints.txt	HFF	foreskin	footprints	Footprints
18	5e-08	1	1	5.19096e-16	21852.9	-42831.7	42831.7	0	300	0	47278	17	HFF_footprints.txt	HFF	foreskin	footprints	Footprints
19	0.1	0.962925	0.745735	-0.0377799	0.116508	-0.266136	0.190576	113	504	9475	47278	18	HIPEpiC_footprints.txt	HIPEpiC	epithelium	footprints	Footprints
19	0.01	0.962677	0.875926	-0.0380375	0.243617	-0.515527	0.439452	20	504	1365	47278	18	HIPEpiC_footprints.txt	HIPEpiC	epithelium	footprints	Footprints
19	0.001	2.2868	0.0613607	0.827155	0.442119	-0.0393985	1.69371	6	504	155	47278	18	HIPEpiC_footprints.txt	HIPEpiC	epithelium	footprints	Footprints
19	0.0001	4.41831e-07	0.990977	-14.6323	1293.92	-2550.71	2521.45	0	504	30	47278	18	HIPEpiC_footprints.txt	HIPEpiC	epithelium	footprints	Footprints
19	1e-05	5.22781e-08	0.998387	-16.7667	8294.46	-16273.9	16240.4	0	504	9	47278	18	HIPEpiC_footprints.txt	HIPEpiC	epithelium	footprints	Footprints
19	1e-06	1	1	3.87395e-16	17210.8	-33733.1	33733.1	0	504	1	47278	18	HIPEpiC_footprints.txt	HIPEpiC	epithelium	footprints	Footprints
19	1e-07	1	1	3.87395e-16	17210.8	-33733.1	33733.1	0	504	0	47278	18	HIPEpiC_footprints.txt	HIPEpiC	epithelium	footprints	Footprints
19	5e-08	1	1	3.87395e-16	17210.8	-33733.1	33733.1	0	504	0	47278	18	HIPEpiC_footprints.txt	HIPEpiC	epithelium	footprints	Footprints
20	0.1	1.13631	0.208399	0.12779	0.101584	-0.0713138	0.326894	153	630	9475	47278	19	HMF_footprints.txt	HMF	breast	footprints	Footprints
20	0.01	1.29995	0.185393	0.262323	0.198079	-0.125913	0.650559	32	630	1365	47278	19	HMF_footprints.txt	HMF	breast	footprints	Footprints
20	0.001	2.6195	0.0135369	0.962985	0.389979	0.198626	1.72734	8	630	155	47278	19	HMF_footprints.txt	HMF	breast	footprints	Footprints
20	0.0001	4.47574e-07	0.989983	-14.6194	1164.4	-2296.85	2267.61	0	630	30	47278	19	HMF_footprints.txt	HMF	breast	footprints	Footprints
20	1e-05	4.19403e-08	0.998197	-16.987	7517.86	-14752	14718	0	630	9	47278	19	HMF_footprints.txt	HMF	breast	footprints	Footprints
20	1e-06	1	1	4.60704e-16	15548.5	-30475	30475	0	630	1	47278	19	HMF_footprints.txt	HMF	breast	footprints	Footprints
20	1e-07	1	1	4.60704e-16	15548.5	-30475	30475	0	630	0	47278	19	HMF_footprints.txt	HMF	breast	footprints	Footprints
20	5e-08	1	1	4.60704e-16	15548.5	-30475	30475	0	630	0	47278	19	HMF_footprints.txt	HMF	breast	footprints	Footprints
21	0.1	0.900854	0.377151	-0.104412	0.118225	-0.336133	0.12731	108	495	9475	47278	20	HMVEC-dBl-Ad_footprints.txt	HMVEC-dBl-Ad	blood_vessel	footprints	Footprints
21	0.01	0.907098	0.69567	-0.0975046	0.249263	-0.58606	0.391051	18	495	1365	47278	20	HMVEC-dBl-Ad_footprints.txt	HMVEC-dBl-Ad	blood_vessel	footprints	Footprints
21	0.001	2.33066	0.0545099	0.846151	0.440071	-0.0163872	1.70869	6	495	155	47278	20	HMVEC-dBl-Ad_footprints.txt	HMVEC-dBl-Ad	blood_vessel	footprints	Footprints
21	0.0001	2.42852	0.408446	0.887281	1.07337	-1.21652	2.99109	1	495	30	47278	20	HMVEC-dBl-Ad_footprints.txt	HMVEC-dBl-Ad	blood_vessel	footprints	Footprints
21	1e-05	4.34244e-08	0.998379	-16.9522	8346.37	-16375.8	16341.9	0	495	9	47278	20	HMVEC-dBl-Ad_footprints.txt	HMVEC-dBl-Ad	blood_vessel	footprints	Footprints
21	1e-06	1	1	4.4898e-16	17145.2	-33604.6	33604.6	0	495	1	47278	20	HMVEC-dBl-Ad_footprints.txt	HMVEC-dBl-Ad	blood_vessel	footprints	Footprints
21	1e-07	1	1	4.4898e-16	17145.2	-33604.6	33604.6	0	495	0	47278	20	HMVEC-dBl-Ad_footprints.txt	HMVEC-dBl-Ad	blood_vessel	footprints	Footprints
21	5e-08	1	1	4.4898e-16	17145.2	-33604.6	33604.6	0	495	0	47278	20	HMVEC-dBl-Ad_footprints.txt	HMVEC-dBl-Ad	blood_vessel	footprints	Footprints
22	0.1	0.896431	0.346309	-0.109334	0.116094	-0.336877	0.11821	109	520	9475	47278	21	HMVEC-dBl-Neo_footprints.txt	HMVEC-dBl-Neo	blood_vessel	footprints	Footprints
22	0.01	0.93777	0.791103	-0.0642511	0.242568	-0.539685	0.411183	20	520	1365	47278	21	HMVEC-dBl-Neo_footprints.txt	HMVEC-dBl-Neo	blood_vessel	footprints	Footprints
22	0.001	2.69516	0.0156394	0.991459	0.410164	0.187537	1.79538	7	520	155	47278	21	HMVEC-dBl-Neo_footprints.txt	HMVEC-dBl-Neo	blood_vessel	footprints	Footprints
22	0.0001	2.30719	0.433913	0.836029	1.06839	-1.25801	2.93007	1	520	30	47278	21	HMVEC-dBl-Neo_footprints.txt	HMVEC-dBl-Neo	blood_vessel	footprints	Footprints
22	1e-05	4.37751e-08	0.998355	-16.9442	8220.1	-16128.3	16094.4	0	520	9	47278	21	HMVEC-dBl-Neo_footprints.txt	HMVEC-dBl-Neo	blood_vessel	footprints	Footprints
22	1e-06	1	1	5.46188e-16	16734.4	-32799.4	32799.4	0	520	1	47278	21	HMVEC-dBl-Neo_footprints.txt	HMVEC-dBl-Neo	blood_vessel	footprints	Footprints
22	1e-07	1	1	5.46188e-16	16734.4	-32799.4	32799.4	0	520	0	47278	21	HMVEC-dBl-Neo_footprints.txt	HMVEC-dBl-Neo	blood_vessel	footprints	Footprints
22	5e-08	1	1	5.46188e-16	16734.4	-32799.4	32799.4	0	520	0	47278	21	HMVEC-dBl-Neo_footprints.txt	HMVEC-dBl-Neo	blood_vessel	footprints	Footprints
23	0.1	0.930483	0.537166	-0.0720515	0.116757	-0.300896	0.156793	108	494	9475	47278	22	HMVEC-dLy-Neo_footprints.txt	HMVEC-dLy-Neo	blood_vessel	footprints	Footprints
23	0.01	1.13536	0.577284	0.126949	0.227771	-0.319481	0.57338	23	494	1365	47278	22	HMVEC-dLy-Neo_footprints.txt	HMVEC-dLy-Neo	blood_vessel	footprints	Footprints
23	0.001	3.25209	0.00243575	1.1793	0.389052	0.416757	1.94184	8	494	155	47278	22	HMVEC-dLy-Neo_footprints.txt	HMVEC-dLy-Neo	blood_vessel	footprints	Footprints
23	0.0001	4.52221e-07	0.990946	-14.6091	1287.37	-2537.85	2508.63	0	494	30	47278	22	HMVEC-dLy-Neo_footprints.txt	HMVEC-dLy-Neo	blood_vessel	footprints	Footprints
23	1e-05	4.29785e-08	0.998372	-16.9626	8315.36	-16315.1	16281.1	0	494	9	47278	22	HMVEC-dLy-Neo_footprints.txt	HMVEC-dLy-Neo	blood_vessel	footprints	Footprints
23	1e-06	1	1	5.44506e-16	17010.5	-33340.7	33340.7	0	494	1	47278	22	HMVEC-dLy-Neo_footprints.txt	HMVEC-dLy-Neo	blood_vessel	footprints	Footprints
23	1e-07	1	1	5.44506e-16	17010.5	-33340.7	33340.7	0	494	0	47278	22	HMVEC-dLy-Neo_footprints.txt	HMVEC-dLy-Neo	blood_vessel	footprints	Footprints
23	5e-08	1	1	5.44506e-16	17010.5	-33340.7	33340.7	0	494	0	47278	22	HMVEC-dLy-Neo_footprints.txt	HMVEC-dLy-Neo	blood_vessel	footprints	Footprints
24	0.1	0.951057	0.672182	-0.0501808	0.118587	-0.282611	0.18225	108	481	9475	47278	23	HMVEC-LLy_footprints.txt	HMVEC-LLy	blood_vessel	footprints	Footprints
24	0.01	0.80736	0.416341	-0.213986	0.263275	-0.730004	0.302032	17	481	1365	47278	23	HMVEC-LLy_footprints.txt	HMVEC-LLy	blood_vessel	footprints	Footprints
24	0.001	1.08622	0.890677	0.082704	0.601713	-1.09665	1.26206	3	481	155	47278	23	HMVEC-LLy_footprints.txt	HMVEC-LLy	blood_vessel	footprints	Footprints
24	0.0001	4.3475e-07	0.99114	-14.6485	1319.16	-2600.21	2570.91	0	481	30	47278	23	HMVEC-LLy_footprints.txt	HMVEC-LLy	blood_vessel	footprints	Footprints
24	1e-05	4.89547e-08	0.998414	-16.8324	8467.09	-16612.3	16578.7	0	481	9	47278	23	HMVEC-LLy_footprints.txt	HMVEC-LLy	blood_vessel	footprints	Footprints
24	1e-06	1	1	5.00236e-16	17467.8	-34236.9	34236.9	0	481	1	47278	23	HMVEC-LLy_footprints.txt	HMVEC-LLy	blood_vessel	footprints	Footprints
24	1e-07	1	1	5.00236e-16	17467.8	-34236.9	34236.9	0	481	0	47278	23	HMVEC-LLy_footprints.txt	HMVEC-LLy	blood_vessel	footprints	Footprints
24	5e-08	1	1	5.00236e-16	17467.8	-34236.9	34236.9	0	481	0	47278	23	HMVEC-LLy_footprints.txt	HMVEC-LLy	blood_vessel	footprints	Footprints
25	0.1	0.993884	0.958118	-0.00613448	0.116813	-0.235088	0.222819	110	484	9475	47278	24	HPAF_footprints.txt	HPAF	blood_vessel	footprints	Footprints
25	0.01	0.926973	0.761355	-0.0758305	0.249688	-0.565218	0.413557	19	484	1365	47278	24	HPAF_footprints.txt	HPAF	blood_vessel	footprints	Footprints
25	0.001	2.38045	0.0494634	0.867289	0.441464	0.00201999	1.73256	6	484	155	47278	24	HPAF_footprints.txt	HPAF	blood_vessel	footprints	Footprints
25	0.0001	4.49436e-07	0.991119	-14.6153	1313.02	-2588.14	2558.91	0	484	30	47278	24	HPAF_footprints.txt	HPAF	blood_vessel	footprints	Footprints
25	1e-05	4.04741e-08	0.99841	-17.0226	8544.84	-16764.9	16730.9	0	484	9	47278	24	HPAF_footprints.txt	HPAF	blood_vessel	footprints	Footprints
25	1e-06	1	1	5.38412e-16	17436.9	-34176.3	34176.3	0	484	1	47278	24	HPAF_footprints.txt	HPAF	blood_vessel	footprints	Footprints
25	1e-07	1	1	5.38412e-16	17436.9	-34176.3	34176.3	0	484	0	47278	24	HPAF_footprints.txt	HPAF	blood_vessel	footprints	Footprints
25	5e-08	1	1	5.38412e-16	17436.9	-34176.3	34176.3	0	484	0	47278	24	HPAF_footprints.txt	HPAF	blood_vessel	footprints	Footprints
26	0.1	1.10942	0.327676	0.103837	0.106086	-0.104091	0.311766	139	567	9475	47278	25	HPdLF_footprints.txt	HPdLF	epithelium	footprints	Footprints
26	0.01	1.34613	0.140909	0.297232	0.201867	-0.0984278	0.692891	30	567	1365	47278	25	HPdLF_footprints.txt	HPdLF	epithelium	footprints	Footprints
26	0.001	1.24788	0.674769	0.221445	0.527738	-0.812921	1.25581	4	567	155	47278	25	HPdLF_footprints.txt	HPdLF	epithelium	footprints	Footprints
26	0.0001	4.3147e-07	0.990414	-14.6561	1219.85	-2405.57	2376.26	0	567	30	47278	25	HPdLF_footprints.txt	HPdLF	epithelium	footprints	Footprints
26	1e-05	3.89024e-08	0.998281	-17.0622	7919.07	-15538.4	15504.3	0	567	9	47278	25	HPdLF_footprints.txt	HPdLF	epithelium	footprints	Footprints
26	1e-06	1	1	3.93804e-16	16160.2	-31673.9	31673.9	0	567	1	47278	25	HPdLF_footprints.txt	HPdLF	epithelium	footprints	Footprints
26	1e-07	1	1	3.93804e-16	16160.2	-31673.9	31673.9	0	567	0	47278	25	HPdLF_footprints.txt	HPdLF	epithelium	footprints	Footprints
26	5e-08	1	1	3.93804e-16	16160.2	-31673.9	31673.9	0	567	0	47278	25	HPdLF_footprints.txt	HPdLF	epithelium	footprints	Footprints
27	0.1	1.15465	0.187021	0.143794	0.108981	-0.0698084	0.357396	136	536	9475	47278	26	HPF_footprints.txt	HPF	lung	footprints	Footprints
27	0.01	1.19309	0.420197	0.176546	0.219018	-0.252729	0.605822	26	536	1365	47278	26	HPF_footprints.txt	HPF	lung	footprints	Footprints
27	0.001	2.59948	0.020433	0.95531	0.412073	0.147646	1.76297	7	536	155	47278	26	HPF_footprints.txt	HPF	lung	footprints	Footprints
27	0.0001	4.63611e-07	0.990815	-14.5842	1266.87	-2497.65	2468.48	0	536	30	47278	26	HPF_footprints.txt	HPF	lung	footprints	Footprints
27	1e-05	4.38938e-08	0.998348	-16.9415	8182.34	-16054.3	16020.4	0	536	9	47278	26	HPF_footprints.txt	HPF	lung	footprints	Footprints
27	1e-06	1	1	4.86863e-16	16802.5	-32933	32933	0	536	1	47278	26	HPF_footprints.txt	HPF	lung	footprints	Footprints
27	1e-07	1	1	4.86863e-16	16802.5	-32933	32933	0	536	0	47278	26	HPF_footprints.txt	HPF	lung	footprints	Footprints
27	5e-08	1	1	4.86863e-16	16802.5	-32933	32933	0	536	0	47278	26	HPF_footprints.txt	HPF	lung	footprints	Footprints
28	0.1	0.888033	0.299874	-0.118747	0.114542	-0.34325	0.105757	116	544	9475	47278	27	HRCEpiC_footprints.txt	HRCEpiC	epithelium	footprints	Footprints
28	0.01	1.08564	0.712712	0.0821662	0.223147	-0.355202	0.519534	24	544	1365	47278	27	HRCEpiC_footprints.txt	HRCEpiC	epithelium	footprints	Footprints
28	0.001	2.08267	0.0950557	0.733648	0.439492	-0.127755	1.59505	6	544	155	47278	27	HRCEpiC_footprints.txt	HRCEpiC	epithelium	footprints	Footprints
28	0.0001	2.15327	0.476	0.766987	1.07609	-1.34216	2.87613	1	544	30	47278	27	HRCEpiC_footprints.txt	HRCEpiC	epithelium	footprints	Footprints
28	1e-05	12.7554	0.0422529	2.54596	1.25354	0.0890265	5.00289	1	544	9	47278	27	HRCEpiC_footprints.txt	HRCEpiC	epithelium	footprints	Footprints
28	1e-06	1	1	3.18068e-16	16654.7	-32643.2	32643.2	0	544	1	47278	27	HRCEpiC_footprints.txt	HRCEpiC	epithelium	footprints	Footprints
28	1e-07	1	1	3.18068e-16	16654.7	-32643.2	32643.2	0	544	0	47278	27	HRCEpiC_footprints.txt	HRCEpiC	epithelium	footprints	Footprints
28	5e-08	1	1	3.18068e-16	16654.7	-32643.2	32643.2	0	544	0	47278	27	HRCEpiC_footprints.txt	HRCEpiC	epithelium	footprints	Footprints
29	0.1	1.0646	0.518561	0.0626002	0.0969695	-0.12746	0.25266	171	720	9475	47278	28	HSMM_footprints.txt	HSMM	muscle	footprints	Footprints
29	0.01	1.04092	0.845368	0.0401005	0.20561	-0.362895	0.443096	28	720	1365	47278	28	HSMM_footprints.txt	HSMM	muscle	footprints	Footprints
29	0.001	2.06534	0.0760251	0.725294	0.408794	-0.0759417	1.52653	7	720	155	47278	28	HSMM_footprints.txt	HSMM	muscle	footprints	Footprints
29	0.0001	4.73811e-07	0.98931	-14.5625	1086.85	-2144.78	2115.66	0	720	30	47278	28	HSMM_footprints.txt	HSMM	muscle	footprints	Footprints
29	1e-05	4.94686e-08	0.998087	-16.8219	7016.99	-13770.1	13736.5	0	720	9	47278	28	HSMM_footprints.txt	HSMM	muscle	footprints	Footprints
29	1e-06	1	1	4.42624e-16	14543.3	-28504.9	28504.9	0	720	1	47278	28	HSMM_footprints.txt	HSMM	muscle	footprints	Footprints
29	1e-07	1	1	4.42624e-16	14543.3	-28504.9	28504.9	0	720	0	47278	28	HSMM_footprints.txt	HSMM	muscle	footprints	Footprints
29	5e-08	1	1	4.42624e-16	14543.3	-28504.9	28504.9	0	720	0	47278	28	HSMM_footprints.txt	HSMM	muscle	footprints	Footprints
30	0.1	0.980007	0.851956	-0.0201957	0.108216	-0.2323	0.191908	134	571	9475	47278	29	HVMF_footprints.txt	HVMF	connective	footprints	Footprints
30	0.01	0.692747	0.16109	-0.36709	0.261942	-0.880496	0.146317	17	571	1365	47278	29	HVMF_footprints.txt	HVMF	connective	footprints	Footprints
30	0.001	2.03219	0.106401	0.709116	0.439195	-0.151706	1.56994	6	571	155	47278	29	HVMF_footprints.txt	HVMF	connective	footprints	Footprints
30	0.0001	4.60929e-07	0.990329	-14.59	1203.73	-2373.91	2344.73	0	571	30	47278	29	HVMF_footprints.txt	HVMF	connective	footprints	Footprints
30	1e-05	4.51778e-08	0.998269	-16.9127	7796.74	-15298.5	15264.7	0	571	9	47278	29	HVMF_footprints.txt	HVMF	connective	footprints	Footprints
30	1e-06	1	1	5.35222e-16	16044.8	-31447.7	31447.7	0	571	1	47278	29	HVMF_footprints.txt	HVMF	connective	footprints	Footprints
30	1e-07	1	1	5.35222e-16	16044.8	-31447.7	31447.7	0	571	0	47278	29	HVMF_footprints.txt	HVMF	connective	footprints	Footprints
30	5e-08	1	1	5.35222e-16	16044.8	-31447.7	31447.7	0	571	0	47278	29	HVMF_footprints.txt	HVMF	connective	footprints	Footprints
31	0.1	1.19002	0.123803	0.173971	0.113041	-0.0475899	0.395533	124	486	9475	47278	30	IMR90_footprints.txt	IMR90	lung	footprints	Footprints
31	0.01	1.2866	0.259899	0.252007	0.223682	-0.18641	0.690423	24	486	1365	47278	30	IMR90_footprints.txt	IMR90	lung	footprints	Footprints
31	0.001	2.96371	0.00847351	1.08644	0.412689	0.277573	1.89531	7	486	155	47278	30	IMR90_footprints.txt	IMR90	lung	footprints	Footprints
31	0.0001	4.5216e-07	0.991142	-14.6092	1315.85	-2593.68	2564.46	0	486	30	47278	30	IMR90_footprints.txt	IMR90	lung	footprints	Footprints
31	1e-05	4.67575e-08	0.998416	-16.8783	8499.45	-16675.8	16642	0	486	9	47278	30	IMR90_footprints.txt	IMR90	lung	footprints	Footprints
31	1e-06	1	1	4.36083e-16	17429.6	-34162.1	34162.1	0	486	1	47278	30	IMR90_footprints.txt	IMR90	lung	footprints	Footprints
31	1e-07	1	1	4.36083e-16	17429.6	-34162.1	34162.1	0	486	0	47278	30	IMR90_footprints.txt	IMR90	lung	footprints	Footprints
31	5e-08	1	1	4.36083e-16	17429.6	-34162.1	34162.1	0	486	0	47278	30	IMR90_footprints.txt	IMR90	lung	footprints	Footprints
32	0.1	0.989277	0.944828	-0.0107813	0.155793	-0.316136	0.294573	62	269	9475	47278	31	K562_footprints.txt	K562	blood	footprints	Footprints
32	0.01	1.11092	0.730279	0.10519	0.305115	-0.492836	0.703216	13	269	1365	47278	31	K562_footprints.txt	K562	blood	footprints	Footprints
32	0.001	4.43207	0.000871622	1.48887	0.447243	0.61227	2.36546	6	269	155	47278	31	K562_footprints.txt	K562	blood	footprints	Footprints
32	0.0001	4.56353e-07	0.993384	-14.6	1760.8	-3465.76	3436.56	0	269	30	47278	31	K562_footprints.txt	K562	blood	footprints	Footprints
32	1e-05	5.58845e-08	0.99882	-16.7	11289.8	-22144.8	22111.4	0	269	9	47278	31	K562_footprints.txt	K562	blood	footprints	Footprints
32	1e-06	1	1	4.58621e-16	23192.6	-45457.5	45457.5	0	269	1	47278	31	K562_footprints.txt	K562	blood	footprints	Footprints
32	1e-07	1	1	4.58621e-16	23192.6	-45457.5	45457.5	0	269	0	47278	31	K562_footprints.txt	K562	blood	footprints	Footprints
32	5e-08	1	1	4.58621e-16	23192.6	-45457.5	45457.5	0	269	0	47278	31	K562_footprints.txt	K562	blood	footprints	Footprints
33	0.1	1.15112	0.205183	0.140735	0.111084	-0.0769898	0.35846	122	509	9475	47278	32	NB4_footprints.txt	NB4	blood	footprints	Footprints
33	0.01	1.05643	0.820295	0.054895	0.241652	-0.418743	0.528533	20	509	1365	47278	32	NB4_footprints.txt	NB4	blood	footprints	Footprints
33	0.001	3.58384	0.000902919	1.27644	0.384567	0.522684	2.03019	8	509	155	47278	32	NB4_footprints.txt	NB4	blood	footprints	Footprints
33	0.0001	5.86001	0.0257542	1.76815	0.79293	0.21401	3.32229	2	509	30	47278	32	NB4_footprints.txt	NB4	blood	footprints	Footprints
33	1e-05	14.9497	0.0199145	2.70469	1.16183	0.427502	4.98188	1	509	9	47278	32	NB4_footprints.txt	NB4	blood	footprints	Footprints
33	1e-06	1	1	5.47997e-16	16873.9	-33072.8	33072.8	0	509	1	47278	32	NB4_footprints.txt	NB4	blood	footprints	Footprints
33	1e-07	1	1	5.47997e-16	16873.9	-33072.8	33072.8	0	509	0	47278	32	NB4_footprints.txt	NB4	blood	footprints	Footprints
33	5e-08	1	1	5.47997e-16	16873.9	-33072.8	33072.8	0	509	0	47278	32	NB4_footprints.txt	NB4	blood	footprints	Footprints
34	0.1	0.935544	0.586427	-0.0666269	0.122471	-0.306671	0.173417	101	464	9475	47278	33	NH-A_footprints.txt	NH-A	nervous	footprints	Footprints
34	0.01	1.06881	0.785069	0.066544	0.244002	-0.411699	0.544787	21	464	1365	47278	33	NH-A_footprints.txt	NH-A	nervous	footprints	Footprints
34	0.001	2.57808	0.0317218	0.947045	0.440917	0.0828475	1.81124	6	464	155	47278	33	NH-A_footprints.txt	NH-A	nervous	footprints	Footprints
34	0.0001	4.40939e-07	0.99136	-14.6344	1351.45	-2663.48	2634.21	0	464	30	47278	33	NH-A_footprints.txt	NH-A	nervous	footprints	Footprints
34	1e-05	4.68802e-08	0.99846	-16.8757	8743.55	-17154.2	17120.5	0	464	9	47278	33	NH-A_footprints.txt	NH-A	nervous	footprints	Footprints
34	1e-06	1	1	3.66445e-16	17937.6	-35157.7	35157.7	0	464	1	47278	33	NH-A_footprints.txt	NH-A	nervous	footprints	Footprints
34	1e-07	1	1	3.66445e-16	17937.6	-35157.7	35157.7	0	464	0	47278	33	NH-A_footprints.txt	NH-A	nervous	footprints	Footprints
34	5e-08	1	1	3.66445e-16	17937.6	-35157.7	35157.7	0	464	0	47278	33	NH-A_footprints.txt	NH-A	nervous	footprints	Footprints
35	0.1	1.14176	0.180313	0.132571	0.0989487	-0.0613687	0.32651	169	672	9475	47278	34	NHDF-Ad_footprints.txt	NHDF-Ad	skin	footprints	Footprints
35	0.01	1.27529	0.212309	0.24317	0.194967	-0.138964	0.625305	32	672	1365	47278	34	NHDF-Ad_footprints.txt	NHDF-Ad	skin	footprints	Footprints
35	0.001	2.13465	0.0655759	0.758303	0.411828	-0.048879	1.56549	7	672	155	47278	34	NHDF-Ad_footprints.txt	NHDF-Ad	skin	footprints	Footprints
35	0.0001	4.3887e-07	0.989726	-14.6391	1136.85	-2242.86	2213.58	0	672	30	47278	34	NHDF-Ad_footprints.txt	NHDF-Ad	skin	footprints	Footprints
35	1e-05	4.22851e-08	0.998145	-16.9788	7304.1	-14333	14299.1	0	672	9	47278	34	NHDF-Ad_footprints.txt	NHDF-Ad	skin	footprints	Footprints
35	1e-06	1	1	3.40152e-16	15130.9	-29656.6	29656.6	0	672	1	47278	34	NHDF-Ad_footprints.txt	NHDF-Ad	skin	footprints	Footprints
35	1e-07	1	1	3.40152e-16	15130.9	-29656.6	29656.6	0	672	0	47278	34	NHDF-Ad_footprints.txt	NHDF-Ad	skin	footprints	Footprints
35	5e-08	1	1	3.40152e-16	15130.9	-29656.6	29656.6	0	672	0	47278	34	NHDF-Ad_footprints.txt	NHDF-Ad	skin	footprints	Footprints
36	0.1	0.929907	0.483362	-0.0726706	0.103681	-0.275885	0.130544	143	671	9475	47278	35	NHDF-neo_footprints.txt	NHDF-neo	skin	footprints	Footprints
36	0.01	1.25204	0.255686	0.224773	0.197751	-0.162819	0.612366	32	671	1365	47278	35	NHDF-neo_footprints.txt	NHDF-neo	skin	footprints	Footprints
36	0.001	2.17312	0.0595954	0.776162	0.412025	-0.0314066	1.58373	7	671	155	47278	35	NHDF-neo_footprints.txt	NHDF-neo	skin	footprints	Footprints
36	0.0001	1.76369	0.597162	0.56741	1.07365	-1.53695	2.67177	1	671	30	47278	35	NHDF-neo_footprints.txt	NHDF-neo	skin	footprints	Footprints
36	1e-05	4.25635e-08	0.998149	-16.9723	7314.33	-14353.1	14319.1	0	671	9	47278	35	NHDF-neo_footprints.txt	NHDF-neo	skin	footprints	Footprints
36	1e-06	1	1	4.4067e-16	15049.6	-29497.2	29497.2	0	671	1	47278	35	NHDF-neo_footprints.txt	NHDF-neo	skin	footprints	Footprints
36	1e-07	1	1	4.4067e-16	15049.6	-29497.2	29497.2	0	671	0	47278	35	NHDF-neo_footprints.txt	NHDF-neo	skin	footprints	Footprints
36	5e-08	1	1	4.4067e-16	15049.6	-29497.2	29497.2	0	671	0	47278	35	NHDF-neo_footprints.txt	NHDF-neo	skin	footprints	Footprints
37	0.1	0.977343	0.815673	-0.0229174	0.0983098	-0.215605	0.16977	163	722	9475	47278	36	NHLF_footprints.txt	NHLF	lung	footprints	Footprints
37	0.01	0.829079	0.39714	-0.18744	0.221367	-0.62132	0.246439	27	722	1365	47278	36	NHLF_footprints.txt	NHLF	lung	footprints	Footprints
37	0.001	1.64821	0.254708	0.499692	0.438716	-0.360192	1.35958	6	722	155	47278	36	NHLF_footprints.txt	NHLF	lung	footprints	Footprints
37	0.0001	4.35688e-07	0.989201	-14.6463	1082.08	-2135.52	2106.23	0	722	30	47278	36	NHLF_footprints.txt	NHLF	lung	footprints	Footprints
37	1e-05	4.3293e-08	0.998069	-16.9553	7004.96	-13746.7	13712.8	0	722	9	47278	36	NHLF_footprints.txt	NHLF	lung	footprints	Footprints
37	1e-06	1	1	4.93646e-16	14491	-28402.4	28402.4	0	722	1	47278	36	NHLF_footprints.txt	NHLF	lung	footprints	Footprints
37	1e-07	1	1	4.93646e-16	14491	-28402.4	28402.4	0	722	0	47278	36	NHLF_footprints.txt	NHLF	lung	footprints	Footprints
37	5e-08	1	1	4.93646e-16	14491	-28402.4	28402.4	0	722	0	47278	36	NHLF_footprints.txt	NHLF	lung	footprints	Footprints
38	0.1	1.14741	0.202445	0.137507	0.107881	-0.0739402	0.348955	141	555	9475	47278	37	SAEC_footprints.txt	SAEC	epithelium	footprints	Footprints
38	0.01	1.30807	0.197581	0.268555	0.208429	-0.139965	0.677075	30	555	1365	47278	37	SAEC_footprints.txt	SAEC	epithelium	footprints	Footprints
38	0.001	2.94969	0.0056521	1.0817	0.390886	0.315566	1.84784	9	555	155	47278	37	SAEC_footprints.txt	SAEC	epithelium	footprints	Footprints
38	0.0001	2.1365	0.482257	0.75917	1.0804	-1.35841	2.87675	1	555	30	47278	37	SAEC_footprints.txt	SAEC	epithelium	footprints	Footprints
38	1e-05	12.084	0.0432285	2.49188	1.23269	0.0758054	4.90795	1	555	9	47278	37	SAEC_footprints.txt	SAEC	epithelium	footprints	Footprints
38	1e-06	1	1	4.33977e-16	16560.2	-32458	32458	0	555	1	47278	37	SAEC_footprints.txt	SAEC	epithelium	footprints	Footprints
38	1e-07	1	1	4.33977e-16	16560.2	-32458	32458	0	555	0	47278	37	SAEC_footprints.txt	SAEC	epithelium	footprints	Footprints
38	5e-08	1	1	4.33977e-16	16560.2	-32458	32458	0	555	0	47278	37	SAEC_footprints.txt	SAEC	epithelium	footprints	Footprints
39	0.1	1.00107	0.990256	0.00106678	0.0873511	-0.170141	0.172275	211	909	9475	47278	38	SKMC_footprints.txt	SKMC	muscle	footprints	Footprints
39	0.01	1.23086	0.223815	0.20771	0.170752	-0.126963	0.542384	43	909	1365	47278	38	SKMC_footprints.txt	SKMC	muscle	footprints	Footprints
39	0.001	2.02391	0.0551594	0.70503	0.367659	-0.015582	1.42564	9	909	155	47278	38	SKMC_footprints.txt	SKMC	muscle	footprints	Footprints
39	0.0001	4.35047e-07	0.987885	-14.6478	964.663	-1905.39	1876.09	0	909	30	47278	38	SKMC_footprints.txt	SKMC	muscle	footprints	Footprints
39	1e-05	4.15929e-08	0.997843	-16.9953	6286.35	-12338.3	12304.3	0	909	9	47278	38	SKMC_footprints.txt	SKMC	muscle	footprints	Footprints
39	1e-06	1	1	4.02453e-16	12958.9	-25399.4	25399.4	0	909	1	47278	38	SKMC_footprints.txt	SKMC	muscle	footprints	Footprints
39	1e-07	1	1	4.02453e-16	12958.9	-25399.4	25399.4	0	909	0	47278	38	SKMC_footprints.txt	SKMC	muscle	footprints	Footprints
39	5e-08	1	1	4.02453e-16	12958.9	-25399.4	25399.4	0	909	0	47278	38	SKMC_footprints.txt	SKMC	muscle	footprints	Footprints
40	0.1	0.940041	0.715602	-0.0618313	0.169706	-0.394456	0.270793	55	240	9475	47278	39	SK-N-SH_RA_footprints.txt	SK-N-SH	brain	footprints	Footprints
40	0.01	0.953255	0.89108	-0.0478726	0.349593	-0.733074	0.637329	10	240	1365	47278	39	SK-N-SH_RA_footprints.txt	SK-N-SH	brain	footprints	Footprints
40	0.001	2.35183	0.158863	0.855195	0.606992	-0.33451	2.0449	3	240	155	47278	39	SK-N-SH_RA_footprints.txt	SK-N-SH	brain	footprints	Footprints
40	0.0001	4.30689e-07	0.993853	-14.6579	1902.72	-3743.99	3714.68	0	240	30	47278	39	SK-N-SH_RA_footprints.txt	SK-N-SH	brain	footprints	Footprints
40	1e-05	3.70415e-08	0.998881	-17.1112	12197.9	-23925.1	23890.8	0	240	9	47278	39	SK-N-SH_RA_footprints.txt	SK-N-SH	brain	footprints	Footprints
40	1e-06	1	1	6.64983e-16	24749	-48508.1	48508.1	0	240	1	47278	39	SK-N-SH_RA_footprints.txt	SK-N-SH	brain	footprints	Footprints
40	1e-07	1	1	6.64983e-16	24749	-48508.1	48508.1	0	240	0	47278	39	SK-N-SH_RA_footprints.txt	SK-N-SH	brain	footprints	Footprints
40	5e-08	1	1	6.64983e-16	24749	-48508.1	48508.1	0	240	0	47278	39	SK-N-SH_RA_footprints.txt	SK-N-SH	brain	footprints	Footprints
41	0.1	0.663678	0.0356375	-0.409958	0.195122	-0.792396	-0.0275199	35	205	9475	47278	40	Th1_footprints.txt	Th1	blood	footprints	Footprints
41	0.01	0.919309	0.819885	-0.084133	0.369503	-0.808358	0.640092	9	205	1365	47278	40	Th1_footprints.txt	Th1	blood	footprints	Footprints
41	0.001	4.51484	0.00185488	1.50737	0.48429	0.558161	2.45658	5	205	155	47278	40	Th1_footprints.txt	Th1	blood	footprints	Footprints
41	0.0001	13.5022	0.00166806	2.60285	0.827948	0.980071	4.22563	2	205	30	47278	40	Th1_footprints.txt	Th1	blood	footprints	Footprints
41	1e-05	37.9101	0.00502489	3.63522	1.29578	1.09549	6.17494	1	205	9	47278	40	Th1_footprints.txt	Th1	blood	footprints	Footprints
41	1e-06	1	1	5.36588e-16	25922.1	-50807.4	50807.4	0	205	1	47278	40	Th1_footprints.txt	Th1	blood	footprints	Footprints
41	1e-07	1	1	5.36588e-16	25922.1	-50807.4	50807.4	0	205	0	47278	40	Th1_footprints.txt	Th1	blood	footprints	Footprints
41	5e-08	1	1	5.36588e-16	25922.1	-50807.4	50807.4	0	205	0	47278	40	Th1_footprints.txt	Th1	blood	footprints	Footprints
42	0.1	0.995385	0.915416	-0.00462575	0.0435528	-0.0899893	0.0807378	981	4502	9475	47278	41	A549-all.twopass.merge150.wgt10.zgt2.wig	A549	epithelium	hotspots	Hotspots
42	0.01	1.12091	0.232559	0.114142	0.0956129	-0.0732593	0.301543	187	4502	1365	47278	41	A549-all.twopass.merge150.wgt10.zgt2.wig	A549	epithelium	hotspots	Hotspots
42	0.001	1.94569	0.003505	0.665617	0.227984	0.218769	1.11246	33	4502	155	47278	41	A549-all.twopass.merge150.wgt10.zgt2.wig	A549	epithelium	hotspots	Hotspots
42	0.0001	1.29488	0.666321	0.258417	0.599295	-0.916201	1.43304	5	4502	30	47278	41	A549-all.twopass.merge150.wgt10.zgt2.wig	A549	epithelium	hotspots	Hotspots
42	1e-05	7.26355	0.0165526	1.98287	0.827402	0.36116	3.60458	4	4502	9	47278	41	A549-all.twopass.merge150.wgt10.zgt2.wig	A549	epithelium	hotspots	Hotspots
42	1e-06	1	1	5.80065e-16	6269.79	-12288.8	12288.8	1	4502	1	47278	41	A549-all.twopass.merge150.wgt10.zgt2.wig	A549	epithelium	hotspots	Hotspots
42	1e-07	1	1	5.80065e-16	6269.79	-12288.8	12288.8	0	4502	0	47278	41	A549-all.twopass.merge150.wgt10.zgt2.wig	A549	epithelium	hotspots	Hotspots
42	5e-08	1	1	5.80065e-16	6269.79	-12288.8	12288.8	0	4502	0	47278	41	A549-all.twopass.merge150.wgt10.zgt2.wig	A549	epithelium	hotspots	Hotspots
43	0.1	0.979598	0.607968	-0.0206129	0.0401829	-0.0993714	0.0581456	1203	5490	9475	47278	42	Adult_Th0_AllReps.30000000.twopass.merge150.wgt10.zgt2.wig	Adult_CD4+	blood	hotspots	Hotspots
43	0.01	1.16423	0.0841002	0.152056	0.0880273	-0.0204773	0.32459	220	5490	1365	47278	42	Adult_Th0_AllReps.30000000.twopass.merge150.wgt10.zgt2.wig	Adult_CD4+	blood	hotspots	Hotspots
43	0.001	2.146	0.000332348	0.763606	0.212782	0.346554	1.18066	42	5490	155	47278	42	Adult_Th0_AllReps.30000000.twopass.merge150.wgt10.zgt2.wig	Adult_CD4+	blood	hotspots	Hotspots
43	0.0001	1.04702	0.938504	0.0459444	0.595521	-1.12128	1.21316	6	5490	30	47278	42	Adult_Th0_AllReps.30000000.twopass.merge150.wgt10.zgt2.wig	Adult_CD4+	blood	hotspots	Hotspots
43	1e-05	2.72184	0.272297	1.00131	0.912116	-0.786437	2.78906	3	5490	9	47278	42	Adult_Th0_AllReps.30000000.twopass.merge150.wgt10.zgt2.wig	Adult_CD4+	blood	hotspots	Hotspots
43	1e-06	1	1	6.32255e-16	5755.28	-11280.3	11280.3	1	5490	1	47278	42	Adult_Th0_AllReps.30000000.twopass.merge150.wgt10.zgt2.wig	Adult_CD4+	blood	hotspots	Hotspots
43	1e-07	1	1	6.32255e-16	5755.28	-11280.3	11280.3	0	5490	0	47278	42	Adult_Th0_AllReps.30000000.twopass.merge150.wgt10.zgt2.wig	Adult_CD4+	blood	hotspots	Hotspots
43	5e-08	1	1	6.32255e-16	5755.28	-11280.3	11280.3	0	5490	0	47278	42	Adult_Th0_AllReps.30000000.twopass.merge150.wgt10.zgt2.wig	Adult_CD4+	blood	hotspots	Hotspots
44	0.1	1.0009	0.987897	0.000895148	0.0590118	-0.114768	0.116558	517	2230	9475	47278	43	AG04449-DS12319.twopass.merge150.wgt10.zgt2.wig	AG04449	skin	hotspots	Hotspots
44	0.01	1.1428	0.278425	0.133481	0.123152	-0.107898	0.374859	104	2230	1365	47278	43	AG04449-DS12319.twopass.merge150.wgt10.zgt2.wig	AG04449	skin	hotspots	Hotspots
44	0.001	2.22607	0.00303809	0.800236	0.269998	0.271039	1.32943	22	2230	155	47278	43	AG04449-DS12319.twopass.merge150.wgt10.zgt2.wig	AG04449	skin	hotspots	Hotspots
44	0.0001	1.13362	0.875895	0.125412	0.803024	-1.44851	1.69934	2	2230	30	47278	43	AG04449-DS12319.twopass.merge150.wgt10.zgt2.wig	AG04449	skin	hotspots	Hotspots
44	1e-05	2.78336	0.396118	1.02366	1.20633	-1.34074	3.38807	1	2230	9	47278	43	AG04449-DS12319.twopass.merge150.wgt10.zgt2.wig	AG04449	skin	hotspots	Hotspots
44	1e-06	1	1	4.46995e-16	8648.77	-16951.6	16951.6	0	2230	1	47278	43	AG04449-DS12319.twopass.merge150.wgt10.zgt2.wig	AG04449	skin	hotspots	Hotspots
44	1e-07	1	1	4.46995e-16	8648.77	-16951.6	16951.6	0	2230	0	47278	43	AG04449-DS12319.twopass.merge150.wgt10.zgt2.wig	AG04449	skin	hotspots	Hotspots
44	5e-08	1	1	4.46995e-16	8648.77	-16951.6	16951.6	0	2230	0	47278	43	AG04449-DS12319.twopass.merge150.wgt10.zgt2.wig	AG04449	skin	hotspots	Hotspots
45	0.1	1.02678	0.65559	0.0264273	0.0592527	-0.0897079	0.142563	489	2139	9475	47278	44	AG04450-DS12270.twopass.merge150.wgt10.zgt2.wig	AG04450	lung	hotspots	Hotspots
45	0.01	1.08672	0.510536	0.0831669	0.126393	-0.164563	0.330897	88	2139	1365	47278	44	AG04450-DS12270.twopass.merge150.wgt10.zgt2.wig	AG04450	lung	hotspots	Hotspots
45	0.001	2.00869	0.0124315	0.697483	0.279032	0.150581	1.24439	18	2139	155	47278	44	AG04450-DS12270.twopass.merge150.wgt10.zgt2.wig	AG04450	lung	hotspots	Hotspots
45	0.0001	0.521692	0.543023	-0.650677	1.06976	-2.7474	1.44605	1	2139	30	47278	44	AG04450-DS12270.twopass.merge150.wgt10.zgt2.wig	AG04450	lung	hotspots	Hotspots
45	1e-05	2.84284	0.378007	1.0448	1.18516	-1.2781	3.36771	1	2139	9	47278	44	AG04450-DS12270.twopass.merge150.wgt10.zgt2.wig	AG04450	lung	hotspots	Hotspots
45	1e-06	1	1	5.10537e-16	8722.2	-17095.5	17095.5	0	2139	1	47278	44	AG04450-DS12270.twopass.merge150.wgt10.zgt2.wig	AG04450	lung	hotspots	Hotspots
45	1e-07	1	1	5.10537e-16	8722.2	-17095.5	17095.5	0	2139	0	47278	44	AG04450-DS12270.twopass.merge150.wgt10.zgt2.wig	AG04450	lung	hotspots	Hotspots
45	5e-08	1	1	5.10537e-16	8722.2	-17095.5	17095.5	0	2139	0	47278	44	AG04450-DS12270.twopass.merge150.wgt10.zgt2.wig	AG04450	lung	hotspots	Hotspots
46	0.1	1.04196	0.477089	0.0411003	0.057807	-0.0722014	0.154402	523	2270	9475	47278	45	AG09309-DS12352.twopass.merge150.wgt10.zgt2.wig	AG09309	skin	hotspots	Hotspots
46	0.01	1.34881	0.0101976	0.299225	0.116473	0.0709386	0.527512	116	2270	1365	47278	45	AG09309-DS12352.twopass.merge150.wgt10.zgt2.wig	AG09309	skin	hotspots	Hotspots
46	0.001	2.40201	0.000825333	0.876304	0.26204	0.362705	1.3899	23	2270	155	47278	45	AG09309-DS12352.twopass.merge150.wgt10.zgt2.wig	AG09309	skin	hotspots	Hotspots
46	0.0001	1.11963	0.887076	0.113001	0.795756	-1.44668	1.67268	3	2270	30	47278	45	AG09309-DS12352.twopass.merge150.wgt10.zgt2.wig	AG09309	skin	hotspots	Hotspots
46	1e-05	2.66041	0.404508	0.978482	1.17381	-1.32218	3.27915	1	2270	9	47278	45	AG09309-DS12352.twopass.merge150.wgt10.zgt2.wig	AG09309	skin	hotspots	Hotspots
46	1e-06	1	1	4.78026e-16	8511.31	-16682.2	16682.2	0	2270	1	47278	45	AG09309-DS12352.twopass.merge150.wgt10.zgt2.wig	AG09309	skin	hotspots	Hotspots
46	1e-07	1	1	4.78026e-16	8511.31	-16682.2	16682.2	0	2270	0	47278	45	AG09309-DS12352.twopass.merge150.wgt10.zgt2.wig	AG09309	skin	hotspots	Hotspots
46	5e-08	1	1	4.78026e-16	8511.31	-16682.2	16682.2	0	2270	0	47278	45	AG09309-DS12352.twopass.merge150.wgt10.zgt2.wig	AG09309	skin	hotspots	Hotspots
47	0.1	1.05653	0.39501	0.0549853	0.0646455	-0.0717199	0.181691	403	1739	9475	47278	46	AG09319-DS12291.twopass.merge150.wgt10.zgt2.wig	AG09319	gingival	hotspots	Hotspots
47	0.01	1.23683	0.108057	0.212551	0.132267	-0.0466918	0.471794	83	1739	1365	47278	46	AG09319-DS12291.twopass.merge150.wgt10.zgt2.wig	AG09319	gingival	hotspots	Hotspots
47	0.001	2.02043	0.0176308	0.70331	0.296345	0.122474	1.28415	15	1739	155	47278	46	AG09319-DS12291.twopass.merge150.wgt10.zgt2.wig	AG09319	gingival	hotspots	Hotspots
47	0.0001	0.671176	0.707458	-0.398724	1.06249	-2.48121	1.68376	1	1739	30	47278	46	AG09319-DS12291.twopass.merge150.wgt10.zgt2.wig	AG09319	gingival	hotspots	Hotspots
47	1e-05	4.10223e-08	0.997021	-17.0091	4554.94	-8944.7	8910.68	0	1739	9	47278	46	AG09319-DS12291.twopass.merge150.wgt10.zgt2.wig	AG09319	gingival	hotspots	Hotspots
47	1e-06	1	1	5.01727e-16	9582.6	-18781.9	18781.9	0	1739	1	47278	46	AG09319-DS12291.twopass.merge150.wgt10.zgt2.wig	AG09319	gingival	hotspots	Hotspots
47	1e-07	1	1	5.01727e-16	9582.6	-18781.9	18781.9	0	1739	0	47278	46	AG09319-DS12291.twopass.merge150.wgt10.zgt2.wig	AG09319	gingival	hotspots	Hotspots
47	5e-08	1	1	5.01727e-16	9582.6	-18781.9	18781.9	0	1739	0	47278	46	AG09319-DS12291.twopass.merge150.wgt10.zgt2.wig	AG09319	gingival	hotspots	Hotspots
48	0.1	1.0493	0.419939	0.0481234	0.0596675	-0.0688249	0.165072	483	2068	9475	47278	47	AG10803-DS12384.twopass.merge150.wgt10.zgt2.wig	AG10803	skin	hotspots	Hotspots
48	0.01	1.24754	0.0709275	0.22117	0.122468	-0.0188672	0.461207	99	2068	1365	47278	47	AG10803-DS12384.twopass.merge150.wgt10.zgt2.wig	AG10803	skin	hotspots	Hotspots
48	0.001	2.44557	0.00076211	0.89428	0.265664	0.373578	1.41498	20	2068	155	47278	47	AG10803-DS12384.twopass.merge150.wgt10.zgt2.wig	AG10803	skin	hotspots	Hotspots
48	0.0001	1.2748	0.758634	0.242788	0.790132	-1.30587	1.79145	2	2068	30	47278	47	AG10803-DS12384.twopass.merge150.wgt10.zgt2.wig	AG10803	skin	hotspots	Hotspots
48	1e-05	2.84675	0.37417	1.04618	1.17722	-1.26116	3.35352	1	2068	9	47278	47	AG10803-DS12384.twopass.merge150.wgt10.zgt2.wig	AG10803	skin	hotspots	Hotspots
48	1e-06	1	1	5.19492e-16	8829.47	-17305.8	17305.8	0	2068	1	47278	47	AG10803-DS12384.twopass.merge150.wgt10.zgt2.wig	AG10803	skin	hotspots	Hotspots
48	1e-07	1	1	5.19492e-16	8829.47	-17305.8	17305.8	0	2068	0	47278	47	AG10803-DS12384.twopass.merge150.wgt10.zgt2.wig	AG10803	skin	hotspots	Hotspots
48	5e-08	1	1	5.19492e-16	8829.47	-17305.8	17305.8	0	2068	0	47278	47	AG10803-DS12384.twopass.merge150.wgt10.zgt2.wig	AG10803	skin	hotspots	Hotspots
49	0.1	0.983192	0.770196	-0.0169511	0.0580279	-0.130686	0.0967837	505	2283	9475	47278	48	AoAF-DS13523.twopass.merge150.wgt10.zgt2.wig	AoAF	blood_vessel	hotspots	Hotspots
49	0.01	1.0217	0.865072	0.0214699	0.126352	-0.22618	0.26912	93	2283	1365	47278	48	AoAF-DS13523.twopass.merge150.wgt10.zgt2.wig	AoAF	blood_vessel	hotspots	Hotspots
49	0.001	1.79673	0.0376121	0.585968	0.281843	0.0335554	1.13838	19	2283	155	47278	48	AoAF-DS13523.twopass.merge150.wgt10.zgt2.wig	AoAF	blood_vessel	hotspots	Hotspots
49	0.0001	1.91336	0.333854	0.648863	0.671437	-0.667154	1.96488	3	2283	30	47278	48	AoAF-DS13523.twopass.merge150.wgt10.zgt2.wig	AoAF	blood_vessel	hotspots	Hotspots
49	1e-05	2.59681	0.416715	0.954282	1.17503	-1.34878	3.25734	1	2283	9	47278	48	AoAF-DS13523.twopass.merge150.wgt10.zgt2.wig	AoAF	blood_vessel	hotspots	Hotspots
49	1e-06	1	1	4.9871e-16	8421.54	-16506.2	16506.2	0	2283	1	47278	48	AoAF-DS13523.twopass.merge150.wgt10.zgt2.wig	AoAF	blood_vessel	hotspots	Hotspots
49	1e-07	1	1	4.9871e-16	8421.54	-16506.2	16506.2	0	2283	0	47278	48	AoAF-DS13523.twopass.merge150.wgt10.zgt2.wig	AoAF	blood_vessel	hotspots	Hotspots
49	5e-08	1	1	4.9871e-16	8421.54	-16506.2	16506.2	0	2283	0	47278	48	AoAF-DS13523.twopass.merge150.wgt10.zgt2.wig	AoAF	blood_vessel	hotspots	Hotspots
50	0.1	1.08087	0.185576	0.0777702	0.0587486	-0.037377	0.192917	504	2134	9475	47278	49	BE_2_C-DS14625.twopass.merge150.wgt10.zgt2.wig	BE2_C	brain	hotspots	Hotspots
50	0.01	1.09448	0.474203	0.0902778	0.126147	-0.15697	0.337526	88	2134	1365	47278	49	BE_2_C-DS14625.twopass.merge150.wgt10.zgt2.wig	BE2_C	brain	hotspots	Hotspots
50	0.001	2.02423	0.0113007	0.70519	0.278373	0.15958	1.2508	19	2134	155	47278	49	BE_2_C-DS14625.twopass.merge150.wgt10.zgt2.wig	BE2_C	brain	hotspots	Hotspots
50	0.0001	3.04162	0.0671995	1.11239	0.607751	-0.0788024	2.30358	4	2134	30	47278	49	BE_2_C-DS14625.twopass.merge150.wgt10.zgt2.wig	BE2_C	brain	hotspots	Hotspots
50	1e-05	2.75026	0.396136	1.01169	1.19227	-1.32516	3.34855	1	2134	9	47278	49	BE_2_C-DS14625.twopass.merge150.wgt10.zgt2.wig	BE2_C	brain	hotspots	Hotspots
50	1e-06	1	1	5.62509e-16	8725.39	-17101.8	17101.8	0	2134	1	47278	49	BE_2_C-DS14625.twopass.merge150.wgt10.zgt2.wig	BE2_C	brain	hotspots	Hotspots
50	1e-07	1	1	5.62509e-16	8725.39	-17101.8	17101.8	0	2134	0	47278	49	BE_2_C-DS14625.twopass.merge150.wgt10.zgt2.wig	BE2_C	brain	hotspots	Hotspots
50	5e-08	1	1	5.62509e-16	8725.39	-17101.8	17101.8	0	2134	0	47278	49	BE_2_C-DS14625.twopass.merge150.wgt10.zgt2.wig	BE2_C	brain	hotspots	Hotspots
51	0.1	1.02279	0.703247	0.0225332	0.0591514	-0.0934036	0.13847	496	2184	9475	47278	50	BJ-DS10081.twopass.merge150.wgt10.zgt2.wig	BJ	skin	hotspots	Hotspots
51	0.01	1.10469	0.428346	0.0995662	0.125711	-0.146827	0.34596	94	2184	1365	47278	50	BJ-DS10081.twopass.merge150.wgt10.zgt2.wig	BJ	skin	hotspots	Hotspots
51	0.001	2.19931	0.00369586	0.788142	0.271491	0.25602	1.32026	20	2184	155	47278	50	BJ-DS10081.twopass.merge150.wgt10.zgt2.wig	BJ	skin	hotspots	Hotspots
51	0.0001	2.00882	0.301555	0.69755	0.675198	-0.625838	2.02094	3	2184	30	47278	50	BJ-DS10081.twopass.merge150.wgt10.zgt2.wig	BJ	skin	hotspots	Hotspots
51	1e-05	2.77954	0.384339	1.02228	1.17513	-1.28098	3.32555	1	2184	9	47278	50	BJ-DS10081.twopass.merge150.wgt10.zgt2.wig	BJ	skin	hotspots	Hotspots
51	1e-06	1	1	4.59215e-16	8683.79	-17020.2	17020.2	0	2184	1	47278	50	BJ-DS10081.twopass.merge150.wgt10.zgt2.wig	BJ	skin	hotspots	Hotspots
51	1e-07	1	1	4.59215e-16	8683.79	-17020.2	17020.2	0	2184	0	47278	50	BJ-DS10081.twopass.merge150.wgt10.zgt2.wig	BJ	skin	hotspots	Hotspots
51	5e-08	1	1	4.59215e-16	8683.79	-17020.2	17020.2	0	2184	0	47278	50	BJ-DS10081.twopass.merge150.wgt10.zgt2.wig	BJ	skin	hotspots	Hotspots
52	0.1	0.991597	0.852323	-0.00843844	0.0453302	-0.0972857	0.0804088	860	3956	9475	47278	51	CACO2-DS8235.twopass.merge150.wgt10.zgt2.wig	Caco-2	colon	hotspots	Hotspots
52	0.01	1.16301	0.123451	0.15101	0.0980301	-0.0411288	0.343149	159	3956	1365	47278	51	CACO2-DS8235.twopass.merge150.wgt10.zgt2.wig	Caco-2	colon	hotspots	Hotspots
52	0.001	1.71537	0.0240179	0.539631	0.239109	0.0709777	1.00828	27	3956	155	47278	51	CACO2-DS8235.twopass.merge150.wgt10.zgt2.wig	Caco-2	colon	hotspots	Hotspots
52	0.0001	1.63942	0.39801	0.494345	0.584898	-0.652056	1.64075	5	3956	30	47278	51	CACO2-DS8235.twopass.merge150.wgt10.zgt2.wig	Caco-2	colon	hotspots	Hotspots
52	1e-05	4.32167	0.106086	1.46364	0.905697	-0.311525	3.23881	3	3956	9	47278	51	CACO2-DS8235.twopass.merge150.wgt10.zgt2.wig	Caco-2	colon	hotspots	Hotspots
52	1e-06	1	1	7.02144e-16	6506.59	-12752.9	12752.9	1	3956	1	47278	51	CACO2-DS8235.twopass.merge150.wgt10.zgt2.wig	Caco-2	colon	hotspots	Hotspots
52	1e-07	1	1	7.02144e-16	6506.59	-12752.9	12752.9	0	3956	0	47278	51	CACO2-DS8235.twopass.merge150.wgt10.zgt2.wig	Caco-2	colon	hotspots	Hotspots
52	5e-08	1	1	7.02144e-16	6506.59	-12752.9	12752.9	0	3956	0	47278	51	CACO2-DS8235.twopass.merge150.wgt10.zgt2.wig	Caco-2	colon	hotspots	Hotspots
53	0.1	1.02641	0.619242	0.0260627	0.052448	-0.0767353	0.128861	618	2777	9475	47278	52	CD14-DS18065.hg19.twopass.merge150.wgt10.zgt2.wig	CD14+	blood	hotspots	Hotspots
53	0.01	1.18221	0.134429	0.167383	0.111823	-0.0517891	0.386556	115	2777	1365	47278	52	CD14-DS18065.hg19.twopass.merge150.wgt10.zgt2.wig	CD14+	blood	hotspots	Hotspots
53	0.001	1.86688	0.0167226	0.624267	0.260899	0.112905	1.13563	22	2777	155	47278	52	CD14-DS18065.hg19.twopass.merge150.wgt10.zgt2.wig	CD14+	blood	hotspots	Hotspots
53	0.0001	2.4353	0.131414	0.890072	0.590019	-0.266366	2.04651	5	2777	30	47278	52	CD14-DS18065.hg19.twopass.merge150.wgt10.zgt2.wig	CD14+	blood	hotspots	Hotspots
53	1e-05	2.2495	0.480614	0.810709	1.14943	-1.44217	3.06358	2	2777	9	47278	52	CD14-DS18065.hg19.twopass.merge150.wgt10.zgt2.wig	CD14+	blood	hotspots	Hotspots
53	1e-06	1	1	6.86635e-16	7629.53	-14953.9	14953.9	1	2777	1	47278	52	CD14-DS18065.hg19.twopass.merge150.wgt10.zgt2.wig	CD14+	blood	hotspots	Hotspots
53	1e-07	1	1	6.86635e-16	7629.53	-14953.9	14953.9	0	2777	0	47278	52	CD14-DS18065.hg19.twopass.merge150.wgt10.zgt2.wig	CD14+	blood	hotspots	Hotspots
53	5e-08	1	1	6.86635e-16	7629.53	-14953.9	14953.9	0	2777	0	47278	52	CD14-DS18065.hg19.twopass.merge150.wgt10.zgt2.wig	CD14+	blood	hotspots	Hotspots
54	0.1	1.04176	0.428342	0.0409135	0.0516563	-0.0603328	0.14216	653	2870	9475	47278	53	CD20-DS17541.hg19.twopass.merge150.wgt10.zgt2.wig	CD20+	blood	hotspots	Hotspots
54	0.01	1.11084	0.351597	0.105119	0.11285	-0.116066	0.326305	115	2870	1365	47278	53	CD20-DS17541.hg19.twopass.merge150.wgt10.zgt2.wig	CD20+	blood	hotspots	Hotspots
54	0.001	1.42251	0.206446	0.35242	0.278947	-0.194315	0.899156	19	2870	155	47278	53	CD20-DS17541.hg19.twopass.merge150.wgt10.zgt2.wig	CD20+	blood	hotspots	Hotspots
54	0.0001	2.24628	0.17421	0.809276	0.595582	-0.358063	1.97662	4	2870	30	47278	53	CD20-DS17541.hg19.twopass.merge150.wgt10.zgt2.wig	CD20+	blood	hotspots	Hotspots
54	1e-05	2.08087	0.525495	0.732785	1.15418	-1.5294	2.99497	1	2870	9	47278	53	CD20-DS17541.hg19.twopass.merge150.wgt10.zgt2.wig	CD20+	blood	hotspots	Hotspots
54	1e-06	1	1	7.21985e-16	7541.89	-14782.1	14782.1	0	2870	1	47278	53	CD20-DS17541.hg19.twopass.merge150.wgt10.zgt2.wig	CD20+	blood	hotspots	Hotspots
54	1e-07	1	1	7.21985e-16	7541.89	-14782.1	14782.1	0	2870	0	47278	53	CD20-DS17541.hg19.twopass.merge150.wgt10.zgt2.wig	CD20+	blood	hotspots	Hotspots
54	5e-08	1	1	7.21985e-16	7541.89	-14782.1	14782.1	0	2870	0	47278	53	CD20-DS17541.hg19.twopass.merge150.wgt10.zgt2.wig	CD20+	blood	hotspots	Hotspots
55	0.1	0.97825	0.659864	-0.0219899	0.0499657	-0.119923	0.0759428	690	3214	9475	47278	54	CD34-DS16814.hg19.twopass.merge150.wgt10.zgt2.wig	CD34+	blood	hotspots	Hotspots
55	0.01	1.0944	0.405401	0.090207	0.10842	-0.122296	0.30271	130	3214	1365	47278	54	CD34-DS16814.hg19.twopass.merge150.wgt10.zgt2.wig	CD34+	blood	hotspots	Hotspots
55	0.001	1.88854	0.0108593	0.635803	0.249609	0.146569	1.12504	25	3214	155	47278	54	CD34-DS16814.hg19.twopass.merge150.wgt10.zgt2.wig	CD34+	blood	hotspots	Hotspots
55	0.0001	2.01214	0.239678	0.699196	0.59466	-0.466338	1.86473	4	3214	30	47278	54	CD34-DS16814.hg19.twopass.merge150.wgt10.zgt2.wig	CD34+	blood	hotspots	Hotspots
55	1e-05	5.14697	0.0705151	1.63841	0.905905	-0.137165	3.41398	2	3214	9	47278	54	CD34-DS16814.hg19.twopass.merge150.wgt10.zgt2.wig	CD34+	blood	hotspots	Hotspots
55	1e-06	1	1	6.88913e-16	7196.83	-14105.8	14105.8	0	3214	1	47278	54	CD34-DS16814.hg19.twopass.merge150.wgt10.zgt2.wig	CD34+	blood	hotspots	Hotspots
55	1e-07	1	1	6.88913e-16	7196.83	-14105.8	14105.8	0	3214	0	47278	54	CD34-DS16814.hg19.twopass.merge150.wgt10.zgt2.wig	CD34+	blood	hotspots	Hotspots
55	5e-08	1	1	6.88913e-16	7196.83	-14105.8	14105.8	0	3214	0	47278	54	CD34-DS16814.hg19.twopass.merge150.wgt10.zgt2.wig	CD34+	blood	hotspots	Hotspots
56	0.1	1.01474	0.792287	0.0146279	0.055547	-0.0942443	0.1235	548	2459	9475	47278	55	CMK-DS12393.twopass.merge150.wgt10.zgt2.wig	CMK	blood	hotspots	Hotspots
56	0.01	0.985465	0.906276	-0.0146419	0.124361	-0.25839	0.229106	89	2459	1365	47278	55	CMK-DS12393.twopass.merge150.wgt10.zgt2.wig	CMK	blood	hotspots	Hotspots
56	0.001	1.80557	0.0310814	0.590879	0.274059	0.0537235	1.12803	18	2459	155	47278	55	CMK-DS12393.twopass.merge150.wgt10.zgt2.wig	CMK	blood	hotspots	Hotspots
56	0.0001	1.08353	0.918723	0.0802216	0.786157	-1.46065	1.62109	2	2459	30	47278	55	CMK-DS12393.twopass.merge150.wgt10.zgt2.wig	CMK	blood	hotspots	Hotspots
56	1e-05	2.50372	0.429006	0.917779	1.16043	-1.35667	3.19223	1	2459	9	47278	55	CMK-DS12393.twopass.merge150.wgt10.zgt2.wig	CMK	blood	hotspots	Hotspots
56	1e-06	1	1	6.32803e-16	8077.98	-15832.8	15832.8	0	2459	1	47278	55	CMK-DS12393.twopass.merge150.wgt10.zgt2.wig	CMK	blood	hotspots	Hotspots
56	1e-07	1	1	6.32803e-16	8077.98	-15832.8	15832.8	0	2459	0	47278	55	CMK-DS12393.twopass.merge150.wgt10.zgt2.wig	CMK	blood	hotspots	Hotspots
56	5e-08	1	1	6.32803e-16	8077.98	-15832.8	15832.8	0	2459	0	47278	55	CMK-DS12393.twopass.merge150.wgt10.zgt2.wig	CMK	blood	hotspots	Hotspots
57	0.1	1.0029	0.949355	0.00289335	0.0455525	-0.0863896	0.0921763	904	3978	9475	47278	56	E_myoblast_AllReps.30000000.twopass.merge150.wgt10.zgt2.wig	E_myoblast	muscle	hotspots	Hotspots
57	0.01	1.12464	0.235451	0.117465	0.0990072	-0.0765887	0.311519	165	3978	1365	47278	56	E_myoblast_AllReps.30000000.twopass.merge150.wgt10.zgt2.wig	E_myoblast	muscle	hotspots	Hotspots
57	0.001	1.81273	0.0121506	0.594833	0.237199	0.129923	1.05974	29	3978	155	47278	56	E_myoblast_AllReps.30000000.twopass.merge150.wgt10.zgt2.wig	E_myoblast	muscle	hotspots	Hotspots
57	0.0001	2.18542	0.155626	0.781806	0.550592	-0.297354	1.86097	5	3978	30	47278	56	E_myoblast_AllReps.30000000.twopass.merge150.wgt10.zgt2.wig	E_myoblast	muscle	hotspots	Hotspots
57	1e-05	3.91186	0.135014	1.36401	0.912616	-0.424714	3.15274	2	3978	9	47278	56	E_myoblast_AllReps.30000000.twopass.merge150.wgt10.zgt2.wig	E_myoblast	muscle	hotspots	Hotspots
57	1e-06	1	1	6.17799e-16	6604.4	-12944.6	12944.6	0	3978	1	47278	56	E_myoblast_AllReps.30000000.twopass.merge150.wgt10.zgt2.wig	E_myoblast	muscle	hotspots	Hotspots
57	1e-07	1	1	6.17799e-16	6604.4	-12944.6	12944.6	0	3978	0	47278	56	E_myoblast_AllReps.30000000.twopass.merge150.wgt10.zgt2.wig	E_myoblast	muscle	hotspots	Hotspots
57	5e-08	1	1	6.17799e-16	6604.4	-12944.6	12944.6	0	3978	0	47278	56	E_myoblast_AllReps.30000000.twopass.merge150.wgt10.zgt2.wig	E_myoblast	muscle	hotspots	Hotspots
58	0.1	0.892303	0.0599108	-0.113949	0.0605647	-0.232656	0.0047574	452	2180	9475	47278	57	GM06990-DS7748.twopass.merge150.wgt10.zgt2.wig	GM06990	blood	hotspots	Hotspots
58	0.01	1.02363	0.856837	0.0233545	0.129458	-0.230384	0.277093	86	2180	1365	47278	57	GM06990-DS7748.twopass.merge150.wgt10.zgt2.wig	GM06990	blood	hotspots	Hotspots
58	0.001	2.4155	0.000842248	0.881904	0.26416	0.364151	1.39966	21	2180	155	47278	57	GM06990-DS7748.twopass.merge150.wgt10.zgt2.wig	GM06990	blood	hotspots	Hotspots
58	0.0001	1.23901	0.785288	0.21431	0.786647	-1.32752	1.75614	2	2180	30	47278	57	GM06990-DS7748.twopass.merge150.wgt10.zgt2.wig	GM06990	blood	hotspots	Hotspots
58	1e-05	2.83185	0.367916	1.04093	1.15609	-1.22502	3.30687	1	2180	9	47278	57	GM06990-DS7748.twopass.merge150.wgt10.zgt2.wig	GM06990	blood	hotspots	Hotspots
58	1e-06	1	1	7.02415e-16	8570.03	-16797.2	16797.2	0	2180	1	47278	57	GM06990-DS7748.twopass.merge150.wgt10.zgt2.wig	GM06990	blood	hotspots	Hotspots
58	1e-07	1	1	7.02415e-16	8570.03	-16797.2	16797.2	0	2180	0	47278	57	GM06990-DS7748.twopass.merge150.wgt10.zgt2.wig	GM06990	blood	hotspots	Hotspots
58	5e-08	1	1	7.02415e-16	8570.03	-16797.2	16797.2	0	2180	0	47278	57	GM06990-DS7748.twopass.merge150.wgt10.zgt2.wig	GM06990	blood	hotspots	Hotspots
59	0.1	0.993499	0.906815	-0.00652238	0.0557196	-0.115733	0.102688	560	2527	9475	47278	58	GM12864-DS12431.twopass.merge150.wgt10.zgt2.wig	GM12864	blood	hotspots	Hotspots
59	0.01	1.26384	0.040557	0.234158	0.114333	0.0100649	0.458251	113	2527	1365	47278	58	GM12864-DS12431.twopass.merge150.wgt10.zgt2.wig	GM12864	blood	hotspots	Hotspots
59	0.001	2.63856	9.61957e-05	0.970234	0.248778	0.482628	1.45784	25	2527	155	47278	58	GM12864-DS12431.twopass.merge150.wgt10.zgt2.wig	GM12864	blood	hotspots	Hotspots
59	0.0001	2.6292	0.10778	0.96668	0.601075	-0.211427	2.14479	4	2527	30	47278	58	GM12864-DS12431.twopass.merge150.wgt10.zgt2.wig	GM12864	blood	hotspots	Hotspots
59	1e-05	2.49529	0.433296	0.914405	1.16698	-1.37288	3.20169	1	2527	9	47278	58	GM12864-DS12431.twopass.merge150.wgt10.zgt2.wig	GM12864	blood	hotspots	Hotspots
59	1e-06	1	1	5.4582e-16	8083.42	-15843.5	15843.5	0	2527	1	47278	58	GM12864-DS12431.twopass.merge150.wgt10.zgt2.wig	GM12864	blood	hotspots	Hotspots
59	1e-07	1	1	5.4582e-16	8083.42	-15843.5	15843.5	0	2527	0	47278	58	GM12864-DS12431.twopass.merge150.wgt10.zgt2.wig	GM12864	blood	hotspots	Hotspots
59	5e-08	1	1	5.4582e-16	8083.42	-15843.5	15843.5	0	2527	0	47278	58	GM12864-DS12431.twopass.merge150.wgt10.zgt2.wig	GM12864	blood	hotspots	Hotspots
60	0.1	0.9893	0.850327	-0.0107581	0.0570113	-0.1225	0.100984	530	2431	9475	47278	59	GM12865-DS12436.twopass.merge150.wgt10.zgt2.wig	GM12865	blood	hotspots	Hotspots
60	0.01	1.24254	0.0647451	0.217155	0.117571	-0.0132839	0.447594	113	2431	1365	47278	59	GM12865-DS12436.twopass.merge150.wgt10.zgt2.wig	GM12865	blood	hotspots	Hotspots
60	0.001	2.17745	0.00326104	0.778153	0.264498	0.259736	1.29657	21	2431	155	47278	59	GM12865-DS12436.twopass.merge150.wgt10.zgt2.wig	GM12865	blood	hotspots	Hotspots
60	0.0001	0.484931	0.495507	-0.72375	1.06188	-2.80503	1.35753	1	2431	30	47278	59	GM12865-DS12436.twopass.merge150.wgt10.zgt2.wig	GM12865	blood	hotspots	Hotspots
60	1e-05	4.67591e-08	0.996492	-16.8783	3838.98	-7541.29	7507.53	0	2431	9	47278	59	GM12865-DS12436.twopass.merge150.wgt10.zgt2.wig	GM12865	blood	hotspots	Hotspots
60	1e-06	1	1	6.01632e-16	8247.61	-16165.3	16165.3	0	2431	1	47278	59	GM12865-DS12436.twopass.merge150.wgt10.zgt2.wig	GM12865	blood	hotspots	Hotspots
60	1e-07	1	1	6.01632e-16	8247.61	-16165.3	16165.3	0	2431	0	47278	59	GM12865-DS12436.twopass.merge150.wgt10.zgt2.wig	GM12865	blood	hotspots	Hotspots
60	5e-08	1	1	6.01632e-16	8247.61	-16165.3	16165.3	0	2431	0	47278	59	GM12865-DS12436.twopass.merge150.wgt10.zgt2.wig	GM12865	blood	hotspots	Hotspots
61	0.1	0.971356	0.506401	-0.0290618	0.043738	-0.114788	0.0566647	972	4531	9475	47278	60	GM12878-all.twopass.merge150.wgt10.zgt2.wig	GM12878	blood	hotspots	Hotspots
61	0.01	1.23309	0.0246149	0.209523	0.0932294	0.0267935	0.392253	191	4531	1365	47278	60	GM12878-all.twopass.merge150.wgt10.zgt2.wig	GM12878	blood	hotspots	Hotspots
61	0.001	2.20412	0.000369674	0.790327	0.22195	0.355305	1.22535	36	4531	155	47278	60	GM12878-all.twopass.merge150.wgt10.zgt2.wig	GM12878	blood	hotspots	Hotspots
61	0.0001	0.538292	0.429335	-0.619353	0.783663	-2.15533	0.916627	3	4531	30	47278	60	GM12878-all.twopass.merge150.wgt10.zgt2.wig	GM12878	blood	hotspots	Hotspots
61	1e-05	1.23874	0.853059	0.214092	1.1559	-2.05147	2.47965	2	4531	9	47278	60	GM12878-all.twopass.merge150.wgt10.zgt2.wig	GM12878	blood	hotspots	Hotspots
61	1e-06	1	1	6.61652e-16	6261.13	-12271.8	12271.8	1	4531	1	47278	60	GM12878-all.twopass.merge150.wgt10.zgt2.wig	GM12878	blood	hotspots	Hotspots
61	1e-07	1	1	6.61652e-16	6261.13	-12271.8	12271.8	0	4531	0	47278	60	GM12878-all.twopass.merge150.wgt10.zgt2.wig	GM12878	blood	hotspots	Hotspots
61	5e-08	1	1	6.61652e-16	6261.13	-12271.8	12271.8	0	4531	0	47278	60	GM12878-all.twopass.merge150.wgt10.zgt2.wig	GM12878	blood	hotspots	Hotspots
62	0.1	1.02575	0.621476	0.0254223	0.0514873	-0.0754927	0.126337	688	2989	9475	47278	61	HAc-DS14765.twopass.merge150.wgt10.zgt2.wig	HAc	cerebellar	hotspots	Hotspots
62	0.01	1.19034	0.10887	0.174242	0.108677	-0.0387659	0.38725	135	2989	1365	47278	61	HAc-DS14765.twopass.merge150.wgt10.zgt2.wig	HAc	cerebellar	hotspots	Hotspots
62	0.001	2.23503	0.00110569	0.804256	0.246541	0.321035	1.28748	26	2989	155	47278	61	HAc-DS14765.twopass.merge150.wgt10.zgt2.wig	HAc	cerebellar	hotspots	Hotspots
62	0.0001	1.43545	0.593712	0.361479	0.677606	-0.966629	1.68959	3	2989	30	47278	61	HAc-DS14765.twopass.merge150.wgt10.zgt2.wig	HAc	cerebellar	hotspots	Hotspots
62	1e-05	2.01526	0.55121	0.700747	1.17585	-1.60392	3.00542	1	2989	9	47278	61	HAc-DS14765.twopass.merge150.wgt10.zgt2.wig	HAc	cerebellar	hotspots	Hotspots
62	1e-06	1	1	5.06097e-16	7544.62	-14787.5	14787.5	0	2989	1	47278	61	HAc-DS14765.twopass.merge150.wgt10.zgt2.wig	HAc	cerebellar	hotspots	Hotspots
62	1e-07	1	1	5.06097e-16	7544.62	-14787.5	14787.5	0	2989	0	47278	61	HAc-DS14765.twopass.merge150.wgt10.zgt2.wig	HAc	cerebellar	hotspots	Hotspots
62	5e-08	1	1	5.06097e-16	7544.62	-14787.5	14787.5	0	2989	0	47278	61	HAc-DS14765.twopass.merge150.wgt10.zgt2.wig	HAc	cerebellar	hotspots	Hotspots
63	0.1	0.987617	0.834522	-0.0124601	0.0596448	-0.129364	0.104444	467	2140	9475	47278	62	HAEpiC-DS12663.twopass.merge150.wgt10.zgt2.wig	HAEpiC	epithelium	hotspots	Hotspots
[truncated: 7,561 more rows]
