# Supplementary material for: Comprehensive Analysis of the Genetic and Epigenetic Mechanisms of Osteoporosis and Bone Mineral Density
Source: Front Cell Dev Biol. 2020 Mar 25;8:194. doi: 10.3389/fcell.2020.00194 (PMC7109267; doi:10.3389/fcell.2020.00194)
Supplement: TABLE S4 — The results of summary-data-based Mendelian randomization analysis. [file Table_4.XLSX]

## Sheet: Sheet1
Supplementary Table 4 The results of Summary-data-based Mendelian Randomization analysis
Target gene	GTEx eQTL		SMR analysis for BMD				SMR analysis for Osteoporosis
Gene name	TopSNP	PeQTL	PGWAS	bSMR	PSMR	PHEIDI	PGWAS	bSMR	PSMR	PHEIDI
AC074011.2	rs6719289	6.86893e-34	9.51791e-10	0.00470997	4.6895e-08	0.202469	0.0321131	-0.00117281	0.0348279	0.260699
BLK	rs2618444	7.65083e-19	1.57588e-08	-0.00933927	1.87388e-06	0.0128342	0.209079	0.00147757	0.213617	0.984748
TRAM1	rs13271442	2.86108e-09	3.15939e-17	-0.0244598	1.18896e-06	0.00447735	0.338978	-0.00197006	0.345153	0.378083
CRHR1-IT1	rs111920741	5.35693e-54	1.12692e-06	-0.00405748	3.42119e-06	NA	0.000747582	0.0019962	0.000986908	NA
LRRC37A4P	rs1528072	1.1121e-102	3.70163e-07	0.00207053	7.51294e-07	NA	0.000965594	-0.000955294	0.00110541	NA
ACP2	rs326222	7.60319e-22	3.59045e-08	-0.00752625	1.75722e-06	0.04864	0.929772	8.54952e-05	0.929775	0.563094
DOCK9	rs4772169	7.0193e-13	5.23917e-09	0.0108562	5.89362e-06	0.601932	0.10299	-0.00215493	0.111826	0.256034
DCAKD	rs55897749	5.81518e-18	8.37709e-11	-0.00843837	2.09932e-07	3.50667e-05	0.28609	0.000988032	0.28974	0.702584
RP11-10A14.5	rs3748136	2.60577e-59	3.27246e-09	0.00260005	2.6979e-08	1.31806e-09	0.650296	-0.000141851	0.650424	0.0172667
AF131215.9	rs4618656	5.57294e-14	6.8014e-17	0.00993252	2.30597e-08	0.00326731	0.217159	-0.00104385	0.223293	0.0534683
INSIG2	rs10197745	4.84592e-23	1.89705e-08	-0.00846657	1.02664e-06	0.131247	0.475719	0.000764238	0.476863	0.678589
SPTBN1	rs75475627	1.06803e-30	3.43273e-46	-0.0142451	3.14927e-19	0.0220755	9.56386e-05	0.00277253	0.000219696	0.758086
HLA-J	rs9260114	4.62222e-24	1.27993e-10	-0.00403224	5.74054e-08	0.320746	0.112205	0.000708291	0.116613	0.900343
LINC00886	rs9842198	5.23418e-20	5.16518e-10	-0.00508289	2.7127e-07	8.84096e-06	0.92299	5.62714e-05	0.922994	0.305608
DDX17	rs2267390	5.1253e-18	1.5271e-08	-0.0163029	2.18492e-06	0.473718	0.273078	0.00224553	0.2769	0.942805
FAM167A	rs13277113	6.46311e-27	6.80175e-08	0.00325629	1.4198e-06	0.000460312	0.229385	-0.000516399	0.232286	0.453223
LACTB2	rs2035196	1.32346e-08	7.94014e-20	-0.0154932	1.41795e-06	0.550659	0.0410154	-0.00246937	0.0544972	0.212862
IQGAP1	rs2074585	2.62771e-15	3.42324e-12	-0.0197752	1.74818e-07	0.0854832	0.291931	0.00212832	0.296181	0.230975
RP11-20I20.4	rs17164380	1.15261e-11	1.44363e-11	-0.0152594	1.69272e-06	0.652952	0.0584929	0.00304169	0.068382	0.473523
BTN3A2	rs68112369	9.14997e-70	1.5327e-08	-0.00317358	7.11775e-08	0.0228721	0.0168625	-0.000953757	0.0178791	0.977148
ASB16-AS1	rs1135215	3.26198e-19	4.80033e-20	-0.0139056	1.47226e-10	0.0406095	0.040765	0.0022023	0.046089	0.378253
SLC18B1	rs56170227	1.75267e-32	6.15621e-07	-0.00432139	4.28456e-06	0.108898	0.728859	-0.00021457	0.728971	0.393426
ZFP57	rs2747431	2.03295e-85	4.17008e-10	0.00229254	2.6435e-09	0.112396	0.389778	0.000224213	0.390233	0.915562
MS4A6A	rs636147	2.58522e-10	3.29842e-13	0.0246852	1.80732e-06	0.233161	0.877786	-0.000370585	0.877822	0.99215
PPP1CB	rs12714249	2.92824e-13	7.61114e-09	-0.0168075	5.91045e-06	0.0627071	0.167934	0.00285453	0.175449	0.161617
RP11-259G18.3	rs79649865	2.54858e-82	5.35862e-07	-0.00192608	1.22921e-06	NA	0.000876385	0.000908535	0.00104282	NA
RP11-707O23.5	rs113934115	4.65847e-78	2.38807e-07	-0.00205016	6.36039e-07	NA	0.000874477	0.000938622	0.00105056	NA
G6PC3	rs2523166	3.33364e-12	4.08322e-11	0.0158497	1.66299e-06	3.76281e-05	0.13269	-0.00257081	0.141641	0.366086
TMEM9B-AS1	rs2248245	7.67846e-18	5.00225e-08	-0.0041154	4.12489e-06	0.014827	0.0826745	0.000932037	0.08892	0.781773
DDX5	rs17650301	1.32249e-19	1.93181e-10	0.0093582	1.89868e-07	NA	0.190919	-0.00136646	0.195512	NA
ERI1	rs17702351	4.40006e-14	3.03209e-08	-0.00827539	7.96449e-06	3.36783e-05	0.0893509	0.00180619	0.0974424	0.104058
MAEA	rs5019560	1.99798e-11	7.76572e-11	0.0196488	3.02109e-06	0.0428241	0.112772	-0.00340996	0.122759	0.772065
RPL23AP1	rs1633088	1.68349e-15	5.33432e-08	0.00422212	7.06187e-06	0.093541	0.547631	0.000331509	0.548767	0.688149
SUPT3H	rs7451423	7.35653e-09	1.12147e-18	-0.0149066	1.32198e-06	0.0424957	0.00617262	0.00328986	0.0133245	0.08375
CRIPAK	rs111391498	3.68373e-53	1.61698e-23	-0.00632643	5.49088e-17	0.0114945	0.112106	0.000717368	0.114026	0.276161
RP11-259G18.2	rs199451	2.19241e-66	1.97266e-06	-0.00218444	4.55056e-06	NA	0.00681732	0.000882832	0.00752151	NA
DND1P1	rs55947022	1.33311e-61	5.28588e-07	-0.00192824	1.58305e-06	NA	0.000872495	0.00090942	0.0011006	NA
L3MBTL3	rs7740107	5.15172e-43	2.0493e-08	-0.00399717	2.0729e-07	0.00193528	0.20797	-0.000638397	0.209871	0.428937
LRRC37A2	rs1918795	3.51022e-38	3.8276e-07	-0.0028453	2.29406e-06	NA	0.000923149	0.00131943	0.00133131	NA
UVSSA	rs111391498	2.76988e-23	1.61698e-23	-0.00953883	1.8103e-12	2.89773e-07	0.112106	0.00108163	0.116674	0.337371
AF131215.2	rs4618656	1.65338e-12	6.8014e-17	0.0116154	6.96929e-08	0.00411149	0.217159	-0.0012207	0.224103	0.0506364
RP11-62H7.2	rs13259143	5.62903e-19	4.58677e-13	0.00967729	1.96601e-08	0.00102968	0.132932	-0.00143039	0.138429	0.149197
UBE2E3	rs62180074	2.7786e-13	1.79108e-13	0.00987067	2.14796e-07	0.132741	0.0240187	-0.00215058	0.0310624	0.923951
SLC25A13	rs2375044	1.67263e-09	5.33026e-15	0.0122972	1.81069e-06	0.422376	0.748716	-0.000358293	0.749058	0.128523
NEIL2	rs804270	2.11263e-14	5.7648e-13	0.00803661	1.57613e-07	0.583526	0.0417953	-0.00161599	0.049183	0.981388
KANSL1-AS1	rs199534	2.42199e-76	1.64888e-06	-0.00195301	3.49837e-06	NA	0.00845651	0.000762483	0.00913421	NA
RERE	rs301807	9.15444e-22	4.1959e-15	-0.0174629	1.2538e-09	0.00227687	0.193668	0.00205583	0.197738	0.629134
RBM6	rs6446189	9.20803e-60	9.26179e-10	-0.00438007	9.97066e-09	7.83371e-05	0.788519	-0.000136594	0.788547	0.654317
CYP19A1	rs2899472	4.55837e-11	1.90032e-16	0.0158381	2.72841e-07	0.199583	0.929199	-0.000121574	0.929205	0.930803
KREMEN1	rs134665	1.04722e-15	1.12179e-18	-0.0195057	2.93597e-09	0.00503327	0.392107	-0.00134478	0.394783	0.0201559
Header	Annotation
Gene name	The name of target gene
TopSNP	The top associated cis-eQTL of the probe in the GTEx eQTL data
PeQTL	P value of the top-cis-eQTL in the Westra data.
PGWAS	P value of the top-cis-eQTL in UKBioBank GWAS
bSMR	The estimated effect size of gene expression on trait from the SMR method
PSMR	P value from SMR test
PHEIDI	P value from the SMR HEIDI test
